# Supplementary material for: Inducible cell-specific mouse models for paired epigenetic and transcriptomic studies of microglia and astroglia
Source: Commun Biol. 2020 Nov 19;3:693. doi: 10.1038/s42003-020-01418-x (PMC7678837; doi:10.1038/s42003-020-01418-x)
Supplement: Supplementary file 4 — Supplementary Data 1 [file 42003_2020_1418_MOESM4_ESM.xlsx]

## Sheet: Figure 3d-Astrocyte
Figure 3d. Astrocyte marker gene list from cell sorting studies (McKenzie et al, 2018)
Gene ID	Gene Symbol	Aliases	Entrez ID	Ensembl ID	GO Accession
58175	Rgs20	2900073E09Rik|Rgsz1	58175	ENSMUSG00000002459	GO:0005096|GO:0005634|GO:0005737|GO:0005794|GO:0005886|GO:0007186|GO:0009968|GO:0016020|GO:0038032
76187	Adhfe1	6330565B14Rik|AI043035|Adh8	76187	ENSMUSG00000025911	GO:0005739|GO:0015993|GO:0016491|GO:0046872|GO:0047988|GO:0055114
109294	Prex2	6230420N16Rik|AI316880|AI553603|C030045D06Rik|D430013K02|Depdc2|P-Rex2	109294	ENSMUSG00000048960	GO:0005085|GO:0005089|GO:0005543|GO:0005575|GO:0005622|GO:0007186|GO:0030675|GO:0030676|GO:0032855|GO:0035023|GO:0035556
18802	Plcd4	4921507K24Rik	18802	ENSMUSG00000026173	GO:0004435|GO:0004629|GO:0004871|GO:0005509|GO:0005543|GO:0005622|GO:0005634|GO:0005737|GO:0005783|GO:0006629|GO:0007165|GO:0007340|GO:0008081|GO:0016020|GO:0016042|GO:0016787|GO:0035556|GO:0046488|GO:0046872
14633	Gli2	AW546128	14633	ENSMUSG00000048402	GO:0000122|GO:0001501|GO:0001649|GO:0001701|GO:0001822|GO:0002009|GO:0002076|GO:0003676|GO:0003677|GO:0003682|GO:0003700|GO:0005515|GO:0005622|GO:0005634|GO:0005737|GO:0005929|GO:0006351|GO:0006355|GO:0006915|GO:0007224|GO:0007389|GO:0007411|GO:0007418|GO:0007442|GO:0007507|GO:0008270|GO:0008283|GO:0008284|GO:0008589|GO:0009913|GO:0009953|GO:0009954|GO:0016020|GO:0021508|GO:0021513|GO:0021517|GO:…
329252	Lgr6	A530037C04Rik|D830026M09	329252	ENSMUSG00000042793	GO:0003674|GO:0004871|GO:0004930|GO:0005886|GO:0007165|GO:0007186|GO:0016020|GO:0016021|GO:0016500
171469	Gpr37l1	AW047233|CAG-18|D0Kist8	171469	ENSMUSG00000026424	GO:0003674|GO:0004871|GO:0004930|GO:0005886|GO:0007165|GO:0007186|GO:0016020|GO:0016021
11758	Prdx6	1-cysPrx|9430088D19Rik|AA690119|Aop2|Aop2-rs3|Brp-12|CC26|CP-3|GPx|Ltw-4|Ltw4|Lvtw-4|NSGP|NSGPx|ORF06|Prdx5|Prdx6-rs3|aiPLA2|mKIAA0106	11758	ENSMUSG00000026701	GO:0000302|GO:0003824|GO:0004601|GO:0004602|GO:0004623|GO:0005737|GO:0005739|GO:0005764|GO:0005829|GO:0006979|GO:0008152|GO:0009395|GO:0016042|GO:0016209|GO:0016491|GO:0016787|GO:0031410|GO:0032060|GO:0042744|GO:0051920|GO:0055114
14261	Fmo1		14261	ENSMUSG00000040181	GO:0004497|GO:0004499|GO:0005783|GO:0006082|GO:0009404|GO:0016020|GO:0016021|GO:0016491|GO:0031227|GO:0043231|GO:0050660|GO:0050661|GO:0055114|GO:0070995
98660	Atp1a2	AW060654|Atpa-3|mKIAA0778	98660	ENSMUSG00000007097	GO:0000166|GO:0001504|GO:0002026|GO:0002087|GO:0003824|GO:0005391|GO:0005515|GO:0005524|GO:0005737|GO:0005768|GO:0005886|GO:0005890|GO:0005901|GO:0006754|GO:0006810|GO:0006811|GO:0006812|GO:0006813|GO:0006814|GO:0006937|GO:0006940|GO:0006942|GO:0008152|GO:0008217|GO:0008344|GO:0008542|GO:0015077|GO:0015662|GO:0015672|GO:0015991|GO:0016020|GO:0016021|GO:0016787|GO:0016820|GO:0019229|GO:0019829|GO:…
226781	Slc30a10	E130106K10Rik|Gm212	226781	ENSMUSG00000026614	GO:0003674|GO:0005575|GO:0005886|GO:0006810|GO:0006811|GO:0006812|GO:0006829|GO:0008150|GO:0008324|GO:0016020|GO:0016021|GO:0055085
15483	Hsd11b1		15483	ENSMUSG00000016194	GO:0000166|GO:0003845|GO:0005496|GO:0005737|GO:0005783|GO:0005791|GO:0006629|GO:0006704|GO:0006713|GO:0008152|GO:0008202|GO:0016020|GO:0016021|GO:0016491|GO:0030324|GO:0031965|GO:0043231|GO:0043456|GO:0045177|GO:0050661|GO:0055114|GO:0070524
277468	Slc39a12	AW046938|Gm731	277468	ENSMUSG00000036949	GO:0003674|GO:0005575|GO:0008150|GO:0016020|GO:0016021|GO:0030001|GO:0046873|GO:0055085
12496	Entpd2	Cd39l1|NTPDase2	12496	ENSMUSG00000015085	GO:0000166|GO:0005515|GO:0005524|GO:0005605|GO:0007186|GO:0009181|GO:0016020|GO:0016021|GO:0016787|GO:0017110|GO:0017111|GO:0030168
14221	Fjx1		14221	ENSMUSG00000075012	GO:0005576|GO:0005615
210622	Pamr1	5930437L24|E430002G05Rik|Ramp	210622	ENSMUSG00000027188	GO:0003824|GO:0004252|GO:0005576|GO:0006508
20511	Slc1a2	1700091C19Rik|2900019G14Rik|AI159670|Eaat2|GLT-1|GLT1|MGLT1	20511	ENSMUSG00000005089	GO:0003333|GO:0005313|GO:0005314|GO:0005886|GO:0005887|GO:0006810|GO:0006835|GO:0007399|GO:0007632|GO:0009416|GO:0009611|GO:0010259|GO:0015293|GO:0015501|GO:0015807|GO:0015813|GO:0016020|GO:0016021|GO:0017153|GO:0021537|GO:0030424|GO:0030534|GO:0030673|GO:0031668|GO:0035264|GO:0035725|GO:0042493|GO:0042734|GO:0043005|GO:0043197|GO:0043198|GO:0043200|GO:0045202|GO:0046326|GO:0051938|GO:0070779
18508	Pax6	1500038E17Rik|AEY11|Dey|Gsfaey11|Pax-6|Sey	18508	ENSMUSG00000027168	GO:0000790|GO:0000979|GO:0000981|GO:0001568|GO:0001709|GO:0001764|GO:0002052|GO:0002088|GO:0003322|GO:0003677|GO:0003680|GO:0003690|GO:0003700|GO:0005515|GO:0005622|GO:0005634|GO:0005667|GO:0005737|GO:0006351|GO:0006355|GO:0006357|GO:0006366|GO:0007224|GO:0007275|GO:0007409|GO:0007411|GO:0007420|GO:0007435|GO:0008134|GO:0008285|GO:0009950|GO:0009952|GO:0009953|GO:0010468|GO:0010628|GO:0019901|GO:…
20971	Sdc4	AA959608|AW108331|Synd4|ryudocan|syndecan-4	20971	ENSMUSG00000017009	GO:0001968|GO:0005080|GO:0005576|GO:0005925|GO:0008092|GO:0009986|GO:0016020|GO:0016021|GO:0043034|GO:0045121|GO:0045860|GO:0051496|GO:0051894|GO:0070053
58237	Nkain4	AB030182|C030019F02Rik	58237	ENSMUSG00000027574	GO:0005886|GO:0016020|GO:0016021
26570	Slc7a11	9930009M05Rik|AI451155|sut|xCT	26570	ENSMUSG00000027737	GO:0003333|GO:0005791|GO:0005856|GO:0005886|GO:0006810|GO:0006865|GO:0009636|GO:0015171|GO:0016020|GO:0016021|GO:0043231|GO:0070527
13175	Dclk1	1700113D08Rik|2810480F11Rik|AI836758|Click-I|Cpg16|Dcamkl1|Dcl|Dclk|mKIAA0369	13175	ENSMUSG00000027797	GO:0000166|GO:0001764|GO:0004672|GO:0004674|GO:0005524|GO:0006468|GO:0007275|GO:0007399|GO:0007409|GO:0007420|GO:0016301|GO:0016310|GO:0016740|GO:0016772|GO:0021952|GO:0030154|GO:0030900|GO:0035556|GO:0048675|GO:0048813
622434	Arhgef26	4631416L12Rik|8430436L14Rik|AI303572|AW491953|SGEF	622434	ENSMUSG00000036885	GO:0003674|GO:0005575|GO:0008150
12032	Bcan	Cspg7	12032	ENSMUSG00000004892	GO:0005540|GO:0005576|GO:0005578|GO:0005615|GO:0007155|GO:0021766|GO:0030246|GO:0030425|GO:0031225|GO:0045202
140493	Kcnn3	KCa2.3|SK3|SKCA3	140493	ENSMUSG00000000794	GO:0005737|GO:0005886|GO:0006813|GO:0015269|GO:0016286
14862	Gstm1	Gstb-1|Gstb1	14862	ENSMUSG00000058135	GO:0004364|GO:0005496|GO:0005515|GO:0005576|GO:0005737|GO:0006749|GO:0008152|GO:0016740|GO:0035690|GO:0042803|GO:0046982
13609	S1pr1	AI849002|Edg1|Lpb1|S1p|S1p1	13609	ENSMUSG00000045092	GO:0001525|GO:0003376|GO:0004871|GO:0004930|GO:0005886|GO:0007165|GO:0007186|GO:0007193|GO:0007420|GO:0008284|GO:0009897|GO:0016020|GO:0016021|GO:0030155|GO:0030335|GO:0032320|GO:0038036|GO:0045944|GO:0046625|GO:0048661|GO:0050927|GO:0051482|GO:0051497
22329	Vcam1	CD106|Vcam-1	22329	ENSMUSG00000027962	GO:0002102|GO:0005178|GO:0005615|GO:0005886|GO:0005902|GO:0007155|GO:0007157|GO:0007159|GO:0007507|GO:0009897|GO:0009986|GO:0016020|GO:0016021|GO:0016337|GO:0019048|GO:0030175|GO:0031225|GO:0042102|GO:0042383|GO:0045177|GO:0050839|GO:0060669|GO:0060710|GO:0061032|GO:0071065|GO:0071333|GO:0071944
14066	F3	AA409063|CD142|Cf-3|Cf3|TF	14066	ENSMUSG00000028128	GO:0001938|GO:0002020|GO:0002541|GO:0005543|GO:0005615|GO:0005737|GO:0006919|GO:0007596|GO:0007599|GO:0009986|GO:0010641|GO:0014911|GO:0016020|GO:0016021|GO:0031012|GO:0043498|GO:0045766|GO:0051897
12167	Bmpr1b	AI385617|ALK-6|AV355320|Acvrlk6|Alk6|BMPR-1B|BMPR-IB|CFK-43a|SKR6	12167	ENSMUSG00000052430	GO:0000166|GO:0001501|GO:0001502|GO:0001550|GO:0001654|GO:0004672|GO:0004674|GO:0004675|GO:0005024|GO:0005025|GO:0005524|GO:0006468|GO:0006703|GO:0007179|GO:0009953|GO:0016020|GO:0016021|GO:0016301|GO:0016310|GO:0016740|GO:0016772|GO:0030154|GO:0030425|GO:0030501|GO:0030509|GO:0031290|GO:0035108|GO:0042698|GO:0043010|GO:0043025|GO:0045597|GO:0045669|GO:0046332|GO:0046872|GO:0051216|GO:0060041
26938	St6galnac5	AI851940|Siat7e	26938	ENSMUSG00000039037	GO:0001665|GO:0005794|GO:0006486|GO:0006688|GO:0008373|GO:0009312|GO:0016020|GO:0016021|GO:0016740|GO:0016757|GO:0030173
107869	Cth	0610010I13Rik|AI314617|BC019483|CSE|Cys3	107869	ENSMUSG00000028179	GO:0003824|GO:0004121|GO:0004123|GO:0005515|GO:0005516|GO:0005634|GO:0005737|GO:0006749|GO:0008285|GO:0008652|GO:0016829|GO:0018272|GO:0019344|GO:0030170|GO:0030308|GO:0043123|GO:0044524|GO:0044540|GO:0050667|GO:0051092|GO:0051289|GO:0070814|GO:0080146
50500	Ttpa	alpha-TTP	50500	ENSMUSG00000073988	GO:0001890|GO:0001892|GO:0005215|GO:0005622|GO:0005737|GO:0005770|GO:0005829|GO:0006810|GO:0008431|GO:0009268|GO:0009636|GO:0019842|GO:0042360|GO:0090212
18992	Pou3f2	9430075J19Rik|A230098E07Rik|Brn-2|Brn2|OTF-7|Otf7|oct-7	18992	ENSMUSG00000095139	GO:0001105|GO:0003677|GO:0003700|GO:0005634|GO:0005667|GO:0006351|GO:0006355|GO:0006357|GO:0008284|GO:0008544|GO:0014002|GO:0014044|GO:0021799|GO:0021869|GO:0021979|GO:0021985|GO:0022011|GO:0030182|GO:0040018|GO:0042802|GO:0043565|GO:0045595|GO:0045944|GO:0050770|GO:0071310|GO:0071837
21923	Tnc	AI528729|C130033P17Rik|Hxb|TN|TN-C|Ten|cytotactin|tenascin-C	21923	ENSMUSG00000028364	GO:0001968|GO:0005102|GO:0005576|GO:0005578|GO:0005604|GO:0005614|GO:0005615|GO:0007155|GO:0007165|GO:0007528|GO:0008284|GO:0010628|GO:0014012|GO:0045545|GO:0060739|GO:0060740
329910	Acot11	1110020M10Rik|2010309H15Rik|AW060409|BFIT|BFIT1|Thea|Them1|mKIAA0707	329910	ENSMUSG00000034853	GO:0004091|GO:0005737|GO:0006631|GO:0008152|GO:0016787|GO:0035556|GO:0047617
108069	Grm3	0710001G23Rik|Gprc1c|mGlu3|mGluR3	108069	ENSMUSG00000003974	GO:0001641|GO:0004871|GO:0004930|GO:0005246|GO:0005886|GO:0007165|GO:0007186|GO:0007196|GO:0014069|GO:0016020|GO:0016021|GO:0019233|GO:0030424|GO:0035249|GO:0042734|GO:0043005|GO:0043197|GO:0045211|GO:0048786|GO:0050804|GO:0051930
15234	Hgf	C230052L06Rik|HGF/SF|NK1|NK2|SF/HGF	15234	ENSMUSG00000028864	GO:0000187|GO:0000902|GO:0001889|GO:0003824|GO:0004252|GO:0005615|GO:0006508|GO:0008083|GO:0008283|GO:0014068|GO:0035729|GO:0043066|GO:0043154|GO:0046982|GO:0048012|GO:0050731|GO:0051450|GO:0060326|GO:0060665|GO:0090201|GO:1901299|GO:2000573
14184	Fgfr3	CD333|FR3|Fgfr-3|Flg-2|HBGFR|Mfr3|sam3	14184	ENSMUSG00000054252	GO:0000122|GO:0000165|GO:0000166|GO:0001938|GO:0002009|GO:0002089|GO:0004713|GO:0004714|GO:0005007|GO:0005515|GO:0005524|GO:0005634|GO:0005737|GO:0005764|GO:0005887|GO:0007267|GO:0008284|GO:0008285|GO:0008543|GO:0009898|GO:0009986|GO:0010518|GO:0014003|GO:0016020|GO:0016021|GO:0016301|GO:0016310|GO:0016740|GO:0017134|GO:0018108|GO:0021762|GO:0022010|GO:0030154|GO:0030900|GO:0031398|GO:0035019|GO:…
81840	Sorcs2	N28137|mKIAA1329	81840	ENSMUSG00000029093	GO:0016020|GO:0016021
14405	Gabrg1	GabaA|GabaA/BZ	14405	ENSMUSG00000001260	GO:0004890|GO:0005216|GO:0005886|GO:0006810|GO:0006811|GO:0007268|GO:0016020|GO:0016021|GO:0030054|GO:0043235|GO:0045202|GO:0045211|GO:0050811
14400	Gabrb1	AW061132|B230208N19Rik|Gabrb-1	14400	ENSMUSG00000029212	GO:0004890|GO:0005216|GO:0005230|GO:0005253|GO:0005254|GO:0005634|GO:0005635|GO:0005737|GO:0005886|GO:0006810|GO:0006811|GO:0006821|GO:0009636|GO:0016020|GO:0016021|GO:0030054|GO:0030425|GO:0034707|GO:0043235|GO:0045202|GO:0045211|GO:0050811
54403	Slc4a4	AI835705|NBC|NBC1	54403	ENSMUSG00000060961	GO:0005215|GO:0005452|GO:0005515|GO:0005886|GO:0005887|GO:0006810|GO:0006811|GO:0006814|GO:0006820|GO:0006885|GO:0008509|GO:0008510|GO:0015293|GO:0015698|GO:0015701|GO:0016020|GO:0016021|GO:0035725
13602	Sparcl1	Ecm2|Sc1|hevin|mast9	13602	ENSMUSG00000029309	GO:0005509|GO:0005576|GO:0005578|GO:0005615|GO:0007165|GO:0045202
18682	Phkg1	Phkg	18682	ENSMUSG00000025537	GO:0000166|GO:0004672|GO:0004674|GO:0004689|GO:0005516|GO:0005524|GO:0005964|GO:0005975|GO:0005977|GO:0005978|GO:0006468|GO:0016301|GO:0016310|GO:0016740|GO:0016772|GO:0019899
75104	Mmd2	4930518M15Rik|C88001	75104	ENSMUSG00000039533	GO:0005794|GO:0016020|GO:0016021|GO:0019835
19283	Ptprz1	AI850339|DSD-1-PG|PTPbeta|PTPzeta|Ptprz|Ptpz|RPTPz|Rptpbeta	19283	ENSMUSG00000068748	GO:0004721|GO:0005515|GO:0005578|GO:0007409|GO:0016787|GO:0072534
66873	Tril	1200009O22Rik|AI316813|mKIAA0644	66873	ENSMUSG00000043496	GO:0001530|GO:0002718|GO:0006954|GO:0016020|GO:0016021|GO:0034142|GO:0045087|GO:0046696
94282	Sfxn5	C230001H08Rik	94282	ENSMUSG00000033720	GO:0005739|GO:0005743|GO:0006810|GO:0006811|GO:0006812|GO:0008324|GO:0015137|GO:0015746|GO:0016020|GO:0016021|GO:0035674|GO:0055072|GO:0055085
107747	Aldh1l1	1810048F20Rik|FDH|Fthfd|Neut2	107747	ENSMUSG00000030088	GO:0003824|GO:0004030|GO:0005737|GO:0005739|GO:0006730|GO:0008152|GO:0008168|GO:0009058|GO:0009258|GO:0016155|GO:0016491|GO:0016620|GO:0016742|GO:0032403|GO:0033721|GO:0043234|GO:0055114
243616	Slc6a11	D930045G19Rik|E130202I16Rik|GAT4|Gabt4	243616	ENSMUSG00000030307	GO:0005328|GO:0005332|GO:0005737|GO:0005887|GO:0006810|GO:0006836|GO:0015293|GO:0016020|GO:0016021|GO:0042165|GO:0042995
232333	Slc6a1	A730043E01|GABATHG|GABATR|GAT-1|Gabt|Gabt1|Gat1|XT-1|Xtrp1	232333	ENSMUSG00000030310	GO:0005328|GO:0005332|GO:0005886|GO:0005887|GO:0006810|GO:0006836|GO:0007612|GO:0009636|GO:0009986|GO:0010033|GO:0014054|GO:0014074|GO:0015293|GO:0016020|GO:0016021|GO:0030424|GO:0032229|GO:0043005|GO:0051260|GO:0051939
110595	Timp4	TIMP-4	110595	ENSMUSG00000030317	GO:0004857|GO:0005576|GO:0008191|GO:0046872
71803	Slc25a18	1500015I14Rik|AW125787	71803	ENSMUSG00000004902	GO:0003674|GO:0005739|GO:0005743|GO:0006810|GO:0008150|GO:0015293|GO:0016020|GO:0016021|GO:0055085
232345	A2m	A2mp	232345	ENSMUSG00000030111	GO:0001869|GO:0004866|GO:0004867|GO:0005515|GO:0005576|GO:0005615|GO:0007565|GO:0010466|GO:0019838|GO:0019899|GO:0019959|GO:0019966|GO:0030414|GO:0043120|GO:0048863
56615	Mgst1	1500002K10Rik|Gst	56615	ENSMUSG00000008540	GO:0004364|GO:0004602|GO:0005634|GO:0005739|GO:0005741|GO:0005743|GO:0005778|GO:0005783|GO:0006749|GO:0010243|GO:0016020|GO:0016021|GO:0016740|GO:0032496|GO:0042493|GO:0042802|GO:0042803|GO:0043231|GO:0043295|GO:0045177|GO:0055114|GO:0070207|GO:0071449
57776	Ttyh1	4930459B04Rik|6330408P11Rik|tty	57776	ENSMUSG00000030428	GO:0005216|GO:0005254|GO:0005509|GO:0005886|GO:0006810|GO:0006811|GO:0006821|GO:0007067|GO:0007155|GO:0016020|GO:0016021|GO:0016337|GO:0030424|GO:0030868|GO:0031527|GO:0031589|GO:0032433|GO:0034707|GO:0046847
11816	Apoe	AI255918	11816	ENSMUSG00000002985	GO:0001540|GO:0001937|GO:0002021|GO:0005319|GO:0005543|GO:0005576|GO:0005615|GO:0005737|GO:0005769|GO:0005770|GO:0005794|GO:0005874|GO:0006629|GO:0006641|GO:0006707|GO:0006810|GO:0006869|GO:0006874|GO:0006898|GO:0006917|GO:0006979|GO:0007186|GO:0007263|GO:0007568|GO:0008104|GO:0008201|GO:0008203|GO:0008289|GO:0010468|GO:0010544|GO:0010873|GO:0010875|GO:0016209|GO:0017127|GO:0019934|GO:0030195|GO:…
56188	Fxyd1	0610012C17Rik|1110006M24Rik|Plm|Pml	56188	ENSMUSG00000036570	GO:0005216|GO:0005254|GO:0006810|GO:0006811|GO:0006821|GO:0006874|GO:0006936|GO:0016020|GO:0016021|GO:0034707
53896	Slc7a10	AL024237|Asc-1|D7Bwg0847e	53896	ENSMUSG00000030495	GO:0003333|GO:0005515|GO:0005887|GO:0006810|GO:0006865|GO:0015171|GO:0015175|GO:0015804|GO:0016020|GO:0016021|GO:0030425|GO:0042941|GO:0042942
17304	Mfge8	AA408458|AI325141|MFG-E8|Mfgm|P47|SED1|lactadherin	17304	ENSMUSG00000030605	GO:0001525|GO:0001786|GO:0005178|GO:0005576|GO:0005615|GO:0006910|GO:0006911|GO:0007155|GO:0007338|GO:0008429|GO:0009897|GO:0016020|GO:0019897|GO:0050766|GO:2000427
56213	Htra1	AI429470|HTRA|L56|Prss11|RSPP11	56213	ENSMUSG00000006205	GO:0001558|GO:0003824|GO:0004252|GO:0005515|GO:0005520|GO:0005576|GO:0005737|GO:0006508|GO:0008233|GO:0008236|GO:0016787|GO:0019838|GO:0030512|GO:0030514
11988	Slc7a2	AI158848|Atrc2|Cat2|Tea	11988	ENSMUSG00000031596	GO:0000064|GO:0002537|GO:0003333|GO:0005289|GO:0005737|GO:0006809|GO:0006810|GO:0006865|GO:0015171|GO:0015179|GO:0015181|GO:0015189|GO:0015807|GO:0015809|GO:0015819|GO:0015822|GO:0016020|GO:0016021|GO:0042116|GO:0043030|GO:0050727
13004	Ncan	C230035B04|Cspg3|Cspg3-rs|Tgfbit	13004	ENSMUSG00000002341	GO:0005509|GO:0005540|GO:0005576|GO:0007155|GO:0030246|GO:0051823
26457	Slc27a1	FATP1|Fatp	26457	ENSMUSG00000031808	GO:0000166|GO:0001579|GO:0001676|GO:0003824|GO:0004467|GO:0005737|GO:0005739|GO:0005743|GO:0005783|GO:0005886|GO:0005901|GO:0006629|GO:0006631|GO:0006646|GO:0006654|GO:0006655|GO:0006656|GO:0006659|GO:0006661|GO:0006810|GO:0006869|GO:0008152|GO:0009409|GO:0015245|GO:0015908|GO:0015909|GO:0016020|GO:0016021|GO:0016874|GO:0031410|GO:0031652|GO:0031957|GO:0032049|GO:0032868|GO:0033211|GO:0042803|GO:…
319555	Nwd1	A230063L24Rik	319555	ENSMUSG00000048148	GO:0000166|GO:0003674|GO:0005524|GO:0005575|GO:0008150
16816	Lcat	AI046659|D8Wsu61e	16816	ENSMUSG00000035237	GO:0004607|GO:0004623|GO:0005576|GO:0005615|GO:0006629|GO:0006644|GO:0006656|GO:0008202|GO:0008203|GO:0008374|GO:0016740|GO:0016746|GO:0030301|GO:0034186|GO:0034364|GO:0034372|GO:0034375|GO:0034435|GO:0042157|GO:0042158|GO:0042632|GO:0043691|GO:0046688|GO:0051384|GO:0090107
11606	Agt	AI265500|AngI|AngII|Aogen|Serpina8	11606	ENSMUSG00000031980	GO:0001543|GO:0001568|GO:0001658|GO:0001822|GO:0001991|GO:0001998|GO:0001999|GO:0002018|GO:0002019|GO:0002035|GO:0003051|GO:0003331|GO:0004867|GO:0005179|GO:0005615|GO:0006883|GO:0006917|GO:0007160|GO:0007166|GO:0007186|GO:0007202|GO:0007250|GO:0007588|GO:0008065|GO:0008217|GO:0008285|GO:0009409|GO:0009651|GO:0010468|GO:0010535|GO:0010595|GO:0010613|GO:0010628|GO:0010698|GO:0010873|GO:0010951|GO:…
72927	Hepacam	2900042E01Rik|Hepn1	72927	ENSMUSG00000046240	GO:0005515|GO:0005737|GO:0005911|GO:0007049|GO:0007050|GO:0007155|GO:0016020|GO:0016021|GO:0030424|GO:0034613|GO:0040008
94180	Acsbg1	BG1|Bgm|E230019G03Rik|Lpd|R75185|mKIAA0631	94180	ENSMUSG00000032281	GO:0000038|GO:0000166|GO:0001676|GO:0003824|GO:0004467|GO:0005524|GO:0005737|GO:0005777|GO:0005783|GO:0005794|GO:0006629|GO:0006631|GO:0008152|GO:0016874|GO:0031410|GO:0031957|GO:0043231|GO:0051384
56741	Igdcc4	9330155G14Rik|DDM36|Nope|WI-16786|WI-18508|mKIAA1628	56741	ENSMUSG00000032816	GO:0003674|GO:0005886|GO:0005887|GO:0008150|GO:0016020|GO:0016021
20255	Scg3	1B1075|AI385542|Chgd|SgIII	20255	ENSMUSG00000032181	GO:0005576|GO:0016020|GO:0031410
76257	Slc38a3	0610012J02Rik|D9Ucla2|Nat1|Slc38-3|Sn1|Snat3|mNAT	76257	ENSMUSG00000010064	GO:0003333|GO:0005290|GO:0005886|GO:0005887|GO:0006810|GO:0006811|GO:0006814|GO:0006865|GO:0006867|GO:0006868|GO:0015180|GO:0015182|GO:0015186|GO:0015293|GO:0015297|GO:0015807|GO:0015808|GO:0015817|GO:0016020|GO:0016021
29873	Cspg5	Caleb|Ngc	29873	ENSMUSG00000032482	GO:0005783|GO:0005794|GO:0005886|GO:0007275|GO:0007399|GO:0016020|GO:0016021|GO:0030154|GO:0030660|GO:0040008|GO:0050804
245050	Fam198a	C730027P07Rik	245050	ENSMUSG00000038233	GO:0003674|GO:0005575|GO:0005576|GO:0008150
14609	Gja1	AU042049|AW546267|Cnx43|Cx43|Cx43alpha1|Gja-1|Npm1|connexin43	14609	ENSMUSG00000050953	GO:0001649|GO:0001701|GO:0001764|GO:0001947|GO:0002070|GO:0002088|GO:0003294|GO:0003347|GO:0004871|GO:0005102|GO:0005243|GO:0005515|GO:0005737|GO:0005741|GO:0005764|GO:0005768|GO:0005769|GO:0005770|GO:0005771|GO:0005794|GO:0005829|GO:0005882|GO:0005886|GO:0005911|GO:0005916|GO:0005921|GO:0005922|GO:0006915|GO:0007154|GO:0007165|GO:0007267|GO:0007507|GO:0007512|GO:0008016|GO:0008285|GO:0009268|GO:…
12140	Fabp7	B-FABP|BFABP|Blbp|MRG	12140	ENSMUSG00000019874	GO:0001964|GO:0005215|GO:0005634|GO:0005737|GO:0006810|GO:0008289|GO:0021846|GO:0022008|GO:0042995|GO:0043025|GO:0050673|GO:0060134
216190	Appl2	Dip3b	216190	ENSMUSG00000020263	GO:0005543|GO:0005634|GO:0005737|GO:0005768|GO:0007049|GO:0008283|GO:0010008|GO:0016020|GO:0017137
71137	Rfx4	4933412G19Rik|NYD-sp10	71137	ENSMUSG00000020037	GO:0003677|GO:0003682|GO:0005515|GO:0005634|GO:0006351|GO:0006355|GO:0006357|GO:0021516|GO:0021696|GO:0030900|GO:0030901|GO:0045944
16404	Itga7	[a]7|alpha7	16404	ENSMUSG00000025348	GO:0005178|GO:0005737|GO:0007155|GO:0007229|GO:0008305|GO:0009986|GO:0016020|GO:0016021|GO:0016477|GO:0043236|GO:0046982|GO:0048514|GO:0050839
13649	Egfr	9030024J15Rik|AI552599|Erbb|Errb1|Errp|Wa5|wa-2|wa2	13649	ENSMUSG00000020122	GO:0000166|GO:0000186|GO:0000902|GO:0001892|GO:0001942|GO:0001948|GO:0004672|GO:0004713|GO:0004714|GO:0004716|GO:0004871|GO:0004888|GO:0005006|GO:0005102|GO:0005178|GO:0005515|GO:0005524|GO:0005622|GO:0005634|GO:0005737|GO:0005768|GO:0005783|GO:0005794|GO:0005886|GO:0006412|GO:0006468|GO:0007165|GO:0007166|GO:0007169|GO:0007173|GO:0007243|GO:0007275|GO:0007435|GO:0008283|GO:0008284|GO:0008544|GO:…
55963	Slc1a4	ASCT-1|ASCT1|AW045657|SATT	55963	ENSMUSG00000020142	GO:0003333|GO:0005254|GO:0005882|GO:0006810|GO:0006821|GO:0006835|GO:0015175|GO:0015180|GO:0015184|GO:0015193|GO:0015194|GO:0015195|GO:0015293|GO:0015804|GO:0015808|GO:0015811|GO:0015824|GO:0015825|GO:0015826|GO:0016020|GO:0016021|GO:0017153|GO:0030425|GO:0034589|GO:0034590|GO:0035524|GO:0043025|GO:0050890
216739	Acsl6	A330035H04Rik|AW050338|Facl6|LACS|Lacsl|mKIAA0837	216739	ENSMUSG00000020333	GO:0000166|GO:0001676|GO:0003824|GO:0004467|GO:0005515|GO:0005524|GO:0005634|GO:0005739|GO:0005741|GO:0005777|GO:0005783|GO:0006629|GO:0006631|GO:0006641|GO:0007405|GO:0008152|GO:0008654|GO:0010747|GO:0010867|GO:0010976|GO:0015908|GO:0016020|GO:0016021|GO:0016874|GO:0019899|GO:0042803|GO:0043231
11932	Atp1b2	Amog|Atpb-2	11932	ENSMUSG00000041329	GO:0005391|GO:0005737|GO:0006810|GO:0006811|GO:0006813|GO:0006814|GO:0007155|GO:0016020|GO:0016021|GO:0016324|GO:0046034
68385	Tlcd1	0610007A15Rik|0610030G03Rik|AA690150|AU015616	68385	ENSMUSG00000019437	GO:0003674|GO:0005575|GO:0008150|GO:0016020|GO:0016021
11676	Aldoc	AI847350|AU040929|Aldo3|Scrg2	11676	ENSMUSG00000017390	GO:0003824|GO:0004332|GO:0005737|GO:0005739|GO:0006096|GO:0006915|GO:0007568|GO:0008092|GO:0008152|GO:0016829|GO:0030388|GO:0030424|GO:0051289|GO:0051290
14580	Gfap	AI836096	14580	ENSMUSG00000020932	GO:0005178|GO:0005198|GO:0005200|GO:0005515|GO:0005737|GO:0005882|GO:0009611|GO:0010625|GO:0010977|GO:0014002|GO:0016020|GO:0019900|GO:0030198|GO:0031102|GO:0042995|GO:0044297|GO:0044464|GO:0045103|GO:0045109|GO:0051580|GO:0060020|GO:0060252|GO:0060291
208659	Fam20a	AI606893	208659	ENSMUSG00000020614	GO:0003674|GO:0005575|GO:0005576|GO:0070166
20682	Sox9	2010306G03Rik|AV220920|mKIAA4243	20682	ENSMUSG00000000567	GO:0000976|GO:0001046|GO:0001077|GO:0001158|GO:0001501|GO:0001502|GO:0001708|GO:0001837|GO:0001894|GO:0001934|GO:0001942|GO:0002053|GO:0002063|GO:0002683|GO:0003170|GO:0003179|GO:0003188|GO:0003203|GO:0003413|GO:0003415|GO:0003677|GO:0003682|GO:0003700|GO:0003705|GO:0004672|GO:0005515|GO:0005634|GO:0005667|GO:0006334|GO:0006338|GO:0006351|GO:0006355|GO:0006357|GO:0006461|GO:0007165|GO:0007173|GO:…
72014	Btbd17	1500005I02Rik	72014	ENSMUSG00000000202	GO:0003674|GO:0005575|GO:0005576|GO:0008150
14813	Grin2c	NMDAR2C|NR2C	14813	ENSMUSG00000020734	GO:0001964|GO:0004872|GO:0004970|GO:0004972|GO:0005216|GO:0005234|GO:0005261|GO:0005515|GO:0005737|GO:0005886|GO:0006810|GO:0006811|GO:0006812|GO:0008104|GO:0009611|GO:0014069|GO:0016020|GO:0016021|GO:0017146|GO:0030054|GO:0030165|GO:0033058|GO:0034220|GO:0035235|GO:0042177|GO:0042391|GO:0045202|GO:0045211|GO:0047485|GO:0050885|GO:0060079
18217	Ntsr2	NT2R|NTRL	18217	ENSMUSG00000020591	GO:0004871|GO:0004930|GO:0007165|GO:0007186|GO:0007200|GO:0007218|GO:0007268|GO:0016020|GO:0016021|GO:0016492|GO:0042391
94090	Trim9	AI835002|C030048G07Rik|mKIAA0282	94090	ENSMUSG00000021071	GO:0000149|GO:0004842|GO:0005515|GO:0005622|GO:0005737|GO:0005856|GO:0008021|GO:0008270|GO:0016079|GO:0016874|GO:0030054|GO:0030425|GO:0031410|GO:0035544|GO:0042803|GO:0042995|GO:0043161|GO:0045202|GO:0045955|GO:0046872
13371	Dio2	5DII|AI324267|DIOII	13371	ENSMUSG00000007682	GO:0004800|GO:0006590|GO:0009409|GO:0016020|GO:0016021|GO:0016491|GO:0031625|GO:0042403|GO:0042404|GO:0042446|GO:0055114|GO:0070460
14634	Gli3	AI854843|AU023367|Bph|GLI3-190|GLI3FL|Pdn|Xt|add	14634	ENSMUSG00000021318	GO:0000122|GO:0001656|GO:0001658|GO:0001701|GO:0001822|GO:0002052|GO:0003676|GO:0003677|GO:0003682|GO:0003700|GO:0005515|GO:0005622|GO:0005634|GO:0005730|GO:0005737|GO:0005829|GO:0005929|GO:0006351|GO:0006355|GO:0007224|GO:0007389|GO:0007411|GO:0007417|GO:0007420|GO:0007442|GO:0007507|GO:0008013|GO:0008270|GO:0008285|GO:0009952|GO:0009953|GO:0009954|GO:0010468|GO:0016485|GO:0017053|GO:0021513|GO:…
54326	Elovl2	AI317360|Ssc2	54326	ENSMUSG00000021364	GO:0000038|GO:0005783|GO:0006633|GO:0008610|GO:0009922|GO:0016020|GO:0016021|GO:0016740|GO:0016747|GO:0034626|GO:0042761
15904	Id4	Idb4|bHLHb27	15904	ENSMUSG00000021379	GO:0000082|GO:0000122|GO:0001085|GO:0005515|GO:0005634|GO:0005737|GO:0007405|GO:0007420|GO:0008283|GO:0008284|GO:0021766|GO:0021895|GO:0022010|GO:0034613|GO:0045444|GO:0045599|GO:0045665|GO:0045669|GO:0045892|GO:0045944|GO:0046983|GO:0048712|GO:0048715
18212	Ntrk2	AI848316|C030027L06Rik|Tkrb|trkB	18212	ENSMUSG00000055254	GO:0000166|GO:0001570|GO:0001764|GO:0004672|GO:0004713|GO:0004714|GO:0005030|GO:0005515|GO:0005524|GO:0005622|GO:0005768|GO:0005829|GO:0005886|GO:0005887|GO:0006468|GO:0007169|GO:0007275|GO:0007399|GO:0007612|GO:0007616|GO:0007631|GO:0008284|GO:0009986|GO:0010628|GO:0010976|GO:0014047|GO:0014068|GO:0014069|GO:0016020|GO:0016021|GO:0016301|GO:0016310|GO:0016740|GO:0016772|GO:0019222|GO:0021954|GO:…
14451	Gas1	AW554192|Gas-1	14451	ENSMUSG00000052957	GO:0002053|GO:0005515|GO:0005886|GO:0007049|GO:0007050|GO:0007411|GO:0008284|GO:0008589|GO:0009953|GO:0010955|GO:0012501|GO:0016020|GO:0021587|GO:0021904|GO:0030308|GO:0031225|GO:0042473|GO:0042474|GO:0042476|GO:0042733|GO:0042981|GO:0043010|GO:0043066|GO:0045165|GO:0045749|GO:0045879|GO:0045880|GO:0045930|GO:0046658|GO:0048589|GO:0048592|GO:0048598|GO:0048701|GO:0048706|GO:0050679|GO:0050680|GO:…
12950	Hapln1	BB099155|CLP|Crtl1|Crtl1l|LP|LP-1	12950	ENSMUSG00000021613	GO:0005540|GO:0005576|GO:0005578|GO:0007155
218476	Gcnt4	C2gnt3|Gm279|Gm73	218476	ENSMUSG00000091387	GO:0002121|GO:0003829|GO:0005794|GO:0008375|GO:0016020|GO:0016021|GO:0016740|GO:0016757|GO:0042403|GO:0048729|GO:0048872|GO:0060993
268709	Fam107a	DRR1	268709	ENSMUSG00000021750	GO:0001558|GO:0003674|GO:0005634
16426	Itih3	AW108094|Intin3|Itih-3	16426	ENSMUSG00000006522	GO:0004867|GO:0005576|GO:0010466|GO:0030212|GO:0030414
29811	Ndrg2	AI182517|AU040374|Ndr2|SYLD	29811	ENSMUSG00000004558	GO:0001818|GO:0005634|GO:0005737|GO:0005794|GO:0005813|GO:0007165|GO:0007275|GO:0007399|GO:0010574|GO:0016055|GO:0030154|GO:0042995|GO:0048662|GO:0070373|GO:0090361
14623	Gjb6	AA958971|Cx30|D14Bwg0506e	14623	ENSMUSG00000040055	GO:0005515|GO:0005829|GO:0005886|GO:0005921|GO:0005922|GO:0007154|GO:0007605|GO:0008285|GO:0016020|GO:0016021|GO:0016324|GO:0030054|GO:0042471|GO:0043231
219151	Scara3	APC7|C130058N24Rik|CSR|CSR1|MSLR1|MSRL1	219151	ENSMUSG00000034463	GO:0003674|GO:0005575|GO:0005581|GO:0005783|GO:0005794|GO:0008150|GO:0016020|GO:0016021
12759	Clu	AI893575|ApoJ|Cli|D14Ucla3|SP-40|Sgp-2|Sgp2|Sugp-2	12759	ENSMUSG00000022037	GO:0005576|GO:0005615|GO:0005634|GO:0005737|GO:0005739|GO:0005783|GO:0008219|GO:0008284|GO:0016020|GO:0016235|GO:0030426|GO:0031018|GO:0031410|GO:0031625|GO:0032436|GO:0032463|GO:0034366|GO:0043005|GO:0043065|GO:0043066|GO:0043231|GO:0045597|GO:0048471|GO:0048812|GO:0050821|GO:0051092|GO:0051787|GO:0051788|GO:0061077|GO:2000060|GO:2001244
13850	Ephx2	CEH|Eph2|SEH|sEP	13850	ENSMUSG00000022040	GO:0000287|GO:0002539|GO:0003824|GO:0003869|GO:0004301|GO:0005102|GO:0005730|GO:0005737|GO:0005777|GO:0005794|GO:0005829|GO:0005925|GO:0006629|GO:0006954|GO:0008152|GO:0009636|GO:0010628|GO:0015643|GO:0016311|GO:0016787|GO:0016791|GO:0019233|GO:0019439|GO:0033885|GO:0042577|GO:0042632|GO:0042803|GO:0043651|GO:0045777|GO:0046272|GO:0046839|GO:0046872|GO:0090181
13618	Ednrb	AU022549|ET-B|ET>B<|ETR-b|ETb|Sox10m1|s	13618	ENSMUSG00000022122	GO:0000122|GO:0001755|GO:0001934|GO:0004871|GO:0004930|GO:0004962|GO:0005515|GO:0005886|GO:0006885|GO:0007165|GO:0007186|GO:0007200|GO:0007204|GO:0007422|GO:0007497|GO:0008217|GO:0008284|GO:0014043|GO:0014826|GO:0016020|GO:0016021|GO:0017046|GO:0019233|GO:0019934|GO:0030318|GO:0031702|GO:0031965|GO:0032269|GO:0032496|GO:0035645|GO:0035810|GO:0035815|GO:0042045|GO:0042310|GO:0042311|GO:0043066|GO:…
103978	Gpc5	A230034F01Rik	103978	ENSMUSG00000022112	GO:0005576|GO:0005578|GO:0005886|GO:0005887|GO:0016020|GO:0031225|GO:0043395
23888	Gpc6	6720429C22Rik|AI480529	23888	ENSMUSG00000058571	GO:0005576|GO:0005578|GO:0005886|GO:0005887|GO:0016020|GO:0016477|GO:0031225|GO:0043395
58187	Cldn10	6720456I16Rik|Cldn10a|Cldn10b|D14Ertd728e	58187	ENSMUSG00000022132	GO:0005886|GO:0005923|GO:0016020|GO:0016021|GO:0030054
20512	Slc1a3	AI504299|B430115D02Rik|Eaat1|GLAST|GLAST-1|GLU-T|GluT-1|Gmt1|MGluT1	20512	ENSMUSG00000005360	GO:0003333|GO:0005313|GO:0005314|GO:0005515|GO:0005743|GO:0005886|GO:0006536|GO:0006537|GO:0006810|GO:0006835|GO:0007605|GO:0009416|GO:0009449|GO:0009611|GO:0009986|GO:0010035|GO:0015293|GO:0015807|GO:0015813|GO:0016020|GO:0016021|GO:0016323|GO:0016595|GO:0016597|GO:0017153|GO:0021545|GO:0031223|GO:0035725|GO:0042493|GO:0042995|GO:0043005|GO:0043025|GO:0043197|GO:0043200|GO:0043205|GO:0043490|GO:…
170790	Mlc1	AW048630|BB074274|Kiaa0027-hp|LVM|MLC|VL|WKL1|mKIAA0027	170790	ENSMUSG00000035805	GO:0005216|GO:0005515|GO:0005737|GO:0005764|GO:0005768|GO:0005769|GO:0005783|GO:0005886|GO:0005901|GO:0005911|GO:0006810|GO:0006811|GO:0008565|GO:0015031|GO:0016020|GO:0016021|GO:0016192|GO:0016323|GO:0016324|GO:0030136|GO:0031410|GO:0032388|GO:0032403|GO:0034220|GO:0045121|GO:0047484|GO:0048471|GO:0051259|GO:0055037|GO:0071397|GO:0072584
26874	Abcd2	ABC39|ALDL1|ALDR|ALDRP	26874	ENSMUSG00000055782	GO:0000038|GO:0000166|GO:0005524|GO:0005739|GO:0005777|GO:0005778|GO:0006635|GO:0006810|GO:0016020|GO:0016021|GO:0016887|GO:0017111|GO:0032000|GO:0042760|GO:0042803|GO:0043231
223843	Dbx2	9430056A22Rik|9630005K15|AI846217|Gm1229	223843	ENSMUSG00000045608	GO:0003677|GO:0005575|GO:0005634|GO:0008150
19125	Prodh	Pro-1|Pro1|Ym24d07	19125	ENSMUSG00000003526	GO:0004657|GO:0005739|GO:0005743|GO:0006537|GO:0006560|GO:0006562|GO:0016491|GO:0055114|GO:0071949
224079	Atp13a4	4631413J11Rik|4832416L12|9330174J19Rik	224079	ENSMUSG00000038094	GO:0000166|GO:0003674|GO:0005524|GO:0005575|GO:0006812|GO:0015662|GO:0016020|GO:0016021|GO:0016787|GO:0016820|GO:0016887|GO:0046872
57738	Slc15a2	8430408C16Rik|C78862|Pept2	57738	ENSMUSG00000022899	GO:0005887|GO:0006810|GO:0006857|GO:0015334|GO:0016020|GO:0016021|GO:0042891|GO:0042895|GO:0042936|GO:0042938
22350	Ezr	AW146364|R75297|Vil2|p81	22350	ENSMUSG00000052397	GO:0001726|GO:0001931|GO:0005515|GO:0005622|GO:0005730|GO:0005737|GO:0005829|GO:0005856|GO:0005884|GO:0005886|GO:0005902|GO:0005932|GO:0008092|GO:0008360|GO:0015629|GO:0016020|GO:0016323|GO:0016324|GO:0019898|GO:0030175|GO:0031528|GO:0035088|GO:0042995|GO:0045177|GO:0050839|GO:0051015|GO:0051017
66643	Lix1	5730466L18Rik	66643	ENSMUSG00000047786	GO:0003674|GO:0005575|GO:0008150
12411	Cbs	AI047524|AI303044|HIP4	12411	ENSMUSG00000024039	GO:0001958|GO:0001974|GO:0004122|GO:0004124|GO:0005634|GO:0005730|GO:0005737|GO:0005829|GO:0006535|GO:0006563|GO:0006565|GO:0006801|GO:0008652|GO:0016740|GO:0016829|GO:0019343|GO:0019344|GO:0019346|GO:0019448|GO:0019899|GO:0020037|GO:0021587|GO:0030170|GO:0030823|GO:0031625|GO:0042803|GO:0043066|GO:0043231|GO:0043418|GO:0043506|GO:0046872|GO:0050667|GO:0050880|GO:0051593|GO:0060135|GO:0060351|GO:…
27226	Pla2g7	R75400	27226	ENSMUSG00000023913	GO:0003847|GO:0005543|GO:0005576|GO:0006954|GO:0016042|GO:0016787|GO:0034362|GO:0034374|GO:0034440|GO:0034441|GO:0047499|GO:0090026
76441	Daam2	2310016D11Rik|AI843643|AW557870	76441	ENSMUSG00000040260	GO:0003779|GO:0005575|GO:0016043|GO:0017048|GO:0030036
106861	Abhd3	AA675331|LABH3	106861	ENSMUSG00000002475	GO:0004091|GO:0005575|GO:0008150|GO:0016020|GO:0016021|GO:0016787
11829	Aqp4	WCH4	11829	ENSMUSG00000024411	GO:0005215|GO:0005737|GO:0005886|GO:0005887|GO:0005911|GO:0006810|GO:0006833|GO:0007605|GO:0009897|GO:0015250|GO:0015288|GO:0015670|GO:0016020|GO:0016021|GO:0016323|GO:0030104|GO:0030315|GO:0042383|GO:0043234|GO:0051260|GO:0055085|GO:0070295|GO:0071346
13527	Dtna	2210407P21Rik|A0|Dtn|a-DB-1|adbn	13527	ENSMUSG00000024302	GO:0005509|GO:0005515|GO:0005737|GO:0005886|GO:0008270|GO:0016014|GO:0016020|GO:0030054|GO:0042383|GO:0043234|GO:0045202|GO:0046872
74002	Psd2	6330404E20Rik|AW125584|EFA6C	74002	ENSMUSG00000024347	GO:0005086|GO:0005543|GO:0005622|GO:0016020|GO:0016021|GO:0030054|GO:0030182|GO:0030425|GO:0032012|GO:0043025
70417	Megf10	3000002B06Rik|Gm331	70417	ENSMUSG00000024593	GO:0001891|GO:0003674|GO:0005886|GO:0006909|GO:0007155|GO:0007517|GO:0014719|GO:0014816|GO:0014841|GO:0016020|GO:0016021|GO:0034109|GO:0042995|GO:0043654|GO:0048641|GO:0051147|GO:0055001
108052	Slc14a1	2610507K20Rik|3021401A05Rik|UT-B|Utb1	108052	ENSMUSG00000059336	GO:0005372|GO:0005886|GO:0006810|GO:0006833|GO:0015204|GO:0015840|GO:0016020|GO:0016021|GO:0055085|GO:0071918
225998	Rorb	Nr1f2|RZR-beta|RZRB|Rorbeta	225998	ENSMUSG00000036192	GO:0003677|GO:0003700|GO:0003707|GO:0004879|GO:0005515|GO:0005634|GO:0006351|GO:0006355|GO:0007275|GO:0007601|GO:0008270|GO:0008502|GO:0030522|GO:0042462|GO:0043401|GO:0043565|GO:0045893|GO:0046872|GO:0050896
104174	Gldc	D030049L12Rik|D19Wsu57e	104174	ENSMUSG00000024827	GO:0003824|GO:0004375|GO:0005739|GO:0005960|GO:0006520|GO:0006544|GO:0006546|GO:0016491|GO:0016594|GO:0016829|GO:0019464|GO:0019899|GO:0030170|GO:0042803|GO:0046983|GO:0055114
23972	Papss2	1810018P12Rik|AI159688|AtpsU2|Atpsk2|Sk2|bm	23972	ENSMUSG00000024899	GO:0000103|GO:0000166|GO:0003824|GO:0004020|GO:0004781|GO:0005524|GO:0007596|GO:0008152|GO:0016301|GO:0016310|GO:0016740|GO:0016779|GO:0060348
53412	Ppp1r3c	PTG|Ppp1r5	53412	ENSMUSG00000067279	GO:0004721|GO:0005975|GO:0005977|GO:0005978|GO:0005979|GO:0005981|GO:0006605|GO:0019899|GO:0019903|GO:0042587|GO:0043231
17986	Ndp	ND|Ndph	17986	ENSMUSG00000040138	GO:0001890|GO:0005109|GO:0005125|GO:0005576|GO:0005615|GO:0016055|GO:0031012|GO:0035426|GO:0042803|GO:0043498|GO:0045893|GO:0051091|GO:0060070|GO:0061299
192216	Tmem47	3010015F07Rik|AI115536|BCMP1|Tm4sf10	192216	ENSMUSG00000025666	GO:0005886|GO:0005911|GO:0016020|GO:0016021|GO:0030054
71584	Gdpd2	9130017L10Rik|Gde3|Obdpf	71584	ENSMUSG00000019359	GO:0005737|GO:0005856|GO:0005886|GO:0006071|GO:0006629|GO:0008081|GO:0008889|GO:0016020|GO:0016021|GO:0016787|GO:0046872|GO:0047394
83453	Chrdl1	CHL|CHL1|Nrln1|VOPT	83453	ENSMUSG00000031283	GO:0001503|GO:0001654|GO:0001709|GO:0005576|GO:0007275|GO:0007399|GO:0030154|GO:0030182|GO:0048749

## Sheet: Figure 3d- Microglia
Figure 2d. Microglia marker gene list from cell sorting studies (McKenzie et al, 2018)
Gene ID	Gene Symbol	Aliases	Entrez ID	Ensembl ID	GO Accession
269181	Mgat4a	9530018I07Rik|GnT-IVa|glcNAc-T-IVa	269181	ENSMUSG00000026110	GO:0005576|GO:0005794|GO:0005975|GO:0008454|GO:0016020|GO:0016021|GO:0016740|GO:0016757|GO:0016758|GO:0046872
18173	Slc11a1	Bcg|Ity|Lsh|Nramp|Nramp1|ity	18173	ENSMUSG00000026177	GO:0000060|GO:0000165|GO:0001818|GO:0001819|GO:0002309|GO:0002369|GO:0002606|GO:0002827|GO:0005215|GO:0005384|GO:0005764|GO:0005770|GO:0005886|GO:0006810|GO:0006811|GO:0006826|GO:0006828|GO:0006876|GO:0006879|GO:0006909|GO:0006954|GO:0007035|GO:0009279|GO:0009617|GO:0009986|GO:0010008|GO:0010628|GO:0015707|GO:0016020|GO:0016021|GO:0030670|GO:0032147|GO:0032496|GO:0032623|GO:0032632|GO:0032729|GO:…
16331	Inpp5d	AI323613|SHIP|SHIP-1|SHIP1|s-SHIP	16331	ENSMUSG00000026288	GO:0004445|GO:0005515|GO:0005737|GO:0005829|GO:0005884|GO:0005886|GO:0006915|GO:0008285|GO:0008340|GO:0009968|GO:0016020|GO:0016064|GO:0016311|GO:0016787|GO:0017124|GO:0030487|GO:0030853|GO:0030863|GO:0030889|GO:0034594|GO:0035556|GO:0043065|GO:0045409|GO:0045579|GO:0045621|GO:0045648|GO:0045656|GO:0045659|GO:0045671|GO:0045779|GO:0046854|GO:0050777|GO:0050869|GO:0051425
320982	Arl4c	A630084M22Rik|Arl7|LAK	320982	ENSMUSG00000049866	GO:0000166|GO:0005525|GO:0005622|GO:0005737|GO:0005886|GO:0006810|GO:0007264|GO:0016020|GO:0032456|GO:0042995|GO:0043014
21934	Tnfrsf11a	Ly109|ODFR|OFE|Rank|TRANCE-R|mRANK	21934	ENSMUSG00000026321	GO:0001503|GO:0002250|GO:0004888|GO:0005031|GO:0005515|GO:0007275|GO:0009897|GO:0016020|GO:0016021|GO:0019955|GO:0030316|GO:0032496|GO:0033209|GO:0034097|GO:0034612|GO:0043507|GO:0046872|GO:0048535|GO:0051091|GO:0051092|GO:0060086|GO:0060749|GO:0070555|GO:0071812|GO:0071847|GO:0071848
54354	Rassf5	1300019G20Rik|AU042887|Maxp1|Nore1|Nore1A|Nore1B|Rapl	54354	ENSMUSG00000026430	GO:0005515|GO:0005575|GO:0005737|GO:0005856|GO:0005874|GO:0006915|GO:0007165|GO:0035556|GO:0046872
12227	Btg2	AA959598|APRO1|Pc3|TIS21	12227	ENSMUSG00000020423	GO:0001077|GO:0005515|GO:0006351|GO:0006355|GO:0006479|GO:0006974|GO:0008306|GO:0009952|GO:0021542|GO:0021954|GO:0030182|GO:0031175|GO:0043066|GO:0045944|GO:0060213|GO:2000178
19264	Ptprc	B220|CD45R|Cd45|L-CA|Ly-5|Lyt-4|T200|loc	19264	ENSMUSG00000026395	GO:0000187|GO:0001915|GO:0001916|GO:0001960|GO:0002244|GO:0002378|GO:0002711|GO:0002923|GO:0002925|GO:0004721|GO:0004725|GO:0005515|GO:0005886|GO:0005887|GO:0005925|GO:0006469|GO:0006470|GO:0006933|GO:0007159|GO:0008152|GO:0008201|GO:0009897|GO:0009986|GO:0010332|GO:0016020|GO:0016021|GO:0016311|GO:0016787|GO:0016791|GO:0019901|GO:0030183|GO:0030217|GO:0030890|GO:0031953|GO:0033261|GO:0034113|GO:…
12628	Cfh	Mud-1|NOM|Sas-1|Sas1	12628	ENSMUSG00000026365	GO:0001851|GO:0005615|GO:0005634|GO:0005737|GO:0005886|GO:0008201|GO:0030449|GO:0043499
19735	Rgs2	GOS8	19735	ENSMUSG00000026360	GO:0005096|GO:0005515|GO:0005634|GO:0005737|GO:0005829|GO:0005886|GO:0006417|GO:0007049|GO:0007186|GO:0009898|GO:0009968|GO:0010519|GO:0010614|GO:0016020|GO:0038032|GO:0043407|GO:0045744|GO:0050873|GO:0055119|GO:0060087|GO:0060452|GO:0071877
17970	Ncf2	NOXA2|Ncf-2|p67phox	17970	ENSMUSG00000026480	GO:0001669|GO:0005515|GO:0005730|GO:0005737|GO:0005829|GO:0006742|GO:0006801|GO:0008022|GO:0009749|GO:0014070|GO:0016020|GO:0016175|GO:0032496|GO:0032870|GO:0042554|GO:0043525|GO:0045777|GO:0048365
15939	Ier5		15939	ENSMUSG00000056708
226594	Rcsd1	A430105K13Rik|BC025872	226594	ENSMUSG00000040723	GO:0005575|GO:0051015|GO:0071474
14130	Fcgr2b	AI528646|CD32|F630109E10Rik|Fc[g]RII|FcgRII|Fcgr2|Fcgr2a|Fcr-2|Fcr-3|Ly-17|Ly-m20|LyM-1|Lym-1	14130	ENSMUSG00000026656	GO:0001811|GO:0002638|GO:0002862|GO:0002865|GO:0002924|GO:0005057|GO:0005515|GO:0005576|GO:0005737|GO:0005856|GO:0005886|GO:0005887|GO:0006911|GO:0006952|GO:0006955|GO:0007165|GO:0007166|GO:0009617|GO:0009897|GO:0016020|GO:0016021|GO:0016064|GO:0019864|GO:0019886|GO:0030889|GO:0032693|GO:0045576|GO:0050765|GO:0050766|GO:0050777|GO:0071219
14127	Fcer1g	AI573376|CD23|FcR-gamma|FcR[g]|FcRgamma|Fce1g|FcepsilonRI|Ly-50	14127	ENSMUSG00000058715	GO:0001798|GO:0001805|GO:0001812|GO:0002283|GO:0002431|GO:0002554|GO:0004888|GO:0005515|GO:0005886|GO:0005887|GO:0006911|GO:0007165|GO:0007166|GO:0007229|GO:0009897|GO:0010543|GO:0016020|GO:0016021|GO:0016064|GO:0019767|GO:0019863|GO:0019864|GO:0019886|GO:0030593|GO:0032733|GO:0032755|GO:0032760|GO:0032765|GO:0032998|GO:0033026|GO:0038095|GO:0042590|GO:0042742|GO:0043306|GO:0045121|GO:0045576|GO:…
226652	Arhgap30	6030405P05Rik|Gm102|mFLJ00267	226652	ENSMUSG00000048865	GO:0003674|GO:0005096|GO:0005622|GO:0007165|GO:0031410
12523	Cd84	A130013D22Rik|CDw84|SLAMF5	12523	ENSMUSG00000038147	GO:0004872|GO:0005886|GO:0007155|GO:0016020|GO:0016021
383619	Aim2	Gm1313|Ifi210	383619	ENSMUSG00000037860	GO:0002218|GO:0002230|GO:0003690|GO:0005515|GO:0005634|GO:0005737|GO:0005739|GO:0032088|GO:0032461|GO:0032731|GO:0033209|GO:0035458|GO:0035690|GO:0044444|GO:0050702|GO:0050718|GO:0051092|GO:0070269|GO:0097169|GO:2001056
11910	Atf3	LRG-21	11910	ENSMUSG00000026628	GO:0003677|GO:0003700|GO:0005634|GO:0005730|GO:0006094|GO:0006351|GO:0006355|GO:0008284|GO:0042802|GO:0043565|GO:0045892|GO:0046983
17533	Mrc1	AW259686|CD206|MR	17533	ENSMUSG00000026712	GO:0004872|GO:0004888|GO:0005537|GO:0005768|GO:0005886|GO:0006897|GO:0006898|GO:0007165|GO:0009986|GO:0010008|GO:0016020|GO:0016021|GO:0030246
54519	Apbb1ip	9930118P07Rik|Prp48	54519	ENSMUSG00000026786	GO:0005543|GO:0005737|GO:0005856|GO:0005886|GO:0007165|GO:0016020|GO:0030054|GO:0042995
215632	Psd4	BC046518|EFA6B	215632	ENSMUSG00000026979	GO:0005085|GO:0005086|GO:0005543|GO:0005622|GO:0005886|GO:0008289|GO:0016020|GO:0030054|GO:0030182|GO:0032012
332579	Card9	Gm782	332579	ENSMUSG00000026928	GO:0005515|GO:0005737|GO:0007249|GO:0009620|GO:0019904|GO:0032494|GO:0032495|GO:0032755|GO:0032760|GO:0032874|GO:0042493|GO:0042534|GO:0042803|GO:0043330|GO:0045076|GO:0045089|GO:0045408|GO:0046330|GO:0050700|GO:0050830|GO:0051092|GO:0051607
14594	Ggta1	AW108479|GALT|Gal|Ggta|Ggta-1|alpha3GalT	14594	ENSMUSG00000035778	GO:0005794|GO:0005975|GO:0016020|GO:0016021|GO:0016740|GO:0016757|GO:0016758|GO:0046872|GO:0047276
19224	Ptgs1	COX1|Cox-1|Cox-3|PGHS-1|PHS 1|Pghs1	19224	ENSMUSG00000047250	GO:0001516|GO:0001750|GO:0004601|GO:0004666|GO:0005634|GO:0005635|GO:0005737|GO:0005783|GO:0005794|GO:0005886|GO:0006633|GO:0006693|GO:0006979|GO:0007612|GO:0007613|GO:0008217|GO:0008289|GO:0008610|GO:0010700|GO:0016020|GO:0016491|GO:0016702|GO:0019233|GO:0019371|GO:0020037|GO:0030216|GO:0032811|GO:0035633|GO:0042127|GO:0043231|GO:0044444|GO:0045907|GO:0045987|GO:0046872|GO:0055114
18796	Plcb2	AI550384|B230205M18Rik|B230399N12	18796	ENSMUSG00000040061	GO:0001580|GO:0004435|GO:0004629|GO:0004871|GO:0005509|GO:0005543|GO:0005794|GO:0005829|GO:0005886|GO:0006629|GO:0007165|GO:0008081|GO:0016042|GO:0016787|GO:0031680|GO:0031683|GO:0035556|GO:0046872|GO:0050913
12335	Capn3	AI323605|Capa-3|Capa3|Lp82|p94	12335	ENSMUSG00000079110	GO:0001896|GO:0003824|GO:0004198|GO:0005102|GO:0005509|GO:0005515|GO:0005622|GO:0005634|GO:0005737|GO:0005829|GO:0005886|GO:0006461|GO:0006508|GO:0008233|GO:0008234|GO:0008307|GO:0014718|GO:0014850|GO:0016787|GO:0019899|GO:0030016|GO:0030018|GO:0030239|GO:0030315|GO:0031402|GO:0031432|GO:0032947|GO:0033234|GO:0043066|GO:0043122|GO:0043234|GO:0045214|GO:0045661|GO:0045862|GO:0045892|GO:0045893|GO:…
12010	B2m	Ly-m11|beta2-m|beta2m	12010	ENSMUSG00000060802	GO:0001916|GO:0002237|GO:0002474|GO:0002481|GO:0005515|GO:0005576|GO:0005615|GO:0006968|GO:0009897|GO:0033077|GO:0042026|GO:0042612
17289	Mertk	Eyk|Mer|Nyk|nmf12	17289	ENSMUSG00000014361	GO:0000166|GO:0001750|GO:0001779|GO:0004672|GO:0004713|GO:0004714|GO:0005524|GO:0005615|GO:0005737|GO:0006468|GO:0006909|GO:0007283|GO:0016020|GO:0016021|GO:0016028|GO:0016301|GO:0016310|GO:0016740|GO:0016772|GO:0030168|GO:0032940|GO:0034446|GO:0043277|GO:0043491|GO:0050766|GO:0051250|GO:0060041|GO:0060068
100503468	Gm14023	OTTMUSG00000015408	100503468		GO:0003674|GO:0005575|GO:0008150
19261	Sirpa	AI835480|Bit|CD172a|P84|Ptpns1|SHP-1|SHPS-1|SIRP	19261	ENSMUSG00000037902	GO:0005515|GO:0005887|GO:0006910|GO:0006911|GO:0006928|GO:0007010|GO:0007015|GO:0007160|GO:0016020|GO:0016021|GO:0016477|GO:0017124|GO:0045309|GO:0050766
13010	Cst3	CysC	13010	ENSMUSG00000027447	GO:0001540|GO:0002020|GO:0004866|GO:0004869|GO:0005576|GO:0005604|GO:0005615|GO:0005737|GO:0005764|GO:0005771|GO:0005783|GO:0006952|GO:0006979|GO:0008284|GO:0010466|GO:0010951|GO:0030414|GO:0031965|GO:0031982|GO:0033267|GO:0042995|GO:0043025|GO:0043067|GO:0043206|GO:0043292|GO:0045740|GO:0048471|GO:0060311|GO:0060548
15162	Hck	AI849071|Bmk	15162	ENSMUSG00000003283	GO:0000166|GO:0004672|GO:0004713|GO:0004715|GO:0005524|GO:0005634|GO:0005737|GO:0005764|GO:0005794|GO:0005856|GO:0005886|GO:0005901|GO:0005925|GO:0006468|GO:0006887|GO:0006909|GO:0006954|GO:0008284|GO:0008360|GO:0016020|GO:0016301|GO:0016310|GO:0016740|GO:0016772|GO:0018108|GO:0030054|GO:0031234|GO:0031410|GO:0042995|GO:0043066|GO:0045087|GO:0046777|GO:0050764|GO:0050830|GO:0051090|GO:0071801|GO:…
16658	Mafb	Kreisler|Krml|Krml1|kr	16658	ENSMUSG00000074622	GO:0003677|GO:0003700|GO:0005515|GO:0005634|GO:0005667|GO:0006351|GO:0006355|GO:0006357|GO:0007379|GO:0007585|GO:0008134|GO:0021571|GO:0021572|GO:0035284|GO:0042472|GO:0043565|GO:0045647|GO:0045944
64138	Ctsz	AI787083|AU019819|CTSX|D2Wsu143e	64138	ENSMUSG00000016256	GO:0005615|GO:0005764|GO:0005783|GO:0006508|GO:0008233|GO:0008234|GO:0016787
74191	P2ry13	2010001L06Rik|GPCR1|GPR94|Gpr86|P2Y13|P2yr13|SP174	74191	ENSMUSG00000036362	GO:0004871|GO:0004930|GO:0005783|GO:0005886|GO:0007165|GO:0007186|GO:0016020|GO:0016021|GO:0035589|GO:0045028
70839	P2ry12	2900079B22Rik|4921504D23Rik|P2Y12	70839	ENSMUSG00000036353	GO:0001609|GO:0001621|GO:0001973|GO:0004871|GO:0004930|GO:0005739|GO:0005886|GO:0005887|GO:0005901|GO:0007165|GO:0007186|GO:0007188|GO:0009897|GO:0009925|GO:0010700|GO:0016020|GO:0016021|GO:0030030|GO:0030168|GO:0035589|GO:0043270|GO:0043491|GO:0045028|GO:0045596|GO:0070527|GO:0070588|GO:0071805
24088	Tlr2	Ly105	24088	ENSMUSG00000027995	GO:0002224|GO:0002238|GO:0002282|GO:0002687|GO:0002752|GO:0002755|GO:0004872|GO:0004888|GO:0005515|GO:0005622|GO:0005737|GO:0005886|GO:0006954|GO:0006955|GO:0007165|GO:0007252|GO:0008329|GO:0009617|GO:0009897|GO:0009986|GO:0016020|GO:0016021|GO:0030177|GO:0031224|GO:0031410|GO:0032493|GO:0032494|GO:0032695|GO:0032700|GO:0032722|GO:0032728|GO:0032735|GO:0032741|GO:0032755|GO:0032757|GO:0032760|GO:…
80891	Fcrls	2810439C17Rik|9330158F12|FcRH2sc|Fcrh2|IFGP2|IgSR|MMAN-g|Msr2|moFcRH2sc	80891	ENSMUSG00000015852
69769	Tnfaip8l2	1810019A08Rik|AW610835|TIPE2	69769	ENSMUSG00000013707	GO:0005515|GO:0005737|GO:0045087|GO:0050728|GO:0050868
13040	Ctss		13040	ENSMUSG00000038642	GO:0005764|GO:0006508|GO:0008152|GO:0008233|GO:0008234|GO:0009986|GO:0016020|GO:0016787|GO:0043231|GO:0045453|GO:0051930
67220	Plekho1	2810052M02Rik|Ckip1|JZA-20|Jza2	67220	ENSMUSG00000015745	GO:0005543|GO:0005634|GO:0005737|GO:0016020
56338	Txnip	1200008J08Rik|AA682105|Hyplip1|THIF|Tbp-2|VDUP1	56338	ENSMUSG00000038393	GO:0000122|GO:0004857|GO:0005515|GO:0005634|GO:0005737|GO:0005758|GO:0006351|GO:0006355|GO:0006606|GO:0006979|GO:0007049|GO:0030216|GO:0031625|GO:0042127|GO:0043065|GO:0043086|GO:0048008|GO:0051782|GO:0071228
99543	Olfml3	2810002E22Rik|AI115209|AW550633|HNOEL-iso|ONT3|mONT3	99543	ENSMUSG00000027848	GO:0003674|GO:0005575|GO:0005576|GO:0007275|GO:0008150
12508	Cd53	AI323659|Ox-44|Tspan25	12508	ENSMUSG00000040747	GO:0001772|GO:0009986|GO:0016020|GO:0016021
26377	Dapp1	Bam32	26377	ENSMUSG00000028159	GO:0005543|GO:0005547|GO:0005737|GO:0005886|GO:0005942|GO:0016020|GO:0035014|GO:0043325
17096	Lyn	AA407514|Hck-2|p53Lyn|p56Lyn	17096	ENSMUSG00000042228	GO:0000166|GO:0001782|GO:0001817|GO:0001933|GO:0002431|GO:0002513|GO:0002553|GO:0002576|GO:0002762|GO:0002768|GO:0002774|GO:0002902|GO:0004672|GO:0004713|GO:0004715|GO:0005102|GO:0005128|GO:0005161|GO:0005178|GO:0005515|GO:0005524|GO:0005623|GO:0005634|GO:0005737|GO:0005758|GO:0005794|GO:0005886|GO:0006468|GO:0006954|GO:0006974|GO:0007165|GO:0007169|GO:0008284|GO:0008285|GO:0009725|GO:0010741|GO:…
14595	B4galt1	AA407245|B-1,4-GalT|GalT|Ggtb|Ggtb2	14595	ENSMUSG00000028413	GO:0000138|GO:0002064|GO:0002526|GO:0003831|GO:0003945|GO:0004461|GO:0005576|GO:0005794|GO:0005886|GO:0005975|GO:0005989|GO:0006012|GO:0006486|GO:0007155|GO:0007339|GO:0007341|GO:0008092|GO:0008285|GO:0008378|GO:0009101|GO:0009312|GO:0009897|GO:0009986|GO:0016020|GO:0016021|GO:0016323|GO:0016740|GO:0016757|GO:0030057|GO:0030112|GO:0030198|GO:0030879|GO:0031526|GO:0035250|GO:0042060|GO:0042127|GO:…
230145	Galnt12	9130206E10|A630062B03Rik	230145	ENSMUSG00000039774	GO:0003674|GO:0004653|GO:0005575|GO:0005794|GO:0008150|GO:0016020|GO:0016021|GO:0016740|GO:0016757
21812	Tgfbr1	ALK5|AU017191|Alk-5|TbetaR-I|TbetaRI	21812	ENSMUSG00000007613	GO:0000166|GO:0000186|GO:0001501|GO:0001525|GO:0001701|GO:0001822|GO:0001824|GO:0001837|GO:0001937|GO:0002088|GO:0004672|GO:0004674|GO:0004675|GO:0005024|GO:0005025|GO:0005114|GO:0005515|GO:0005524|GO:0005886|GO:0005901|GO:0005923|GO:0006355|GO:0006468|GO:0006915|GO:0006917|GO:0007165|GO:0007179|GO:0007507|GO:0008284|GO:0008354|GO:0009790|GO:0009791|GO:0009952|GO:0010468|GO:0010862|GO:0016020|GO:…
373864	Col27a1	5730512J02Rik|AI449266|mKIAA1870	373864	ENSMUSG00000045672	GO:0003674|GO:0005201|GO:0005576|GO:0005578|GO:0005581|GO:0005583|GO:0008150
21898	Tlr4	Lps|Ly87|Ran/M1|Rasl2-8	21898	ENSMUSG00000039005	GO:0000187|GO:0001530|GO:0001875|GO:0002218|GO:0002224|GO:0002282|GO:0002537|GO:0002758|GO:0004872|GO:0004888|GO:0005515|GO:0005622|GO:0005737|GO:0005886|GO:0005887|GO:0006954|GO:0006955|GO:0006979|GO:0007165|GO:0007250|GO:0007252|GO:0009617|GO:0009897|GO:0009986|GO:0010572|GO:0016020|GO:0016021|GO:0030890|GO:0031663|GO:0032496|GO:0032497|GO:0032609|GO:0032689|GO:0032700|GO:0032707|GO:0032715|GO:…
12986	Csf3r	Cd114|Csfgr|G-CSF-R|G-CSFR	12986	ENSMUSG00000028859	GO:0004896|GO:0007155|GO:0016020|GO:0016021|GO:0030593
75234	Rnf19b	4930534K13Rik|4930555L03Rik|Ibrdc3	75234	ENSMUSG00000028793	GO:0005575|GO:0008150|GO:0008270|GO:0016020|GO:0016021|GO:0016874|GO:0046872
16792	Laptm5	E3	16792	ENSMUSG00000028581	GO:0005764|GO:0005765|GO:0005887|GO:0006810|GO:0016020|GO:0016021
230787	Themis2	ICB-1	230787	ENSMUSG00000037731	GO:0003674|GO:0005575|GO:0006954|GO:0008150
20111	Rps6ka1	Rsk1|p90rsk|rsk	20111	ENSMUSG00000003644	GO:0000166|GO:0000287|GO:0004672|GO:0004674|GO:0005524|GO:0005634|GO:0005737|GO:0005819|GO:0005840|GO:0006468|GO:0007243|GO:0008134|GO:0016301|GO:0016310|GO:0016740|GO:0016772|GO:0043027|GO:0043066|GO:0043154|GO:0045893|GO:0045944|GO:2000491
12260	C1qb		12260	ENSMUSG00000036905	GO:0005576|GO:0005581|GO:0005602|GO:0006958|GO:0042803|GO:0045087|GO:0048839
12262	C1qc	AI385742|C1qg|Ciqc	12262	ENSMUSG00000036896	GO:0005576|GO:0005581|GO:0030853|GO:0045650
12259	C1qa	AI255395|C1q	12259	ENSMUSG00000036887	GO:0005576|GO:0005581|GO:0006958
21938	Tnfrsf1b	CD120b|TNF-R-II|TNF-R2|TNF-R75|TNF-alphaR2|TNFBR|TNFR80|TNFRII|TNFalpha-R2|Tnfr-1|Tnfr2|p75	21938	ENSMUSG00000028599	GO:0005031|GO:0005515|GO:0005634|GO:0006954|GO:0006955|GO:0007166|GO:0008219|GO:0008283|GO:0016020|GO:0016021|GO:0030424|GO:0031625|GO:0033209|GO:0043025|GO:0043196|GO:0045121|GO:0048471|GO:0050728|GO:0050779|GO:0051044|GO:0071222
18707	Pik3cd	2410099E07Rik|2610208K16Rik|AW545373|p110delta	18707	ENSMUSG00000039936	GO:0000166|GO:0001782|GO:0005524|GO:0006935|GO:0006954|GO:0007166|GO:0016301|GO:0016310|GO:0016740|GO:0016772|GO:0016773|GO:0030154|GO:0042113|GO:0045087|GO:0046854|GO:0046934|GO:0048015
56485	Slc2a5	AI526984|Glut5|Slc5a	56485	ENSMUSG00000028976	GO:0005215|GO:0005353|GO:0005355|GO:0006810|GO:0008643|GO:0015755|GO:0015758|GO:0016020|GO:0016021|GO:0022857|GO:0022891|GO:0055085
245945	Rbm47	9530077J19Rik	245945	ENSMUSG00000070780	GO:0000166|GO:0003674|GO:0003676|GO:0003723|GO:0005575|GO:0005634|GO:0008150
21682	Tec		21682	ENSMUSG00000029217	GO:0000166|GO:0004672|GO:0004713|GO:0004715|GO:0005515|GO:0005524|GO:0005543|GO:0005737|GO:0005856|GO:0005886|GO:0006468|GO:0007229|GO:0008289|GO:0010543|GO:0016020|GO:0016301|GO:0016310|GO:0016740|GO:0016772|GO:0035556|GO:0046872|GO:0050853
12960	Crybb1	3110006K12Rik|BB1CRY	12960	ENSMUSG00000029343	GO:0005212
74376	Myo18b	4932408L24Rik|4933411E19Rik|Gm448	74376	ENSMUSG00000072720	GO:0000166|GO:0001570|GO:0001701|GO:0003674|GO:0005524|GO:0005634|GO:0005737|GO:0016459|GO:0016461|GO:0030018|GO:0031941|GO:0048739
231633	Tmem119	AW208946|BC025600|obif	231633	ENSMUSG00000054675	GO:0001649|GO:0005515|GO:0005783|GO:0016020|GO:0016021
20345	Selplg	CD162|Psgl-1|Psgl1|Selp1|Selpl	20345	ENSMUSG00000048163	GO:0005515|GO:0005886|GO:0007155|GO:0016020|GO:0016021|GO:0050901|GO:0050902
74096	Hvcn1	0610039P13Rik|AI450555|BTS|Vsop|mVSOP	74096	ENSMUSG00000064267	GO:0005216|GO:0005244|GO:0006810|GO:0006811|GO:0009268|GO:0010043|GO:0015992|GO:0016020|GO:0016021|GO:0030171|GO:0034765|GO:0055085
17969	Ncf1	NOXO2|Ncf-1|p47<phox>|p47phox	17969	ENSMUSG00000015950	GO:0001878|GO:0001909|GO:0002679|GO:0005515|GO:0005737|GO:0005791|GO:0005794|GO:0005829|GO:0005886|GO:0006691|GO:0006742|GO:0006915|GO:0006954|GO:0006968|GO:0007154|GO:0008283|GO:0009617|GO:0016020|GO:0016175|GO:0030425|GO:0035091|GO:0042554|GO:0042742|GO:0043020|GO:0043025|GO:0045730|GO:0045986|GO:0050665|GO:0050830|GO:0050832|GO:0055114|GO:0070946|GO:0070947
56743	Lat2	AW125574|LAB|NTAL|WSCR5|Wbscr15|Wbscr5	56743	ENSMUSG00000040751	GO:0005622|GO:0005886|GO:0016020|GO:0016021|GO:0019722|GO:0035556|GO:0042113|GO:0042169|GO:0043303|GO:0045121|GO:0050853
58805	Mlxipl	ChREBP|WS-bHLH|Wbscr14|bHLHd14	58805	ENSMUSG00000005373	GO:0000122|GO:0003677|GO:0005515|GO:0005634|GO:0005667|GO:0005737|GO:0006351|GO:0006355|GO:0008134|GO:0008284|GO:0010255|GO:0033137|GO:0035538|GO:0042593|GO:0045723|GO:0045821|GO:0045892|GO:0045893|GO:0045944|GO:0046889|GO:0046982|GO:0046983|GO:0071157|GO:0090324
11690	Alox5ap	Flap	11690	ENSMUSG00000060063	GO:0002540|GO:0002675|GO:0004051|GO:0005515|GO:0005634|GO:0005635|GO:0005783|GO:0005829|GO:0006691|GO:0006750|GO:0008047|GO:0016020|GO:0016021|GO:0019370|GO:0019372|GO:0019899|GO:0031965|GO:0042803|GO:0043085|GO:0046982|GO:0047485|GO:0050544|GO:0055114|GO:0070207|GO:0071277
269823	Pon3	2810004E20|AI786302	269823	ENSMUSG00000029759	GO:0004063|GO:0004064|GO:0005576|GO:0005615|GO:0010124|GO:0016787|GO:0018733|GO:0019439|GO:0042803|GO:0043231|GO:0046226|GO:0046395|GO:0046872|GO:0047856
27056	Irf5	AW491843|mirf5	27056	ENSMUSG00000029771	GO:0000975|GO:0003677|GO:0003700|GO:0005515|GO:0005634|GO:0005737|GO:0006351|GO:0006355|GO:0009615|GO:0045087|GO:0051607
21391	Tbxas1	CYP5|CYP5A1|THAS|TS|TXAS|TXS	21391	ENSMUSG00000029925	GO:0001516|GO:0004497|GO:0004796|GO:0005506|GO:0005783|GO:0006633|GO:0008152|GO:0008610|GO:0009055|GO:0016020|GO:0016021|GO:0016491|GO:0016705|GO:0016853|GO:0020037|GO:0030644|GO:0045907|GO:0046872|GO:0055114
23845	Clec5a	Clecsf5|Ly100|MDL-1|Mdl1	23845	ENSMUSG00000029915	GO:0001618|GO:0002076|GO:0005515|GO:0005886|GO:0009986|GO:0016020|GO:0016021|GO:0030246|GO:0045087|GO:0050715
54353	Skap2	2610021A10Rik|AA960083|BB137539|RA70|SKAP-HOM|Saps|Scap2|mSKAP55R	54353	ENSMUSG00000059182	GO:0005543|GO:0005737|GO:0005886|GO:0008285|GO:0042113
54486	Hpgds	H-PGDS|Ptgds2	54486	ENSMUSG00000029919	GO:0000287|GO:0001516|GO:0004364|GO:0004667|GO:0005509|GO:0005634|GO:0005737|GO:0006633|GO:0006693|GO:0008610|GO:0016740|GO:0016853|GO:0042803
15277	Hk2	AI642394|HKII	15277	ENSMUSG00000000628	GO:0000166|GO:0003824|GO:0004396|GO:0005524|GO:0005536|GO:0005739|GO:0005741|GO:0005975|GO:0006006|GO:0006096|GO:0008152|GO:0008637|GO:0016301|GO:0016310|GO:0016740|GO:0016773|GO:0046324|GO:0046835
232201	Arhgap25	A130039I20Rik	232201	ENSMUSG00000030047	GO:0003674|GO:0005096|GO:0005543|GO:0005622|GO:0007165
16172	Il17ra	AW538159|Cdw217|Il17r|VDw217	16172	ENSMUSG00000002897	GO:0005886|GO:0016020|GO:0016021|GO:0032747|GO:0071345|GO:0072537|GO:1900017
11810	Apobec1	Cdar1	11810	ENSMUSG00000040613	GO:0004126|GO:0005737|GO:0006397|GO:0006970|GO:0008270|GO:0009972|GO:0010332|GO:0016554|GO:0016556|GO:0016787|GO:0016814|GO:0017091|GO:0042127|GO:0042157|GO:0042158|GO:0042493|GO:0042953|GO:0045471|GO:0046872|GO:0048255|GO:0051592|GO:0051607|GO:0080111|GO:0090310
12267	C3ar1	AZ3B|C3AR|HNFAG09	12267	ENSMUSG00000040552	GO:0001850|GO:0002430|GO:0002462|GO:0004871|GO:0004930|GO:0004942|GO:0004943|GO:0005886|GO:0006935|GO:0007165|GO:0007186|GO:0007204|GO:0008217|GO:0010575|GO:0010759|GO:0016020|GO:0016021|GO:0030335|GO:0045766|GO:0090023
15170	Ptpn6	Hcph|Ptp1C|SHP-1|hcp|me|motheaten	15170	ENSMUSG00000004266	GO:0001784|GO:0002924|GO:0004721|GO:0004725|GO:0005001|GO:0005515|GO:0005634|GO:0005737|GO:0006470|GO:0008283|GO:0008284|GO:0014068|GO:0016311|GO:0016787|GO:0016791|GO:0017124|GO:0018108|GO:0019221|GO:0019901|GO:0030154|GO:0035335|GO:0035556|GO:0042105|GO:0042130|GO:0042169|GO:0042267|GO:0043407|GO:0043409|GO:0045577|GO:0046703|GO:0050732|GO:0050853|GO:0050860|GO:0070372|GO:2000045
16768	Lag3	CD223|LAG-3|Ly66	16768	ENSMUSG00000030124	GO:0004888|GO:0007166|GO:0009897|GO:0016020|GO:0016021|GO:0042289|GO:0045085|GO:0045954|GO:0050868
11857	Arhgdib	D4|Gdid4|Ly-GDI	11857	ENSMUSG00000030220	GO:0005094|GO:0005096|GO:0005737
52855	Lair1	5133400O11Rik|BB115266|D7Bwg0421e|Lair-1|mLair-1	52855	ENSMUSG00000055541	GO:0005886|GO:0016020|GO:0016021
18987	Pou2f2	Oct-2|Oct2a|Oct2b|Otf-2|Otf2	18987	ENSMUSG00000008496	GO:0002335|GO:0002380|GO:0003677|GO:0003700|GO:0005634|GO:0005737|GO:0006351|GO:0006355|GO:0019904|GO:0043565|GO:0045893|GO:0048305|GO:0048469
22695	Zfp36	Gos24|Nup475|TIS11D|TISII|Tis11|Ttp|Zfp-36	22695	ENSMUSG00000044786	GO:0000122|GO:0000288|GO:0000289|GO:0003676|GO:0003677|GO:0003729|GO:0005634|GO:0005737|GO:0005829|GO:0006357|GO:0006402|GO:0006950|GO:0007243|GO:0008270|GO:0010494|GO:0017091|GO:0019901|GO:0019957|GO:0032680|GO:0035925|GO:0043488|GO:0045638|GO:0046872|GO:0050728|GO:0050779|GO:0060213|GO:0070935|GO:0071889
52150	Kcnk6	D7Ertd764e|Toss|Twik2	52150	ENSMUSG00000046410	GO:0005216|GO:0005267|GO:0005575|GO:0006810|GO:0006811|GO:0016020|GO:0016021|GO:0071805
22177	Tyrobp	DAP12|KARAP|Ly83	22177	ENSMUSG00000030579	GO:0002281|GO:0002283|GO:0005515|GO:0007229|GO:0016020|GO:0016021|GO:0016301|GO:0016310|GO:0042802
243910	Nfkbid	IkappaBNS	243910	ENSMUSG00000036931	GO:0005515|GO:0005634|GO:0006954|GO:0032088|GO:0033085|GO:0043124|GO:0051059|GO:0070245
12606	Cebpa	C/ebpalpha|CBF-A|Cebp	12606	ENSMUSG00000034957	GO:0000050|GO:0000122|GO:0001889|GO:0001892|GO:0003677|GO:0003700|GO:0003705|GO:0005515|GO:0005634|GO:0005667|GO:0006351|GO:0006355|GO:0006357|GO:0007005|GO:0008134|GO:0008203|GO:0008285|GO:0016363|GO:0019221|GO:0019904|GO:0030099|GO:0030225|GO:0030324|GO:0032403|GO:0035189|GO:0042127|GO:0042803|GO:0043234|GO:0043565|GO:0044212|GO:0045444|GO:0045600|GO:0045669|GO:0045892|GO:0045893|GO:0045944|GO:…
12493	Cd37	Tspan26	12493	ENSMUSG00000030798	GO:0001772|GO:0002639|GO:0002920|GO:0016020|GO:0016021
233328	Lrrk1	AW319595|C230002E15Rik|D130026O16Rik|mKIAA1790	233328	ENSMUSG00000015133	GO:0000166|GO:0003674|GO:0004672|GO:0004674|GO:0005524|GO:0005525|GO:0005622|GO:0005737|GO:0005739|GO:0006468|GO:0007264|GO:0008150|GO:0016301|GO:0016310|GO:0016740|GO:0016772|GO:0046872
14159	Fes	AI586313|BB137047|FPS|c-fes	14159	ENSMUSG00000053158	GO:0000166|GO:0004672|GO:0004713|GO:0004715|GO:0005524|GO:0005737|GO:0005794|GO:0005856|GO:0005886|GO:0005925|GO:0006468|GO:0008289|GO:0008360|GO:0010976|GO:0015630|GO:0016020|GO:0016301|GO:0016310|GO:0016740|GO:0016772|GO:0018108|GO:0030054|GO:0030155|GO:0031116|GO:0031234|GO:0031410|GO:0034987|GO:0035091|GO:0042127|GO:0043304|GO:0045595|GO:0045639|GO:0046777|GO:2000145|GO:2000251
16170	Il16	mKIAA4048	16170	ENSMUSG00000001741	GO:0005125|GO:0005515|GO:0005576|GO:0005615|GO:0005622|GO:0005634|GO:0005737|GO:0005886|GO:0006351|GO:0006355|GO:0006935|GO:0030595|GO:0050930
13032	Ctsc	AI047818|DPP1|DPPI	13032	ENSMUSG00000030560	GO:0001913|GO:0004252|GO:0005764|GO:0005783|GO:0005794|GO:0006508|GO:0008233|GO:0008234|GO:0010033|GO:0016787|GO:0031404|GO:0042802|GO:0043621
22228	Ucp2	Slc25a8	22228	ENSMUSG00000033685	GO:0000303|GO:0005739|GO:0005743|GO:0006810|GO:0006839|GO:0016020|GO:0016021|GO:0031966
233571	P2ry6	2010204J23Rik|P2Y6	233571	ENSMUSG00000048779	GO:0004871|GO:0004930|GO:0005886|GO:0007165|GO:0007186|GO:0014911|GO:0016020|GO:0016021|GO:0016323|GO:0016324|GO:0019103|GO:0030321|GO:0035589|GO:0045028|GO:0045029
18576	Pde3b	9830102A01Rik|AI847709	18576	ENSMUSG00000030671	GO:0003824|GO:0004114|GO:0004115|GO:0004119|GO:0005783|GO:0005794|GO:0006198|GO:0007162|GO:0007165|GO:0008081|GO:0008144|GO:0016020|GO:0016021|GO:0016525|GO:0016787|GO:0030552|GO:0031018|GO:0032045|GO:0042593|GO:0043422|GO:0046676|GO:0046872|GO:0050796|GO:0050995|GO:0051219
80719	Igsf6		80719	ENSMUSG00000035004	GO:0003674|GO:0005575|GO:0008150|GO:0016020|GO:0016021
60504	Il21r	NILR	60504	ENSMUSG00000030745	GO:0004888|GO:0004896|GO:0007165|GO:0016020|GO:0016021|GO:0019221
12721	Coro1a	Clabp|Lmb3|TACO|p57	12721	ENSMUSG00000030707	GO:0001772|GO:0001845|GO:0001891|GO:0003779|GO:0005515|GO:0005737|GO:0005856|GO:0005884|GO:0005886|GO:0006816|GO:0006909|GO:0007015|GO:0008022|GO:0008064|GO:0008092|GO:0008360|GO:0015629|GO:0016020|GO:0016477|GO:0030027|GO:0030036|GO:0030335|GO:0030595|GO:0030833|GO:0030864|GO:0031252|GO:0031410|GO:0031589|GO:0032796|GO:0034097|GO:0042102|GO:0042802|GO:0042803|GO:0043029|GO:0043234|GO:0043548|GO:…
66824	Pycard	9130417A21Rik|Asc|CARD5|TMS-1|TNS1|masc	66824	ENSMUSG00000030793	GO:0002020|GO:0002218|GO:0002230|GO:0005515|GO:0005576|GO:0005622|GO:0005737|GO:0005739|GO:0005829|GO:0006915|GO:0006917|GO:0006919|GO:0006954|GO:0010803|GO:0016505|GO:0032088|GO:0032090|GO:0032611|GO:0032688|GO:0033209|GO:0042771|GO:0042803|GO:0042981|GO:0043025|GO:0043065|GO:0043124|GO:0043234|GO:0043280|GO:0043281|GO:0044325|GO:0044444|GO:0050718|GO:0051092|GO:0071222|GO:0071347|GO:0071356|GO:…
16409	Itgam	CD11b/CD18|CR3|CR3A|Cd11b|F730045J24Rik|Ly-40|MAC1|Mac-1|Mac-1a	16409	ENSMUSG00000030786	GO:0001846|GO:0001948|GO:0005634|GO:0007155|GO:0007159|GO:0007229|GO:0008201|GO:0008305|GO:0009897|GO:0009986|GO:0014005|GO:0016020|GO:0016021|GO:0016337|GO:0030593|GO:0043395|GO:0045123|GO:0046982|GO:0050798
67865	Rgs10	2310010N19Rik	67865	ENSMUSG00000030844	GO:0005096|GO:0005515|GO:0005634|GO:0005737|GO:0005886|GO:0009968|GO:0038032|GO:0043025|GO:0043197|GO:0043679
13033	Ctsd	CD|CatD	13033	ENSMUSG00000007891	GO:0000045|GO:0004175|GO:0004190|GO:0005615|GO:0005739|GO:0005764|GO:0006508|GO:0008152|GO:0008233|GO:0016787|GO:0042277|GO:0060441
16985	Lsp1	Lsp-1|WP34|p50|pp52	16985	ENSMUSG00000018819	GO:0003779|GO:0004871|GO:0005794|GO:0005886|GO:0006915|GO:0006935|GO:0006952|GO:0007010|GO:0007165|GO:0016020
244416	Ppp1r3b	6430576E21|AW821953|GL|PTG	244416	ENSMUSG00000046794	GO:0000164|GO:0004721|GO:0005975|GO:0005977|GO:0005979|GO:0005981|GO:0019888|GO:0019899|GO:0042587|GO:0043231|GO:0050790
15446	Hpgd	15-PGDH|AV026552	15446	ENSMUSG00000031613	GO:0000166|GO:0003824|GO:0004957|GO:0005634|GO:0005737|GO:0006629|GO:0006631|GO:0006693|GO:0007179|GO:0007565|GO:0007567|GO:0008152|GO:0016404|GO:0016491|GO:0045786|GO:0051287|GO:0055114|GO:0070403|GO:0097070
78816	Gmip	5031419I10Rik	78816	ENSMUSG00000036246	GO:0005096|GO:0005100|GO:0005622|GO:0007165|GO:0032321|GO:0034259|GO:0035556|GO:0046872
17095	Lyl1	Lyl-1|bHLHa18	17095	ENSMUSG00000034041	GO:0001955|GO:0003677|GO:0005634|GO:0006351|GO:0006355|GO:0030183|GO:0045893|GO:0046983|GO:0060216
16477	Junb		16477	ENSMUSG00000052837	GO:0001570|GO:0001649|GO:0001701|GO:0001829|GO:0003677|GO:0003690|GO:0003700|GO:0005515|GO:0005634|GO:0006351|GO:0006355|GO:0006366|GO:0009987|GO:0030316|GO:0033687|GO:0043565|GO:0045597|GO:0046697|GO:0046983|GO:0051726|GO:0060136|GO:0060716|GO:0071277
17159	Man2b1	AW107687|LAMAN	17159	ENSMUSG00000005142	GO:0003824|GO:0004553|GO:0004559|GO:0005537|GO:0005764|GO:0005975|GO:0006013|GO:0006464|GO:0007611|GO:0008152|GO:0008270|GO:0015923|GO:0016787|GO:0016798|GO:0030246|GO:0043169|GO:0046872
270084	Lpcat2	A330042H22|Aytl1|Aytl1a|lpafat1	270084	ENSMUSG00000033192	GO:0005509|GO:0005783|GO:0005794|GO:0005795|GO:0006663|GO:0008152|GO:0008654|GO:0016020|GO:0016021|GO:0016044|GO:0016740|GO:0016746|GO:0047184|GO:0047192
192654	Pla2g15	ACS|C87498|LLPL|Lpla2|Lypla3	192654	ENSMUSG00000031903	GO:0004622|GO:0005576|GO:0005739|GO:0005764|GO:0006629|GO:0006631|GO:0006672|GO:0008374|GO:0016740|GO:0016746|GO:0016787|GO:0043231|GO:0046470|GO:0047499
11906	Zfhx3	A230102L03Rik|Atbf1|WBP9|mKIAA4228	11906	ENSMUSG00000038872	GO:0000122|GO:0003677|GO:0005634|GO:0005667|GO:0005737|GO:0005739|GO:0019899|GO:0044212|GO:0045662|GO:0045663|GO:0045892
17132	Maf	2810401A20Rik|A230108G15Rik|AW047063|c-maf	17132	ENSMUSG00000055435	GO:0000122|GO:0000981|GO:0001816|GO:0002088|GO:0003677|GO:0003690|GO:0003700|GO:0005515|GO:0005634|GO:0005737|GO:0006351|GO:0006355|GO:0006366|GO:0010628|GO:0032330|GO:0042803|GO:0043565|GO:0045944|GO:0046982|GO:0048468|GO:0048839|GO:0070306
234779	Plcg2	PLCgamma2|Plcg-2	234779	ENSMUSG00000034330	GO:0002316|GO:0004435|GO:0004629|GO:0004871|GO:0005515|GO:0005543|GO:0005829|GO:0005886|GO:0006629|GO:0006661|GO:0007165|GO:0007204|GO:0008081|GO:0008152|GO:0009395|GO:0010468|GO:0016020|GO:0016042|GO:0016787|GO:0030183|GO:0032026|GO:0032237|GO:0032496|GO:0032959|GO:0033198|GO:0035556|GO:0043069|GO:0050852|GO:0050853|GO:0051209
15900	Irf8	AI893568|ICSBP|IRF-8|Icsbp1|Myls	15900	ENSMUSG00000041515	GO:0000975|GO:0003677|GO:0003700|GO:0005515|GO:0005634|GO:0006351|GO:0006355|GO:0006909|GO:0006955|GO:0009617|GO:0030099|GO:0032729|GO:0032735|GO:0042742|GO:0042832|GO:0044130|GO:0045893|GO:0071222
13057	Cyba	b558|nmf333|p22phox	13057	ENSMUSG00000006519	GO:0001938|GO:0003106|GO:0005515|GO:0005737|GO:0005739|GO:0005794|GO:0006801|GO:0006810|GO:0006954|GO:0008217|GO:0009055|GO:0014895|GO:0016020|GO:0016175|GO:0016324|GO:0016491|GO:0017004|GO:0017124|GO:0020037|GO:0022900|GO:0030307|GO:0030425|GO:0042554|GO:0043020|GO:0043025|GO:0045087|GO:0045730|GO:0046872|GO:0046982|GO:0050665|GO:0055114|GO:0071310|GO:0097038
15894	Icam1	CD54|Icam-1|Ly-47|MALA-2	15894	ENSMUSG00000037405	GO:0001772|GO:0002291|GO:0002457|GO:0002693|GO:0005178|GO:0005615|GO:0005886|GO:0007155|GO:0007159|GO:0008360|GO:0009897|GO:0009986|GO:0016020|GO:0016021|GO:0016337|GO:0030155|GO:0032403|GO:0033627|GO:0043498|GO:0045429|GO:0045907|GO:0046813|GO:0051092|GO:0051856|GO:0051926|GO:0071333
56857	Slc37a2	G3PP|Slc37a1|cI-2|ci2	56857	ENSMUSG00000032122	GO:0005215|GO:0006072|GO:0006127|GO:0006810|GO:0008643|GO:0015169|GO:0015794|GO:0016020|GO:0016021|GO:0055085
16154	Il10ra	AW553859|CDw210|CDw210a|Il10r|mIL-10R	16154	ENSMUSG00000032089	GO:0004920|GO:0005737|GO:0016020|GO:0016021|GO:0019221|GO:0019969
81897	Tlr9		81897	ENSMUSG00000045322	GO:0002224|GO:0002237|GO:0002282|GO:0005149|GO:0005515|GO:0005622|GO:0005737|GO:0005764|GO:0005768|GO:0005783|GO:0005886|GO:0006954|GO:0006955|GO:0007165|GO:0007252|GO:0009615|GO:0010508|GO:0016020|GO:0016021|GO:0016323|GO:0016324|GO:0030277|GO:0031410|GO:0032009|GO:0032088|GO:0032715|GO:0032717|GO:0032722|GO:0032728|GO:0032733|GO:0032735|GO:0032741|GO:0032755|GO:0032757|GO:0032760|GO:0034122|GO:…
74153	Uba7	1300004C08Rik|Ube1l	74153	ENSMUSG00000032596	GO:0006464|GO:0019782|GO:0019941|GO:0032020
67213	Cmtm6	2810051A14Rik|AA536733|Cklfsf6	67213	ENSMUSG00000032434	GO:0003674|GO:0005125|GO:0005575|GO:0005615|GO:0006935|GO:0008150|GO:0016020|GO:0016021
13051	Cx3cr1		13051	ENSMUSG00000052336	GO:0002282|GO:0004871|GO:0004896|GO:0004930|GO:0004950|GO:0005886|GO:0007165|GO:0007186|GO:0016020|GO:0016021|GO:0016495|GO:0016525|GO:0019221|GO:0021795|GO:0030336|GO:0032809|GO:0043005|GO:0043066|GO:0045766|GO:0048246|GO:0048471|GO:0070098
21929	Tnfaip3	A20|Tnfip3	21929	ENSMUSG00000019850	GO:0001922|GO:0002020|GO:0002237|GO:0002315|GO:0002632|GO:0002634|GO:0002637|GO:0002677|GO:0003677|GO:0003824|GO:0004221|GO:0004842|GO:0004843|GO:0005515|GO:0005634|GO:0005737|GO:0005764|GO:0005813|GO:0006508|GO:0006915|GO:0006954|GO:0008152|GO:0008233|GO:0008234|GO:0008270|GO:0009611|GO:0010507|GO:0016579|GO:0016787|GO:0016874|GO:0019900|GO:0031397|GO:0032088|GO:0032495|GO:0032691|GO:0032703|GO:…
15979	Ifngr1	CD119|IFN-gammaR|Ifgr|Ifngr|Nktar	15979	ENSMUSG00000020009	GO:0005783|GO:0014069|GO:0016020|GO:0016021|GO:0019955|GO:0030425|GO:0031982
20393	Sgk1	Sgk	20393	ENSMUSG00000019970	GO:0000166|GO:0004672|GO:0004674|GO:0005515|GO:0005524|GO:0005634|GO:0005737|GO:0005739|GO:0005783|GO:0005886|GO:0006468|GO:0006883|GO:0006915|GO:0006950|GO:0006974|GO:0007019|GO:0007616|GO:0008542|GO:0010765|GO:0016020|GO:0016301|GO:0016310|GO:0016740|GO:0016772|GO:0018105|GO:0030307|GO:0031115|GO:0032869|GO:0032880|GO:0043005|GO:0043066|GO:0043402|GO:0043423|GO:0048037|GO:0048156|GO:0048471|GO:…
27355	Pald1	MMPAL|Pald|mKIAA1274	27355	ENSMUSG00000020092	GO:0003674|GO:0005575|GO:0005737|GO:0008150
16414	Itgb2	2E6|AI528527|Cd18|LAD|LCAMB|Lfa1|MF17	16414	ENSMUSG00000000290	GO:0001948|GO:0002523|GO:0004872|GO:0005102|GO:0005515|GO:0007155|GO:0007159|GO:0007160|GO:0007229|GO:0007275|GO:0008305|GO:0009986|GO:0016020|GO:0016021|GO:0016337|GO:0019901|GO:0030101|GO:0030593|GO:0032403|GO:0043542|GO:0045121|GO:0045123|GO:0045429|GO:0045766|GO:0046982|GO:0050730|GO:0050798|GO:0050839|GO:0051092
237387	Lrrc3	1300011L04Rik|C21orf102	237387	ENSMUSG00000051652	GO:0003674|GO:0008150|GO:0016020|GO:0016021
14676	Gna15	G[a]15|Galpha15	14676	ENSMUSG00000034792	GO:0000166|GO:0001664|GO:0003924|GO:0004871|GO:0005525|GO:0005834|GO:0006184|GO:0006471|GO:0007165|GO:0007186|GO:0007188|GO:0007200|GO:0007204|GO:0016020|GO:0019001|GO:0031234|GO:0031683|GO:0046872|GO:0060158
20852	Stat6		20852	ENSMUSG00000002147	GO:0000122|GO:0000790|GO:0000979|GO:0002296|GO:0002829|GO:0003677|GO:0003700|GO:0004871|GO:0005509|GO:0005634|GO:0005737|GO:0006351|GO:0006355|GO:0007165|GO:0019221|GO:0033598|GO:0034097|GO:0042127|GO:0042802|GO:0043565|GO:0045944|GO:0048295|GO:0060443
22778	Ikzf1	5832432G11Rik|Ikaros|LyF-1|Zfpn1a1|Znfn1a1|hlk-1|mKIAA4227	22778	ENSMUSG00000018654	GO:0000122|GO:0001779|GO:0003677|GO:0003700|GO:0005515|GO:0005634|GO:0005667|GO:0005721|GO:0006355|GO:0030097|GO:0030183|GO:0030217|GO:0030900|GO:0040018|GO:0043565|GO:0045660|GO:0045892|GO:0045893|GO:0045944|GO:0046982|GO:0048535|GO:0048538|GO:0048541|GO:0048732|GO:0051138|GO:0060041
56193	Plek	2010300B13Rik	56193	ENSMUSG00000020120	GO:0005080|GO:0005543|GO:0005737|GO:0006904|GO:0007229|GO:0010572|GO:0010920|GO:0010925|GO:0030030|GO:0030836|GO:0030845|GO:0030866|GO:0031529|GO:0031532|GO:0032233|GO:0032587|GO:0033625|GO:0035556|GO:0042803|GO:0043325|GO:0045744|GO:0046488|GO:0060305|GO:0070493|GO:0070527|GO:0070528|GO:0070560
19696	Rel	c-Rel	19696	ENSMUSG00000020275	GO:0001816|GO:0003700|GO:0005515|GO:0005634|GO:0005667|GO:0005737|GO:0007249|GO:0043565|GO:0045084|GO:0045893|GO:1901215
16822	Lcp2	AI323664|BB161688|SLP-76|SLP76|twm	16822	ENSMUSG00000002699	GO:0005737|GO:0045576|GO:0050663
171285	Havcr2	TIM-3|Tim3|Timd3	171285	ENSMUSG00000020399	GO:0016020|GO:0016021
17001	Ltc4s		17001	ENSMUSG00000020377	GO:0004464|GO:0005634|GO:0005635|GO:0005783|GO:0006691|GO:0006750|GO:0008047|GO:0008152|GO:0008289|GO:0016020|GO:0016021|GO:0016829|GO:0019370|GO:0043085|GO:0043231|GO:0043295|GO:0046982
320207	Pik3r5	AV230647|F730038I15Rik	320207	ENSMUSG00000020901	GO:0005634|GO:0005737|GO:0005942|GO:0016020|GO:0016301|GO:0016310|GO:0043551|GO:0046935
12514	Cd68	Scard1|gp110	12514	ENSMUSG00000018774	GO:0005764|GO:0005768|GO:0005886|GO:0016020|GO:0016021|GO:0071310
66102	Cxcl16	0910001K24Rik|AV290116|BB024863|CXCL16v1|CXCL16v2|SR-PSOX|Zmynd15	66102	ENSMUSG00000018920	GO:0005041|GO:0005044|GO:0005125|GO:0005615|GO:0006935|GO:0008009|GO:0016020|GO:0016021|GO:0030307|GO:0030335|GO:0034097|GO:0034341|GO:0034612
216991	Adap2	Centa2	216991	ENSMUSG00000020709	GO:0005096|GO:0005543|GO:0005545|GO:0005546|GO:0005547|GO:0005737|GO:0005740|GO:0005829|GO:0005886|GO:0007507|GO:0008060|GO:0008270|GO:0016020|GO:0032312|GO:0043325|GO:0043533|GO:0046872|GO:0048017
76408	Abcc3	1700019L09Rik|ABC31|MLP2|MOAT-D|MRP3	76408	ENSMUSG00000020865	GO:0000166|GO:0005215|GO:0005524|GO:0005887|GO:0006200|GO:0006810|GO:0006855|GO:0008559|GO:0015238|GO:0015432|GO:0015722|GO:0015893|GO:0016020|GO:0016021|GO:0016323|GO:0016887|GO:0017111|GO:0042626|GO:0055085
66610	Abi3	2210414K06Rik|AI987680|NESH	66610	ENSMUSG00000018381	GO:0003674|GO:0005622|GO:0005737|GO:0018108|GO:0030027|GO:0030334
14710	Gngt2	AV096488	14710	ENSMUSG00000038811	GO:0004871|GO:0005834|GO:0005886|GO:0006184|GO:0007165|GO:0007186|GO:0016020
14824	Grn	epithelin	14824	ENSMUSG00000034708	GO:0001835|GO:0005615|GO:0005739|GO:0007566|GO:0009986|GO:0010976|GO:0032355|GO:0035988|GO:0043231|GO:0048488|GO:0050679|GO:0060179|GO:0060999|GO:0061351
104681	Slc16a6	AW743111|ESTM12|MCT 6|MCT 7|MCT6	104681	ENSMUSG00000041920	GO:0003674|GO:0005575|GO:0005886|GO:0006810|GO:0008150|GO:0015293|GO:0016020|GO:0016021|GO:0055085
217262	Abca9	D630040K07Rik	217262	ENSMUSG00000041797	GO:0000166|GO:0005524|GO:0005739|GO:0006200|GO:0006810|GO:0008152|GO:0016020|GO:0016021|GO:0016887|GO:0017111
217303	Cd300a	B230315M08Rik|Clm8|LMIR1|MAIR-I|MAIR-Ia|MMAC8|Pigr4|mcpir1	217303	ENSMUSG00000034652	GO:0002552|GO:0005515|GO:0005886|GO:0006898|GO:0014063|GO:0016020|GO:0016021|GO:0019902|GO:0043305
12409	Cbr2	MLCR	12409	ENSMUSG00000025150	GO:0000166|GO:0004090|GO:0005515|GO:0005739|GO:0006116|GO:0008152|GO:0016491|GO:0043621|GO:0051262|GO:0055114
30955	Pik3cg	5830428L06Rik|PI3Kgamma|p110gamma	30955	ENSMUSG00000020573	GO:0000166|GO:0002675|GO:0004674|GO:0005524|GO:0005622|GO:0005737|GO:0005886|GO:0005942|GO:0005944|GO:0006468|GO:0006897|GO:0006935|GO:0006954|GO:0007186|GO:0007204|GO:0010897|GO:0014065|GO:0016020|GO:0016301|GO:0016303|GO:0016310|GO:0016740|GO:0016772|GO:0016773|GO:0032252|GO:0036092|GO:0043066|GO:0043406|GO:0046854|GO:0046875|GO:0046934|GO:0048015|GO:0051897|GO:0097284
18035	Nfkbia	AI462015|Nfkbi	18035	ENSMUSG00000021025	GO:0000060|GO:0005515|GO:0005634|GO:0005737|GO:0005829|GO:0005886|GO:0007253|GO:0008139|GO:0010745|GO:0010875|GO:0010888|GO:0019899|GO:0031072|GO:0031625|GO:0031663|GO:0032088|GO:0032270|GO:0032403|GO:0032495|GO:0032496|GO:0034142|GO:0042127|GO:0042802|GO:0042994|GO:0043234|GO:0043330|GO:0045638|GO:0045746|GO:0045893|GO:0045944|GO:0051059|GO:0070427|GO:0070431
19141	Lgmn	AEP|AI746452|AU022324|Prsc1	19141	ENSMUSG00000021190	GO:0001101|GO:0004197|GO:0005764|GO:0005770|GO:0006508|GO:0008233|GO:0008234|GO:0016787|GO:0040015|GO:0043524|GO:0045177
104759	Pld4	AI132321|thss	104759	ENSMUSG00000052160	GO:0003824|GO:0004630|GO:0005515|GO:0005575|GO:0008150|GO:0008152|GO:0016020|GO:0016021|GO:0016042|GO:0016787|GO:0070290
17084	Ly86	MD-1|MD1	17084	ENSMUSG00000021423	GO:0005576|GO:0006954|GO:0045087
12522	Cd83		12522	ENSMUSG00000015396	GO:0009897|GO:0014070|GO:0016020|GO:0016021|GO:0032713|GO:0032733|GO:0032743|GO:0043372
218203	Mylip	9430057C20Rik|Mir	218203	ENSMUSG00000038175	GO:0004842|GO:0005622|GO:0005737|GO:0005856|GO:0005886|GO:0006928|GO:0007399|GO:0008092|GO:0008270|GO:0010989|GO:0016020|GO:0016567|GO:0016874|GO:0019898|GO:0031648|GO:0032803|GO:0042632|GO:0042787|GO:0045732|GO:0046872|GO:0055098
66329	Susd3	1700017I11Rik|2810440J20Rik	66329	ENSMUSG00000021384	GO:0003674|GO:0005575|GO:0008150|GO:0016020|GO:0016021
20963	Syk	Sykb	20963	ENSMUSG00000021457	GO:0000166|GO:0000187|GO:0001525|GO:0001820|GO:0001945|GO:0002281|GO:0002283|GO:0002366|GO:0002554|GO:0004672|GO:0004713|GO:0004715|GO:0004716|GO:0005178|GO:0005515|GO:0005524|GO:0005737|GO:0005886|GO:0006468|GO:0007159|GO:0007166|GO:0007167|GO:0007186|GO:0007229|GO:0007257|GO:0010543|GO:0016020|GO:0016301|GO:0016310|GO:0016740|GO:0016772|GO:0018108|GO:0019370|GO:0019815|GO:0019901|GO:0019904|GO:…
212032	Hk3	HK III|HK-III	212032	ENSMUSG00000025877	GO:0000166|GO:0003824|GO:0004396|GO:0005524|GO:0005739|GO:0005975|GO:0006096|GO:0008152|GO:0016301|GO:0016310|GO:0016740|GO:0016773|GO:0019899|GO:0042562|GO:0043234|GO:0046835
212937	Tifab		212937	ENSMUSG00000049625	GO:0003674|GO:0005575|GO:0008150
105348	Golm1	2310001L02Rik|AW125446|D030064E01Rik|GP73|Golph2|PSEC0257	105348	ENSMUSG00000021556	GO:0003674|GO:0005794|GO:0008150
15212	Hexb		15212	ENSMUSG00000021665	GO:0001501|GO:0001669|GO:0003824|GO:0004553|GO:0004563|GO:0005764|GO:0005975|GO:0006044|GO:0006687|GO:0006689|GO:0006874|GO:0007040|GO:0007338|GO:0007341|GO:0007605|GO:0007626|GO:0008049|GO:0008152|GO:0008360|GO:0008654|GO:0009313|GO:0015929|GO:0016020|GO:0016231|GO:0016787|GO:0016798|GO:0019915|GO:0019953|GO:0030203|GO:0030246|GO:0031323|GO:0042552|GO:0042803|GO:0043169|GO:0043615|GO:0044267|GO:…
17079	Cd180	F630107B15|Ly78|RP105	17079	ENSMUSG00000021624	GO:0005886|GO:0006954|GO:0016020|GO:0016021|GO:0045087
18792	Plau	u-PA|uPA	18792	ENSMUSG00000021822	GO:0001525|GO:0001666|GO:0003824|GO:0004252|GO:0005576|GO:0005615|GO:0006508|GO:0008233|GO:0008236|GO:0008284|GO:0009986|GO:0010469|GO:0014909|GO:0014910|GO:0014911|GO:0016020|GO:0016301|GO:0016310|GO:0016787|GO:0033628|GO:0042060|GO:0042127|GO:0042730|GO:0043403|GO:0060279|GO:0070997|GO:2000097|GO:2000345|GO:2000379
18753	Prkcd	AI385711|D14Ertd420e|PKC[d]|PKCdelta|Pkcd	18753	ENSMUSG00000021948	GO:0000166|GO:0004672|GO:0004674|GO:0004697|GO:0004699|GO:0004715|GO:0005524|GO:0005634|GO:0005737|GO:0005739|GO:0005783|GO:0005829|GO:0005886|GO:0005911|GO:0006468|GO:0006915|GO:0006917|GO:0006979|GO:0007049|GO:0008022|GO:0008047|GO:0015810|GO:0016020|GO:0016064|GO:0016301|GO:0016310|GO:0016363|GO:0016740|GO:0016772|GO:0018107|GO:0019899|GO:0019901|GO:0023021|GO:0030837|GO:0032613|GO:0032615|GO:…
192187	Stab1	FEEL-1|FELE-1|MFEEL-1|MS-1|STAB-1|mKIAA0246	192187	ENSMUSG00000042286	GO:0005041|GO:0005044|GO:0005737|GO:0005887|GO:0007267|GO:0016525|GO:0030169|GO:0042742|GO:0051635
545030	Wdfy4		545030	ENSMUSG00000051506	GO:0003674|GO:0005575|GO:0008150
58809	Rnase4	C730049F20Rik	58809	ENSMUSG00000021876	GO:0003674|GO:0004518|GO:0004519|GO:0005576|GO:0008150|GO:0016787
11727	Ang	AI385586|Ang1|Rnase5|Rnase5a	11727	ENSMUSG00000072115	GO:0001525|GO:0001666|GO:0001938|GO:0003676|GO:0003723|GO:0003779|GO:0004518|GO:0004519|GO:0004522|GO:0004540|GO:0005102|GO:0005507|GO:0005576|GO:0005605|GO:0005615|GO:0005634|GO:0006651|GO:0007202|GO:0007275|GO:0007417|GO:0008201|GO:0009303|GO:0009725|GO:0016477|GO:0016787|GO:0017148|GO:0030154|GO:0030426|GO:0032148|GO:0032311|GO:0032431|GO:0042277|GO:0042327|GO:0043025|GO:0048662|GO:0050714
20540	Slc7a7	AI790233|my+lat1	20540	ENSMUSG00000000958	GO:0003333|GO:0005886|GO:0006810|GO:0006865|GO:0015171|GO:0016020|GO:0016021
50934	Slc7a8	AA408822|LAT2	50934	ENSMUSG00000022180	GO:0003333|GO:0005275|GO:0005737|GO:0005886|GO:0006810|GO:0006865|GO:0015101|GO:0015171|GO:0015179|GO:0015695|GO:0015807|GO:0016020|GO:0016021|GO:0019534|GO:0055085
18826	Lcp1	AW536232|D14Ertd310e|LCP-1|Pls2|pp65	18826	ENSMUSG00000021998	GO:0001726|GO:0001891|GO:0002286|GO:0003779|GO:0005509|GO:0005515|GO:0005737|GO:0005829|GO:0005856|GO:0005884|GO:0005886|GO:0009611|GO:0015629|GO:0016020|GO:0030054|GO:0033157|GO:0042802|GO:0042995|GO:0051015|GO:0051017
239217	Kctd12	AU046135|AW538430|Pfet1|Pfetin	239217		GO:0005515|GO:0005886|GO:0008277|GO:0016020|GO:0030054|GO:0042734|GO:0043235|GO:0045202|GO:0045211|GO:0051260
23880	Fyb	ADAP|B630013F22Rik	23880	ENSMUSG00000022148	GO:0005634|GO:0005737|GO:0032403|GO:0045576
223433	Fam105a	9830126M18	223433	ENSMUSG00000056069	GO:0003674|GO:0005575|GO:0008150
20491	Sla	Slap|Slap-1	20491	ENSMUSG00000022372	GO:0005515|GO:0005737|GO:0005768
12983	Csf2rb	AI848964|AIC2B|Bc|CDw131|Csf2rb1|Csfgmrb|Il3r|Il3rb|Il3rb1|Il5rb	12983	ENSMUSG00000071713	GO:0004896|GO:0005515|GO:0016020|GO:0016021|GO:0019221
19354	Rac2	AI323801|AI452260	19354	ENSMUSG00000033220	GO:0000166|GO:0003924|GO:0005525|GO:0005622|GO:0005635|GO:0005737|GO:0006184|GO:0006935|GO:0007264|GO:0008284|GO:0016020|GO:0030031|GO:0030036|GO:0045453|GO:0060263
72318	Cyth4	2510004M07Rik|5830469K17Rik|AI467541|Pscd4|mFLJ00017	72318	ENSMUSG00000018008	GO:0005085|GO:0005086|GO:0005543|GO:0005622|GO:0005886|GO:0016020|GO:0030155|GO:0032012
18591	Pdgfb	PDGF-B|Sis	18591	ENSMUSG00000000489	GO:0001892|GO:0001938|GO:0002548|GO:0003104|GO:0005161|GO:0005518|GO:0005576|GO:0005737|GO:0006468|GO:0006929|GO:0007179|GO:0007275|GO:0007507|GO:0008083|GO:0008284|GO:0009611|GO:0009986|GO:0010512|GO:0010544|GO:0014068|GO:0014911|GO:0016020|GO:0016176|GO:0016323|GO:0018105|GO:0018108|GO:0030031|GO:0030036|GO:0030335|GO:0030336|GO:0031954|GO:0032147|GO:0032148|GO:0035793|GO:0038001|GO:0042803|GO:…
74039	Nfam1	4921501M20Rik|Cnaip	74039	ENSMUSG00000058099	GO:0004888|GO:0005622|GO:0005886|GO:0007165|GO:0009986|GO:0016020|GO:0016021|GO:0030183|GO:0035556|GO:0045121|GO:0045577|GO:0050853|GO:0050861|GO:0051091
64099	Parvg	AI413459	64099	ENSMUSG00000022439	GO:0003779|GO:0005575|GO:0005737|GO:0005856|GO:0005886|GO:0007155|GO:0008150|GO:0016020|GO:0030054
668218	Bin2		668218		GO:0003674|GO:0005575|GO:0005737|GO:0008150
105855	Nckap1l	4930568P13Rik|AI463083|Hem1|Hemp1	105855	ENSMUSG00000022488	GO:0001782|GO:0002262|GO:0005829|GO:0006461|GO:0030011|GO:0030295|GO:0030593|GO:0030675|GO:0030838|GO:0030866|GO:0030890|GO:0031209|GO:0032403|GO:0032700|GO:0032715|GO:0032855|GO:0033630|GO:0035509|GO:0042102|GO:0042221|GO:0042327|GO:0042493|GO:0043029|GO:0043066|GO:0043372|GO:0043378|GO:0045579|GO:0045588|GO:0045621|GO:0045648|GO:0045860|GO:0050853|GO:0060100|GO:0070358|GO:0090023
239743	Klhl6		239743	ENSMUSG00000043008	GO:0002467|GO:0003674|GO:0005575|GO:0050853
16419	Itgb5	AA475909|AI874634|ESTM23|[b]-5|[b]5|[b]5A|[b]5B|beta-5|beta5	16419	ENSMUSG00000022817	GO:0004872|GO:0005102|GO:0005178|GO:0005925|GO:0007155|GO:0007160|GO:0007229|GO:0007275|GO:0008305|GO:0016020|GO:0016021|GO:0031252
12524	Cd86	B7|B7-2|B7.2|B70|CLS1|Cd28l2|ETC-1|Ly-58|Ly58|MB7|MB7-2|TS/A-2	12524	ENSMUSG00000022901	GO:0002224|GO:0002668|GO:0005102|GO:0005886|GO:0009897|GO:0009986|GO:0016020|GO:0016021|GO:0042102|GO:0042104|GO:0042113|GO:0043231|GO:0051607
15163	Hcls1	AW213261|HS1	15163	ENSMUSG00000022831	GO:0005515|GO:0005634|GO:0005737|GO:0005739|GO:0005886|GO:0008284|GO:0009725|GO:0017124|GO:0030218|GO:0032403|GO:0042531
80859	Nfkbiz	AA408868|INAP|Mail	80859	ENSMUSG00000035356	GO:0005634|GO:0006351|GO:0006355|GO:0006954
67742	Samsn1	4930571B16Rik|930571B16Rik|Hacs1|SLy2	67742	ENSMUSG00000022876	GO:0001784|GO:0002820|GO:0005634|GO:0005737|GO:0005829|GO:0042995|GO:0050732|GO:0050869
12394	Runx1	AI462102|AML1|Cbfa2|Pebp2a2|Pebpa2b	12394	ENSMUSG00000022952	GO:0000975|GO:0001501|GO:0001701|GO:0001889|GO:0002318|GO:0003677|GO:0003700|GO:0005509|GO:0005515|GO:0005524|GO:0005604|GO:0005634|GO:0006351|GO:0006355|GO:0007417|GO:0008134|GO:0009966|GO:0030097|GO:0030099|GO:0030182|GO:0030853|GO:0030854|GO:0031069|GO:0032526|GO:0035162|GO:0042803|GO:0043231|GO:0045766|GO:0045893|GO:0045944|GO:0046982|GO:0048266|GO:0048666|GO:0060216|GO:0070491|GO:0071336|GO:…
26382	Fgd2	Tcd-2|Tcd2|ZFYVE4|tcs-2|tcs2	26382	ENSMUSG00000024013	GO:0005085|GO:0005089|GO:0005543|GO:0005622|GO:0005634|GO:0005737|GO:0005768|GO:0005856|GO:0005886|GO:0016020|GO:0035023|GO:0042995|GO:0046872
320484	Rasal3	A430107D22Rik	320484	ENSMUSG00000052142	GO:0005096|GO:0005099|GO:0005543|GO:0005622|GO:0005737|GO:0007165|GO:0031235|GO:0032320|GO:0046580|GO:0051056
17916	Myo1f	C330006B10Rik	17916	ENSMUSG00000024300	GO:0000166|GO:0002446|GO:0003674|GO:0005524|GO:0007162|GO:0016459|GO:0030335|GO:0030864|GO:0031941|GO:0032956|GO:0043312|GO:0045088|GO:0050830
16913	Psmb8	Lmp-7|Lmp7	16913	ENSMUSG00000024338	GO:0000502|GO:0004175|GO:0004298|GO:0005634|GO:0005737|GO:0005839|GO:0006508|GO:0008233|GO:0016787|GO:0019882|GO:0030154|GO:0045444|GO:0051603
114584	Clic1	Clcp|G6	114584	ENSMUSG00000007041	GO:0005216|GO:0005244|GO:0005247|GO:0005254|GO:0005634|GO:0005635|GO:0005737|GO:0005739|GO:0005886|GO:0006810|GO:0006811|GO:0006821|GO:0016020|GO:0016021|GO:0034220|GO:0034707|GO:0034765|GO:0045669|GO:0051881
11629	Aif1	AI607846|AIF-1|D17H6S50E|G1|Iba1	11629	ENSMUSG00000024397	GO:0001726|GO:0001774|GO:0001891|GO:0001934|GO:0003779|GO:0005509|GO:0005515|GO:0005634|GO:0005737|GO:0005829|GO:0005856|GO:0005884|GO:0005886|GO:0006911|GO:0010629|GO:0014739|GO:0016020|GO:0016601|GO:0030027|GO:0030041|GO:0030335|GO:0032587|GO:0042102|GO:0042995|GO:0043066|GO:0043204|GO:0045429|GO:0048471|GO:0048661|GO:0048662|GO:0051015|GO:0051017|GO:0071672|GO:0071673|GO:0090026|GO:0097178|GO:…
16988	Lst1	B144	16988	ENSMUSG00000073412	GO:0005737|GO:0016021|GO:0016358|GO:0050672
15937	Ier3	AI663993|IEX-1|cI-3|gly96	15937	ENSMUSG00000003541	GO:0001562|GO:0003085|GO:0005515|GO:0005575|GO:0042981|GO:0043065|GO:0045732|GO:0045820|GO:0050728|GO:2000377
18037	Nfkbie	IKBE	18037	ENSMUSG00000023947	GO:0005737|GO:0005794|GO:0042942|GO:0045892|GO:0048471
83433	Trem2	Trem2a|Trem2b|Trem2c	83433	ENSMUSG00000023992	GO:0004888|GO:0005576|GO:0005886|GO:0007165|GO:0016020|GO:0016021
70785	Dennd1c	4432409M07Rik	70785	ENSMUSG00000002668	GO:0003674|GO:0005085|GO:0005575|GO:0005737|GO:0008150|GO:0031410|GO:0050790
22324	Vav1	Vav|vav-T	22324	ENSMUSG00000034116	GO:0005085|GO:0005089|GO:0005515|GO:0005543|GO:0005622|GO:0006909|GO:0006955|GO:0007229|GO:0030217|GO:0030676|GO:0035023|GO:0035556|GO:0042110|GO:0043087|GO:0045785|GO:0046872|GO:0050790
21815	Tgif1	AA959811|AI462167|Tgif	21815	ENSMUSG00000047407	GO:0000122|GO:0001843|GO:0003677|GO:0003682|GO:0003700|GO:0005515|GO:0005634|GO:0006351|GO:0006355|GO:0007368|GO:0008285|GO:0008432|GO:0009953|GO:0010629|GO:0043565|GO:0045666|GO:0048146|GO:0048387|GO:0060041|GO:0070410
225049	Ttc7	1110035E02Rik|1700007L07Rik|Ttc7a|fsn|hea	225049	ENSMUSG00000036918	GO:0006879|GO:0030097
63955	Cables1	Cables|ik3-1	63955	ENSMUSG00000040957	GO:0000082|GO:0005515|GO:0005634|GO:0005737|GO:0007049|GO:0007399|GO:0016538|GO:0042995|GO:0051301|GO:0051302|GO:0051726
72512	Tmem173	2610307O08Rik|ERIS|MPYS|Mita|STING	72512	ENSMUSG00000024349	GO:0002218|GO:0002230|GO:0005515|GO:0005737|GO:0005739|GO:0005741|GO:0005783|GO:0005789|GO:0005794|GO:0005886|GO:0006915|GO:0008134|GO:0016020|GO:0016021|GO:0019901|GO:0031625|GO:0032092|GO:0032608|GO:0033160|GO:0035458|GO:0042803|GO:0042993|GO:0045087|GO:0045944|GO:0048471|GO:0051607|GO:0071360
12475	Cd14		12475	ENSMUSG00000051439	GO:0001530|GO:0002237|GO:0005615|GO:0005886|GO:0006954|GO:0009986|GO:0016020|GO:0031225|GO:0032760|GO:0045087|GO:0045121|GO:0045807|GO:0050715|GO:0070891|GO:0071222|GO:0071223
16149	Cd74	CLIP|DHLAG|HLADG|Ia-GAMMA|Ii	16149	ENSMUSG00000024610	GO:0000187|GO:0001516|GO:0001540|GO:0001961|GO:0002606|GO:0002792|GO:0002821|GO:0002830|GO:0002906|GO:0004896|GO:0005515|GO:0005764|GO:0005770|GO:0005771|GO:0005773|GO:0005783|GO:0005794|GO:0005886|GO:0005887|GO:0006461|GO:0006886|GO:0006952|GO:0006955|GO:0007165|GO:0008283|GO:0009897|GO:0009986|GO:0016020|GO:0016021|GO:0016064|GO:0019882|GO:0019886|GO:0019955|GO:0030890|GO:0035691|GO:0035692|GO:…
12978	Csf1r	AI323359|CD115|CSF-1R|Csfmr|Fim-2|Fms|M-CSF-R|M-CSFR	12978	ENSMUSG00000024621	GO:0000166|GO:0001934|GO:0004672|GO:0004713|GO:0004714|GO:0005011|GO:0005515|GO:0005524|GO:0005886|GO:0006468|GO:0006954|GO:0007169|GO:0008283|GO:0008284|GO:0008360|GO:0009986|GO:0016020|GO:0016021|GO:0016301|GO:0016310|GO:0016740|GO:0016772|GO:0018108|GO:0019221|GO:0019955|GO:0030097|GO:0030316|GO:0030335|GO:0031529|GO:0036006|GO:0038145|GO:0042517|GO:0042803|GO:0043235|GO:0045087|GO:0045124|GO:…
11555	Adrb2	Adrb-2|Badm|Gpcr7	11555	ENSMUSG00000045730	GO:0001965|GO:0001993|GO:0002024|GO:0002025|GO:0002028|GO:0002032|GO:0002086|GO:0003059|GO:0004871|GO:0004930|GO:0004935|GO:0004941|GO:0005515|GO:0005634|GO:0005737|GO:0005768|GO:0005886|GO:0005887|GO:0005901|GO:0006898|GO:0007165|GO:0007186|GO:0007189|GO:0007190|GO:0008144|GO:0008179|GO:0008284|GO:0009409|GO:0010765|GO:0015459|GO:0016020|GO:0016021|GO:0016324|GO:0030279|GO:0030424|GO:0030425|GO:…
27060	Tcirg1	ATP6N1C|ATP6a3|Atp6i|OC-116|OPTB1|Stv1|TIRC7|Vph1|oc	27060	ENSMUSG00000001750	GO:0005739|GO:0005886|GO:0016324
54445	Unc93b1	Unc-93B1|Unc93b	54445	ENSMUSG00000036908	GO:0002224|GO:0005764|GO:0005768|GO:0005783|GO:0006886|GO:0009615|GO:0016020|GO:0016021|GO:0019886|GO:0031410|GO:0032009|GO:0034138|GO:0034154|GO:0034162|GO:0035325|GO:0045087
107375	Slc25a45	AW491445	107375	ENSMUSG00000024818	GO:0003674|GO:0005739|GO:0005743|GO:0006810|GO:0008150|GO:0016020|GO:0016021|GO:0055085
78317	Ccdc88b	2610041P08Rik|Ccdc88	78317	ENSMUSG00000047810	GO:0000226|GO:0003674|GO:0005575|GO:0005737|GO:0008017|GO:0008150
108101	Fermt3	C79673|Kindlin3	108101	ENSMUSG00000024965	GO:0002102|GO:0005178|GO:0005515|GO:0005543|GO:0007155|GO:0007159|GO:0030054|GO:0033622|GO:0033632|GO:0042995|GO:0070527
74760	Rab3il1	1200014K04Rik|AI115013|C76746|Rab3ail1	74760	ENSMUSG00000024663	GO:0005085|GO:0005575|GO:0017112|GO:0019900|GO:0050790
65221	Slc15a3	Ci1|cI-1	65221	ENSMUSG00000024737	GO:0005215|GO:0005764|GO:0005765|GO:0006810|GO:0006857|GO:0015031|GO:0015293|GO:0015833|GO:0016020|GO:0016021
17476	Mpeg1	MPS1|Mpg-1	17476	ENSMUSG00000046805	GO:0016020|GO:0016021
14537	Gcnt1	5630400D21Rik|B130048E03|IGnT	14537	ENSMUSG00000038843	GO:0003829|GO:0005615|GO:0005794|GO:0008375|GO:0016020|GO:0016021|GO:0016740|GO:0016757|GO:0048729|GO:0060993
76088	Dock8	1200017A24Rik|5830472H07Rik|A130095G14Rik|AI461977	76088	ENSMUSG00000052085	GO:0003674|GO:0005085|GO:0005575|GO:0008150
12495	Entpd1	2610206B08Rik|AA408691|Cd39|NTPDase-1	12495	ENSMUSG00000048120	GO:0000166|GO:0005524|GO:0005605|GO:0006200|GO:0007186|GO:0009181|GO:0016020|GO:0016021|GO:0016787|GO:0017110|GO:0017111|GO:0030168
17060	Blnk	BASH|Bca|Ly-57|Ly57|Lyw-57|SLP-65	17060	ENSMUSG00000061132	GO:0005070|GO:0005515|GO:0005737|GO:0005886|GO:0016020|GO:0035556|GO:0042113
83490	Pik3ap1	1810044J04Rik|BCAP	83490	ENSMUSG00000025017	GO:0005515|GO:0005634|GO:0005737|GO:0005886|GO:0016020|GO:0042802
22376	Was	U42471|Wasp	22376	ENSMUSG00000031165	GO:0003779|GO:0005083|GO:0005515|GO:0005737|GO:0005856|GO:0006461|GO:0006955|GO:0008154|GO:0012506|GO:0015629|GO:0016197|GO:0030041|GO:0030048|GO:0042110|GO:0042802
23890	Gpr34		23890	ENSMUSG00000040229	GO:0004871|GO:0004930|GO:0005886|GO:0007165|GO:0007186|GO:0016020|GO:0016021|GO:0035589|GO:0045028
74131	Sash3	1200013B08Rik|AW413946|SLY1	74131	ENSMUSG00000031101	GO:0002639|GO:0002726|GO:0002821|GO:0005634|GO:0005737|GO:0030890|GO:0032729|GO:0032733|GO:0032743|GO:0032753|GO:0032760|GO:0042102|GO:0043372|GO:0046622|GO:0048873|GO:0051251
56501	Elf4	AV314029|BC042423|ENSMUSG00000053512|Gm9907|Mef	56501	ENSMUSG00000031103	GO:0001787|GO:0001866|GO:0003677|GO:0003700|GO:0005634|GO:0006351|GO:0006355|GO:0016605|GO:0043565|GO:0045893|GO:0045944
171207	Arhgap4	A130009C12Rik|A530015A20Rik|Rgc1|c1|mKIAA0131	171207	ENSMUSG00000031389	GO:0005100|GO:0005634|GO:0005737|GO:0005794|GO:0005874|GO:0005925|GO:0010764|GO:0030426|GO:0030517|GO:0032321
279572	Tlr13	AI666735|Gm713	279572	ENSMUSG00000033777	GO:0002755|GO:0005515|GO:0005622|GO:0005737|GO:0006954|GO:0007165|GO:0009615|GO:0016020|GO:0016021|GO:0042803|GO:0043408|GO:0045087
170743	Tlr7		170743	ENSMUSG00000044583	GO:0002224|GO:0002282|GO:0003725|GO:0003727|GO:0005515|GO:0005622|GO:0005737|GO:0005764|GO:0005768|GO:0005783|GO:0005886|GO:0006954|GO:0007165|GO:0007252|GO:0008144|GO:0016020|GO:0016021|GO:0031410|GO:0032009|GO:0032722|GO:0032755|GO:0032757|GO:0034154|GO:0035197|GO:0042221|GO:0042346|GO:0045078|GO:0045087|GO:0045356|GO:0045359|GO:0045416|GO:0051607|GO:0052033

## Sheet: Figure 3d- Neuron
Figure 2d. Neuron marker gene list from cell sorting studies (McKenzie et al, 2018)
Gene ID	Gene Symbol	Aliases	Entrez ID	Ensembl ID	GO Accession
98741	Kcnb2	9630047L19Rik|BB130875|Kv2.2	98741	ENSMUSG00000092083	GO:0005216|GO:0005244|GO:0005249|GO:0005267|GO:0006810|GO:0006811|GO:0006813|GO:0008076|GO:0016020|GO:0016021|GO:0034765|GO:0043025|GO:0051260|GO:0055085|GO:0071805
226922	Kcnq5	7730402H11|9230107O05Rik|AA589396|D1Mgi1	226922	ENSMUSG00000028033	GO:0005216|GO:0005244|GO:0005249|GO:0005267|GO:0006810|GO:0006811|GO:0006813|GO:0008076|GO:0016020|GO:0016021|GO:0034765|GO:0055085|GO:0071805
13869	Erbb4	Her4|c-erbB-4	13869	ENSMUSG00000062209	GO:0000166|GO:0001755|GO:0004672|GO:0004713|GO:0004714|GO:0004716|GO:0005154|GO:0005515|GO:0005524|GO:0005634|GO:0005737|GO:0005739|GO:0005886|GO:0005901|GO:0006351|GO:0006355|GO:0006468|GO:0006915|GO:0007165|GO:0007169|GO:0007275|GO:0007399|GO:0007507|GO:0007595|GO:0008284|GO:0008285|GO:0009880|GO:0014069|GO:0016020|GO:0016021|GO:0016301|GO:0016310|GO:0016323|GO:0016477|GO:0016740|GO:0016772|GO:…
19711	Resp18	AI851012	19711	ENSMUSG00000033061	GO:0003674|GO:0005576|GO:0005783|GO:0005794|GO:0008150|GO:0030141|GO:0043204|GO:0048237
20254	Scg2	Chgc|SgII	20254	ENSMUSG00000050711	GO:0000165|GO:0001525|GO:0001938|GO:0005125|GO:0005576|GO:0005615|GO:0006928|GO:0030141|GO:0035556|GO:0042056|GO:0043066|GO:0048245|GO:0050918|GO:0050930
77629	Sphkap	4930544G21Rik|A930009L15Rik|AI852220|SKIP|mKIAA1678	77629	ENSMUSG00000026163	GO:0005737|GO:0005739|GO:0008150|GO:0030018|GO:0051018
210417	Thsd7b	1700074E13Rik|B930082A18|D130067I03Rik	210417	ENSMUSG00000042581	GO:0003674|GO:0005575|GO:0008150|GO:0016020|GO:0016021
67792	Rgs8	6530413N01Rik	67792	ENSMUSG00000042671	GO:0005096|GO:0005737|GO:0005886|GO:0007186|GO:0009968|GO:0038032
14417	Gad2	6330404F12Rik|GAD(65)|GAD65|Gad-2	14417	ENSMUSG00000026787	GO:0003824|GO:0004351|GO:0005737|GO:0005794|GO:0005829|GO:0005886|GO:0006540|GO:0016020|GO:0016595|GO:0016829|GO:0016831|GO:0019752|GO:0030054|GO:0030170|GO:0030424|GO:0030672|GO:0031225|GO:0031410|GO:0042136|GO:0045202|GO:0046982|GO:0048471
16574	Kif5c	KINN|Khc|NKHC|NKHC2	16574	ENSMUSG00000026764	GO:0000166|GO:0003777|GO:0005515|GO:0005524|GO:0005737|GO:0005856|GO:0005871|GO:0005874|GO:0007018|GO:0008045|GO:0008152|GO:0034190|GO:0035253|GO:0043005
170738	Kcnh7	9330137I11Rik|Kv11.3|erg3	170738	ENSMUSG00000059742	GO:0004871|GO:0005216|GO:0005242|GO:0005244|GO:0005249|GO:0005267|GO:0006355|GO:0006810|GO:0006811|GO:0006813|GO:0007165|GO:0016020|GO:0016021|GO:0034220|GO:0034765|GO:0051291|GO:0055085|GO:0071805
14415	Gad1	EP10|GAD25|GAD44|GAD67|Gad-1	14415	ENSMUSG00000070880	GO:0001701|GO:0001764|GO:0003824|GO:0004351|GO:0005622|GO:0005737|GO:0005739|GO:0005938|GO:0006915|GO:0009449|GO:0016595|GO:0016829|GO:0016831|GO:0019752|GO:0021696|GO:0021772|GO:0030170|GO:0030424|GO:0035108|GO:0035264|GO:0042136|GO:0043679|GO:0044306|GO:0045202|GO:0046982|GO:0047485|GO:0048786|GO:0048854|GO:0061351
13390	Dlx1	Dlx|Dlx-1	13390	ENSMUSG00000041911	GO:0000122|GO:0000976|GO:0003677|GO:0003682|GO:0003700|GO:0005634|GO:0006355|GO:0007275|GO:0009954|GO:0021766|GO:0021879|GO:0021882|GO:0021892|GO:0021893|GO:0030154|GO:0042475|GO:0043524|GO:0043565|GO:0048706|GO:0048715
214240	Disp2	AI840597|B230210L08Rik|DispB|mKIAA1742	214240	ENSMUSG00000040035	GO:0003674|GO:0005575|GO:0008150|GO:0016020|GO:0016021
12653	Chgb	Scg-1	12653	ENSMUSG00000027350	GO:0005515|GO:0005576|GO:0030141
20614	Snap25	Bdr|SNAP-25|sp	20614	ENSMUSG00000027273	GO:0000149|GO:0005249|GO:0005515|GO:0005737|GO:0005768|GO:0005802|GO:0005829|GO:0005886|GO:0007269|GO:0007616|GO:0008076|GO:0015629|GO:0016020|GO:0016197|GO:0017022|GO:0017075|GO:0019904|GO:0030027|GO:0030054|GO:0030175|GO:0030424|GO:0030426|GO:0030431|GO:0031201|GO:0043005|GO:0043025|GO:0043229|GO:0044295|GO:0045121|GO:0045202|GO:0046887|GO:0047485|GO:0048471|GO:0048791|GO:0070032|GO:0070044
319317	Snhg11	A930034L06Rik|AI854265|AL022637|AW319638|E130013N09Rik	319317	ENSMUSG00000044349	GO:0003674|GO:0005575|GO:0008150
20262	Stmn3	9330161A03Rik|AI604839|R75323|Sclip	20262	ENSMUSG00000027581	GO:0005515|GO:0005737|GO:0005794|GO:0019904|GO:0031110|GO:0031122|GO:0031175|GO:0032314|GO:0035021|GO:0042995|GO:0043005|GO:0048471|GO:0051493
20257	Stmn2	AI159727|SCG10|Scgn10|Stmb2	20257	ENSMUSG00000027500	GO:0005515|GO:0005737|GO:0005768|GO:0005794|GO:0007026|GO:0010976|GO:0010977|GO:0016020|GO:0030426|GO:0031110|GO:0031115|GO:0031117|GO:0031982|GO:0042995|GO:0048471
76897	Ralyl	0710005M24Rik	76897	ENSMUSG00000039717	GO:0000166|GO:0003676|GO:0003723|GO:0005575|GO:0008150
20713	Serpini1	AI837402|Ns|PI-12|PI12|Spi17	20713	ENSMUSG00000027834	GO:0004867|GO:0005576|GO:0010466|GO:0010951|GO:0030155|GO:0030162|GO:0030414
213262	Fstl5	9130207J01Rik	213262	ENSMUSG00000034098	GO:0005509|GO:0005576|GO:0008150
381489	Rxfp1	Gm1018|Lgr7	381489	ENSMUSG00000034009	GO:0004871|GO:0004930|GO:0005886|GO:0007165|GO:0007186|GO:0007188|GO:0007189|GO:0007567|GO:0016020|GO:0016021|GO:0030154|GO:0030198|GO:0042562|GO:0046872|GO:0060427|GO:0060658
56772	Mllt11	AI839562|Af1q|Zfp692	56772	ENSMUSG00000053192	GO:0003674|GO:0005622|GO:0043065|GO:0045893|GO:0051901|GO:0090200|GO:0097191|GO:0097193
18619	Penk	AI326464|ENK|PPA|Penk1	18619	ENSMUSG00000045573	GO:0001515|GO:0001662|GO:0005576|GO:0007218|GO:0007610|GO:0019233
69352	Necab1	1700003H21Rik|Efcbp1|STIP-1	69352	ENSMUSG00000040536	GO:0005509|GO:0005634|GO:0005737|GO:0008150|GO:0043231
12801	Cnr1	CB-R|CB1|CB1R	12801	ENSMUSG00000044288	GO:0002866|GO:0004871|GO:0004930|GO:0004949|GO:0005886|GO:0007165|GO:0007186|GO:0007188|GO:0007568|GO:0007610|GO:0007611|GO:0007613|GO:0008144|GO:0010976|GO:0016020|GO:0016021|GO:0019216|GO:0019233|GO:0031622|GO:0031999|GO:0032228|GO:0032496|GO:0033004|GO:0033602|GO:0035094|GO:0038171|GO:0042220|GO:0043065|GO:0043231|GO:0043271|GO:0043278|GO:0045471|GO:0045759|GO:0045776|GO:0045777|GO:0050796|GO:…
15569	Elavl2	Hub|mel-N1	15569	ENSMUSG00000008489	GO:0000166|GO:0003676|GO:0003723
69908	Rab3b	2610528C18Rik	69908	ENSMUSG00000003411	GO:0000166|GO:0005515|GO:0005525|GO:0005829|GO:0005886|GO:0006810|GO:0007264|GO:0008021|GO:0015031|GO:0016020|GO:0017157|GO:0018125|GO:0030141
242662	Rims3	A730060M23Rik|Nim3|Rim3|mKIAA0237	242662	ENSMUSG00000032890	GO:0006810|GO:0006836|GO:0006887|GO:0017156|GO:0030054|GO:0042391|GO:0044325|GO:0045202|GO:2000300
15444	Hpca		15444	ENSMUSG00000028785	GO:0003779|GO:0005509|GO:0005515|GO:0048839
12293	Cacna2d1	Cacna2|Cchl2a	12293	ENSMUSG00000040118	GO:0005216|GO:0005244|GO:0005245|GO:0005262|GO:0005515|GO:0005891|GO:0006810|GO:0006811|GO:0006816|GO:0016020|GO:0016021|GO:0016529|GO:0030315|GO:0034765|GO:0046872|GO:0051924|GO:0070588
19699	Reln	reeler|rl	19699	ENSMUSG00000042453	GO:0000904|GO:0001764|GO:0005576|GO:0005578|GO:0005615|GO:0005737|GO:0006508|GO:0007155|GO:0007275|GO:0007411|GO:0007417|GO:0007420|GO:0007616|GO:0007626|GO:0008233|GO:0008236|GO:0008306|GO:0010001|GO:0010976|GO:0014068|GO:0016358|GO:0016477|GO:0016787|GO:0018108|GO:0021511|GO:0021542|GO:0021766|GO:0021800|GO:0021987|GO:0030424|GO:0030425|GO:0030900|GO:0032008|GO:0032793|GO:0035418|GO:0038026|GO:…
12933	Crmp1	DRP-1|Dpysl1|Ulip3	12933	ENSMUSG00000029121	GO:0005737|GO:0005856|GO:0006208|GO:0016787|GO:0016810|GO:0016812|GO:0030425|GO:0043025|GO:0043231|GO:0051219
80334	Kcnip4	AV032399|Calp|Calp250|KChIP4|KChIP4a	80334	ENSMUSG00000029088	GO:0005216|GO:0005244|GO:0005267|GO:0005509|GO:0005886|GO:0006810|GO:0006811|GO:0006813|GO:0016020|GO:0030425|GO:0034765|GO:0043025|GO:0071805
16590	Kit	Bs|CD117|Fdc|Gsfsco1|Gsfsco5|Gsfsow3|SCO1|SCO5|SOW3|Ssm|Tr-kit|W|c-KIT	16590	ENSMUSG00000005672	GO:0000166|GO:0000187|GO:0001541|GO:0001669|GO:0002020|GO:0002318|GO:0002320|GO:0002327|GO:0002371|GO:0002551|GO:0002573|GO:0004672|GO:0004713|GO:0004714|GO:0005020|GO:0005515|GO:0005524|GO:0005615|GO:0005634|GO:0005737|GO:0005886|GO:0006468|GO:0006687|GO:0006935|GO:0006954|GO:0007169|GO:0007243|GO:0007281|GO:0007283|GO:0007286|GO:0008284|GO:0008354|GO:0008360|GO:0008542|GO:0009314|GO:0009897|GO:…
140904	Caln1	9630012C17Rik|Cabp8	140904	ENSMUSG00000060371	GO:0005509|GO:0005737|GO:0005794|GO:0005886|GO:0008150|GO:0016020|GO:0016021|GO:0032588
243339	Tmem130	BC067004|C130036G08	243339	ENSMUSG00000043388	GO:0003674|GO:0005575|GO:0005794|GO:0008150|GO:0016020|GO:0016021
13426	Dync1i1	DH IC-1|DHIC-1|DIC|Dncic1|IC74	13426	ENSMUSG00000029757	GO:0000775|GO:0000776|GO:0000922|GO:0003774|GO:0003777|GO:0005515|GO:0005694|GO:0005737|GO:0005856|GO:0005868|GO:0005874|GO:0006810|GO:0008017|GO:0030286|GO:0031982|GO:0047496|GO:0048471
66797	Cntnap2	5430425M22Rik|Caspr2|mKIAA0868	66797	ENSMUSG00000039419	GO:0005102|GO:0005515|GO:0005769|GO:0005794|GO:0007155|GO:0007165|GO:0007610|GO:0008038|GO:0008076|GO:0009986|GO:0016020|GO:0016021|GO:0019899|GO:0030673|GO:0031175|GO:0034613|GO:0044224|GO:0045163|GO:0071205|GO:0071625
109648	Npy	0710005A05Rik	109648	ENSMUSG00000029819	GO:0001664|GO:0005179|GO:0005576|GO:0005615|GO:0007218|GO:0007268|GO:0008217|GO:0008343|GO:0031841|GO:0032100|GO:0045776
68169	Ndnf	A930038C07Rik|epidermacan	68169	ENSMUSG00000049001	GO:0001764|GO:0005539|GO:0005576|GO:0007399|GO:0008201|GO:0010811|GO:0010976|GO:0016049|GO:0019800|GO:0030198|GO:0031012|GO:0043524
12661	Chl1	A530023M13Rik|AI465420|CALL|LICAM2	12661	ENSMUSG00000030077	GO:0001764|GO:0002020|GO:0005576|GO:0005578|GO:0005886|GO:0007155|GO:0007156|GO:0007275|GO:0007399|GO:0007411|GO:0007610|GO:0008344|GO:0016020|GO:0016021|GO:0030154|GO:0030425|GO:0031175|GO:0043524|GO:0045177|GO:0050890
381813	Prmt8	Hrmt1l3|Hrmt1l4	381813	ENSMUSG00000030350	GO:0005737|GO:0005886|GO:0006479|GO:0008168|GO:0008276|GO:0008469|GO:0008757|GO:0016020|GO:0016571|GO:0016740|GO:0018216|GO:0019919|GO:0032259|GO:0034969|GO:0035241|GO:0035242|GO:0042802|GO:0042803|GO:0046982
57775	Usp29	Ocat	57775		GO:0004221|GO:0006508|GO:0006511|GO:0008233|GO:0008234|GO:0016787
232975	Atp1a3	Atpa-2	232975	ENSMUSG00000040907	GO:0000166|GO:0003824|GO:0005391|GO:0005524|GO:0005634|GO:0005737|GO:0005783|GO:0005794|GO:0005886|GO:0005890|GO:0006754|GO:0006810|GO:0006811|GO:0006812|GO:0006813|GO:0006814|GO:0007613|GO:0008152|GO:0008344|GO:0008542|GO:0015077|GO:0015662|GO:0015672|GO:0016020|GO:0016021|GO:0016787|GO:0016820|GO:0030424|GO:0035235|GO:0042493|GO:0043209|GO:0046872
338352	Nell1	B230343H07Rik|l7R6	338352	ENSMUSG00000055409	GO:0005080|GO:0005509|GO:0005576|GO:0005615|GO:0005635|GO:0005737|GO:0006917|GO:0008201|GO:0010468|GO:0030501|GO:0033689|GO:0042802|GO:0045667|GO:0045669|GO:0045778|GO:0048471|GO:0070207|GO:2000599
140919	Slc17a6	2900073D12Rik|DNPI|VGLUT2	140919	ENSMUSG00000030500	GO:0001504|GO:0003333|GO:0005313|GO:0005769|GO:0006810|GO:0006811|GO:0006814|GO:0006836|GO:0008021|GO:0015293|GO:0015807|GO:0015813|GO:0016020|GO:0016021|GO:0030054|GO:0031410|GO:0043005|GO:0045202|GO:0055085
64176	Sv2b	A830038F04Rik|AI850768|mKIAA0735	64176	ENSMUSG00000053025	GO:0005215|GO:0006810|GO:0006836|GO:0007268|GO:0008021|GO:0016020|GO:0016021|GO:0022857|GO:0030054|GO:0031410|GO:0045202|GO:0055085
330627	Trim66	Kiaa0298-hp|Tif1d	330627	ENSMUSG00000031026	GO:0005515|GO:0005622|GO:0005634|GO:0008270|GO:0010369|GO:0016235|GO:0042803|GO:0045892|GO:0046872
78593	Nrip3	A330103B05Rik|D7H11orf14|ICRFP703B1614Q5.2	78593	ENSMUSG00000034825	GO:0004190|GO:0005575|GO:0006508|GO:0008150
320158	Zmat4	9630048M01Rik	320158	ENSMUSG00000037492	GO:0003676|GO:0003677|GO:0005622|GO:0005634|GO:0008150|GO:0008270|GO:0046872
234593	Ndrg4	D8Bwg1337e|Ndr1-rs|Ndr4|R74996|SMAP-8	234593	ENSMUSG00000036564	GO:0005737
12308	Calb2	CR	12308	ENSMUSG00000003657	GO:0005509|GO:0005737|GO:0005921
15561	Htr3a	5-HT3	15561	ENSMUSG00000032269	GO:0004993|GO:0005216|GO:0005230|GO:0005232|GO:0005249|GO:0005737|GO:0005886|GO:0006810|GO:0006811|GO:0007210|GO:0016020|GO:0016021|GO:0030054|GO:0030424|GO:0043025|GO:0045202|GO:0045211|GO:0051378
270162	Elmod1	4831417L10|AI428506|AI834991	270162	ENSMUSG00000041986	GO:0005096|GO:0005634|GO:0005737|GO:0005856|GO:0006909|GO:0043547
76183	Celf6	6330569O16Rik|Brunol6	76183	ENSMUSG00000032297	GO:0000166|GO:0000381|GO:0003674|GO:0003676|GO:0003723|GO:0005575|GO:0005634|GO:0005737|GO:0006397
64085	Clstn2	2900042C18Rik|AI448973|CSTN2|Cs2|Cst-2|mKIAA4134	64085	ENSMUSG00000032452	GO:0005509|GO:0005783|GO:0005794|GO:0005886|GO:0007155|GO:0007156|GO:0016020|GO:0016021|GO:0045211
320429	Trank1	A230061D21Rik|C030048J01Rik|Gm187|Lba1	320429	ENSMUSG00000062296	GO:0003674|GO:0005575|GO:0008150
22353	Vip		22353	ENSMUSG00000019772	GO:0001938|GO:0005102|GO:0005179|GO:0005576|GO:0007611|GO:0009966|GO:0010579|GO:0032880|GO:0043025|GO:0043066|GO:0043267|GO:0045732|GO:0045909|GO:0048662|GO:0051930
16000	Igf1	C730016P09Rik|Igf-1|Igf-I	16000	ENSMUSG00000020053	GO:0001932|GO:0001974|GO:0005158|GO:0005159|GO:0005178|GO:0005179|GO:0005496|GO:0005515|GO:0005576|GO:0005614|GO:0005615|GO:0006417|GO:0007399|GO:0007613|GO:0008083|GO:0008284|GO:0008285|GO:0010001|GO:0010613|GO:0014068|GO:0014834|GO:0014896|GO:0014904|GO:0014911|GO:0021940|GO:0030104|GO:0030166|GO:0030307|GO:0030324|GO:0030879|GO:0031017|GO:0032878|GO:0033143|GO:0033160|GO:0034392|GO:0035264|GO:…
20979	Syt1	AW124717|G630098F17Rik|SytI	20979	ENSMUSG00000035864	GO:0005215|GO:0005509|GO:0005515|GO:0005516|GO:0005543|GO:0005544|GO:0005737|GO:0005886|GO:0006810|GO:0007269|GO:0008021|GO:0016020|GO:0016021|GO:0016079|GO:0017158|GO:0019905|GO:0030054|GO:0030141|GO:0030276|GO:0030672|GO:0031045|GO:0031410|GO:0042734|GO:0042802|GO:0043005|GO:0043229|GO:0045202|GO:0046872|GO:0048306|GO:0050750|GO:0060076
268345	Kcnc2	AW047325|B230117I07|KShIIIA|Kv3.2	268345	ENSMUSG00000035681	GO:0001508|GO:0005216|GO:0005244|GO:0005267|GO:0006810|GO:0006811|GO:0006813|GO:0016020|GO:0016021|GO:0034765|GO:0071805
211739	Vstm2a	9330184N17Rik|BC027127|Vstm2	211739	ENSMUSG00000048834	GO:0003674|GO:0005575|GO:0005576|GO:0008150
14025	Bcl11a	2810047E18Rik|BCL-11A|Ctip1|D930021L15Rik|Evi9|Evi9a|Evi9b|Evi9c|mKIAA1809	14025	ENSMUSG00000000861	GO:0003676|GO:0003714|GO:0005515|GO:0005622|GO:0005634|GO:0005737|GO:0006351|GO:0006355|GO:0008270|GO:0010629|GO:0010976|GO:0010977|GO:0016604|GO:0016925|GO:0030183|GO:0030217|GO:0046872|GO:0046982|GO:0048671|GO:0048672|GO:0050773|GO:2000171
18197	Nsg2	8.5|AA989750|R75287	18197	ENSMUSG00000020297	GO:0005768|GO:0005794|GO:0007212|GO:0016020|GO:0016021|GO:0031410|GO:0050780
70357	Kcnip1	2900046L02Rik|3202002F18Rik|AI842357|AW494471|KCHIP1|Kchip1.2	70357	ENSMUSG00000053519	GO:0005216|GO:0005244|GO:0005267|GO:0005509|GO:0005886|GO:0006810|GO:0006811|GO:0006813|GO:0015459|GO:0016020|GO:0030425|GO:0034765|GO:0043025|GO:0045760|GO:0046982|GO:0047485|GO:0071805
14406	Gabrg2	AI851231|BB128510|GABAA-R|Gabrg-2|gamma2	14406	ENSMUSG00000020436	GO:0004890|GO:0005216|GO:0005230|GO:0005254|GO:0005515|GO:0005737|GO:0005886|GO:0006810|GO:0006811|GO:0006821|GO:0007214|GO:0007268|GO:0009791|GO:0016020|GO:0016021|GO:0030054|GO:0030424|GO:0030534|GO:0032590|GO:0034707|GO:0045202|GO:0045211|GO:0051932|GO:0060077
14394	Gabra1	Gabra-1	14394	ENSMUSG00000010803	GO:0004890|GO:0005216|GO:0005230|GO:0005254|GO:0005515|GO:0005886|GO:0005887|GO:0006810|GO:0006811|GO:0006821|GO:0007214|GO:0008144|GO:0016020|GO:0016021|GO:0016917|GO:0030054|GO:0034707|GO:0045202|GO:0045211|GO:0051932
14799	Gria1	2900051M01Rik|Glr-1|Glr1|GluA1|GluR-A|GluRA|Glur-1|Glur1|HIPA1|gluR-K1	14799	ENSMUSG00000020524	GO:0001919|GO:0001965|GO:0004872|GO:0004970|GO:0004971|GO:0005216|GO:0005234|GO:0005515|GO:0005769|GO:0005783|GO:0005829|GO:0005886|GO:0006810|GO:0006811|GO:0007268|GO:0007616|GO:0008179|GO:0008328|GO:0009636|GO:0009986|GO:0014069|GO:0016020|GO:0016021|GO:0019228|GO:0019901|GO:0019904|GO:0030054|GO:0030165|GO:0030425|GO:0031267|GO:0031489|GO:0031594|GO:0031623|GO:0031681|GO:0031698|GO:0032279|GO:…
26950	Vsnl1	VILIP|Vnsl1	26950	ENSMUSG00000054459	GO:0005509
73010	Gpr22	2900068K05Rik|AW061316	73010	ENSMUSG00000044067	GO:0004871|GO:0004930|GO:0005886|GO:0007165|GO:0007186|GO:0016020|GO:0016021
238205	Lrfn5	AI427653|AI604817|C130061B21|mKIAA4208	238205	ENSMUSG00000035653	GO:0016020|GO:0016021
18191	Nrxn3	4933401A11Rik|6332407J11|9330112C09Rik|D12Bwg0831e	18191	ENSMUSG00000066392	GO:0001525|GO:0005246|GO:0007155|GO:0007268|GO:0007269|GO:0007416|GO:0016020|GO:0016021|GO:0042734|GO:0046872
320145	Sp8	D930049B17Rik|mBtd	320145	ENSMUSG00000048562	GO:0003676|GO:0003677|GO:0005622|GO:0005634|GO:0006351|GO:0006355|GO:0008270|GO:0009953|GO:0009954|GO:0030326|GO:0046872
94191	Adarb2	Adar3|RED2	94191	ENSMUSG00000052551	GO:0003723|GO:0003725|GO:0004000|GO:0005622|GO:0005634|GO:0005737|GO:0005739|GO:0006396|GO:0006397|GO:0016787|GO:0046872
68404	Nrn1	0710008J23Rik|Nrn|cpg15	68404	ENSMUSG00000039114	GO:0005886|GO:0007399|GO:0007409|GO:0016020|GO:0031225
18548	Pcsk1	Nec-1|Nec1|PC1|PC3|Phpp-1|SPC3	18548	ENSMUSG00000021587	GO:0004175|GO:0004252|GO:0005615|GO:0005791|GO:0005794|GO:0005802|GO:0006508|GO:0008152|GO:0008233|GO:0008236|GO:0016485|GO:0016486|GO:0016540|GO:0016787|GO:0030141|GO:0030425|GO:0031410|GO:0032403|GO:0043005|GO:0043025|GO:0043043|GO:0043204|GO:0043559|GO:0043679|GO:0048471|GO:0050714|GO:0051087
67295	Rab3c	2700062I01Rik|3110015B08Rik|3110037E15Rik|AI850886	67295	ENSMUSG00000021700	GO:0000166|GO:0005515|GO:0005525|GO:0005737|GO:0005829|GO:0005886|GO:0006810|GO:0007264|GO:0008021|GO:0015031|GO:0016020|GO:0017157
27062	Cadps	AU067781|CAPS|CAPS1|mKIAA1121	27062	ENSMUSG00000054423	GO:0005509|GO:0005515|GO:0005543|GO:0006810|GO:0006887|GO:0008289|GO:0015031|GO:0016020|GO:0016050|GO:0016082|GO:0030054|GO:0031410|GO:0045202|GO:0045956|GO:0046872|GO:0050432
72003	Synpr	1500003F20Rik|SPO	72003	ENSMUSG00000056296	GO:0005215|GO:0006810|GO:0008021|GO:0016020|GO:0016021|GO:0030054|GO:0030285|GO:0031410|GO:0043005|GO:0045202
238988	Erc2	6430531D06|CAST|CAST1/ERC2|D14Ertd171e|ELKS2alpha	238988	ENSMUSG00000040640	GO:0005737|GO:0005856|GO:0014069|GO:0016020|GO:0030054|GO:0030165|GO:0030426|GO:0032403|GO:0042734|GO:0043005|GO:0043025|GO:0043195|GO:0043234|GO:0045202
12294	Cacna2d3	Cacnad3	12294	ENSMUSG00000021991	GO:0005216|GO:0005244|GO:0005245|GO:0005262|GO:0006810|GO:0006811|GO:0006816|GO:0016020|GO:0016021|GO:0034765|GO:0046872|GO:0070588
18155	Pnoc	N/OFQ|N23K|Npnc1|OFQ/N	18155	ENSMUSG00000045731	GO:0001515|GO:0005576|GO:0007218|GO:0007268
105853	Mal2	AI461653	105853	ENSMUSG00000024479	GO:0003674|GO:0005575|GO:0005886|GO:0008150|GO:0016020|GO:0016021
239606	Slc2a13	6530403A04|A630029G22Rik|AI505012|Gm308	239606	ENSMUSG00000036298	GO:0005215|GO:0006810|GO:0016020|GO:0016021|GO:0022857|GO:0022891|GO:0055085
268859	Rbfox1	A2bp|A2bp1|Hrnbp1|fox-1	268859	ENSMUSG00000008658	GO:0000166|GO:0003676|GO:0003723|GO:0005634|GO:0005737|GO:0005802|GO:0006397|GO:0008022|GO:0008380|GO:0043484
20604	Sst	SOM|SRIF|SS|Smst	20604	ENSMUSG00000004366	GO:0005179|GO:0005576|GO:0005615|GO:0030334|GO:0043025
14432	Gap43	B-50|Basp2|GAP-43	14432	ENSMUSG00000047261	GO:0005516|GO:0005886|GO:0007275|GO:0007399|GO:0007411|GO:0010001|GO:0016020|GO:0016198|GO:0030054|GO:0030154|GO:0030424|GO:0031527|GO:0040008|GO:0042995|GO:0045165|GO:0045202|GO:0051489|GO:0071944
268902	Robo2	2600013A04Rik|9430089E08Rik|BB097918|D230004I22Rik|mKIAA1568	268902	ENSMUSG00000052516	GO:0001656|GO:0001657|GO:0005515|GO:0007156|GO:0007411|GO:0008046|GO:0009986|GO:0030673|GO:0042802|GO:0046982|GO:0050772|GO:0050925
20974	Syngr3		20974	ENSMUSG00000007021	GO:0005515|GO:0008021|GO:0016020|GO:0016021|GO:0030054|GO:0031410|GO:0031594|GO:0032411|GO:0042169|GO:0045202|GO:0047485
108013	Celf4	A230070D14Rik|BRUNOL-4|Brul4|Brunol4|C130060B05Rik	108013	ENSMUSG00000024268	GO:0000166|GO:0000381|GO:0003676|GO:0003723|GO:0003729|GO:0005634|GO:0005737|GO:0006376|GO:0006397|GO:0008380|GO:0048026|GO:0090394
19762	Rit2	RIBA|Rin|Roc2	19762	ENSMUSG00000057455	GO:0000166|GO:0003924|GO:0005515|GO:0005516|GO:0005525|GO:0005886|GO:0006184|GO:0007165|GO:0007264|GO:0016020
20983	Syt4	SytIV	20983	ENSMUSG00000024261	GO:0005215|GO:0005509|GO:0005544|GO:0006810|GO:0007269|GO:0008021|GO:0016020|GO:0016021|GO:0017158|GO:0019905|GO:0030054|GO:0030276|GO:0031410|GO:0043005|GO:0045202|GO:0046872|GO:0048471|GO:0048489
12405	Cbln2	6330593N19Rik|A730004O05	12405	ENSMUSG00000024647	GO:0005515|GO:0005615|GO:0016020|GO:0016021|GO:0051965
226180	Ina	AV028420|NF-66|NF66	226180	ENSMUSG00000034336	GO:0005198|GO:0005882|GO:0005883|GO:0007275|GO:0007399|GO:0030154|GO:0045104|GO:0060052
16728	L1cam	CD171|L1|N-CAM-L1|NCAM-L1	16728	ENSMUSG00000031391	GO:0005178|GO:0005515|GO:0007156|GO:0007157|GO:0007159|GO:0007166|GO:0007411|GO:0009897|GO:0009986|GO:0016020|GO:0022409|GO:0030165|GO:0031175|GO:0033631|GO:0033691|GO:0034109|GO:0042734|GO:0042802|GO:0043195|GO:0043621|GO:0050850
17954	Nap1l2	Bpx	17954	ENSMUSG00000082229	GO:0005634|GO:0006334
237213	Glra2		237213	ENSMUSG00000018589	GO:0005216|GO:0005230|GO:0005254|GO:0005886|GO:0005887|GO:0006810|GO:0006811|GO:0006821|GO:0007218|GO:0016020|GO:0016021|GO:0016594|GO:0016934|GO:0022824|GO:0030054|GO:0034707|GO:0045202|GO:0045211

## Sheet: Figure 3d- Oligo.
Figure 3d. Oligodendrocyte marker gene list from cell sorting studies (McKenzie et al, 2018)
Gene ID	Gene Symbol	Aliases	Entrez ID	Ensembl ID	GO Accession
240690	St18	AV348974|Myt3|NZF-3|Nzf3|mKIAA0535	240690	ENSMUSG00000033740	GO:0000122|GO:0003677|GO:0003700|GO:0005634|GO:0006351|GO:0006355|GO:0008270|GO:0046872
56363	Tmeff2	4832418D20Rik|7630402F16Rik	56363	ENSMUSG00000026109	GO:0016020|GO:0016021
69660	Tmbim1	2310061B02Rik|AA960455|AU024746|C78899|RECS1|Tmbib1|mKIAA4161	69660	ENSMUSG00000006301	GO:0003674|GO:0005764|GO:0005765|GO:0005768|GO:0008150|GO:0010008|GO:0016020|GO:0016021
210293	Dock10	9330153B10Rik|A630054M16Rik|Jr4|Jr5|R75174|ZIZ3|Zizimin3|mKIAA0694	210293	ENSMUSG00000038608	GO:0005089|GO:0005575|GO:0017048|GO:0050790
98363	Efhd1	4931430I01Rik|AI452351|PP3051|mitocalcin	98363	ENSMUSG00000026255	GO:0005509|GO:0005739|GO:0005743|GO:0031175
241159	Neu4	9330166I04	241159	ENSMUSG00000034000	GO:0004308|GO:0005739|GO:0005764|GO:0008152|GO:0016020|GO:0016787|GO:0016798|GO:0019866|GO:0052794|GO:0052795|GO:0052796
227485	Cdh19		227485	ENSMUSG00000047216	GO:0003674|GO:0005575|GO:0005886|GO:0007155|GO:0008150|GO:0016020|GO:0016021
72160	Tmem163	2610024A01Rik|SV31	72160	ENSMUSG00000026347	GO:0005768|GO:0008150|GO:0008270|GO:0016020|GO:0016021|GO:0030054|GO:0030285|GO:0031410|GO:0031901|GO:0045202
212980	Slc45a3	2210413P12Rik|AU023994|AU043764|IPCA-6|PRST|Pcanap6	212980	ENSMUSG00000026435	GO:0003674|GO:0005575|GO:0006810|GO:0008150|GO:0016020|GO:0016021|GO:0055085
18557	Cdk18	AA682070|Ctk18|Pctk3	18557	ENSMUSG00000026437	GO:0000166|GO:0004672|GO:0004674|GO:0004693|GO:0005524|GO:0006468|GO:0016301|GO:0016310|GO:0016740|GO:0016772
21367	Cntn2	D130012K04Rik|TAG-1|Tax	21367	ENSMUSG00000053024	GO:0000226|GO:0001764|GO:0001948|GO:0005515|GO:0005886|GO:0007155|GO:0007160|GO:0007409|GO:0007411|GO:0007413|GO:0007612|GO:0007628|GO:0008076|GO:0009986|GO:0010769|GO:0010954|GO:0016020|GO:0021853|GO:0022010|GO:0030246|GO:0030424|GO:0031133|GO:0031175|GO:0031225|GO:0031623|GO:0033268|GO:0034613|GO:0043005|GO:0043025|GO:0043209|GO:0043621|GO:0044224|GO:0044456|GO:0045163|GO:0045665|GO:0048168|GO:…
269116	Nfasc	AA387016|D430023G06Rik|NF|mKIAA0756	269116	ENSMUSG00000026442	GO:0002175|GO:0005622|GO:0005886|GO:0007155|GO:0007411|GO:0016020|GO:0016021|GO:0019226|GO:0030424|GO:0030913|GO:0033010|GO:0033268|GO:0033270|GO:0043194|GO:0050808|GO:0071205|GO:0072661
77552	Shisa4	9330132O05Rik|Tmem58|mShisa4	77552	ENSMUSG00000041889	GO:0016020|GO:0016021
13007	Csrp1	AA408841|AA959891|AW545626|CRP1|Csrp	13007	ENSMUSG00000026421	GO:0005515|GO:0005634|GO:0008270|GO:0015629|GO:0030036|GO:0046872
21952	Tnni1	2700018B22Rik|AI747285|ssTnI	21952	ENSMUSG00000026418	GO:0003779|GO:0005861|GO:0006937|GO:0055010
240913	Adamts4	3830423K05|ADAM-TS4|ADAMTS-2|ADMP-1|mKIAA0688	240913	ENSMUSG00000006403	GO:0002020|GO:0004222|GO:0005576|GO:0005578|GO:0005615|GO:0006508|GO:0008233|GO:0008237|GO:0008270|GO:0016787|GO:0031012|GO:0046872
208795	Tmem63a	BC014795|Tmem64a	208795	ENSMUSG00000026519	GO:0000166|GO:0003674|GO:0005764|GO:0005765|GO:0008150|GO:0016020|GO:0016021
18761	Prkcq	A130035A12Rik|AW494342|PKC-0|PKC-theta|PKCtheta|Pkcq	18761	ENSMUSG00000026778	GO:0000166|GO:0001772|GO:0004672|GO:0004674|GO:0004697|GO:0005515|GO:0005524|GO:0005634|GO:0005737|GO:0005886|GO:0006355|GO:0006468|GO:0006509|GO:0006954|GO:0010389|GO:0016020|GO:0016301|GO:0016310|GO:0016740|GO:0016772|GO:0031594|GO:0032740|GO:0032753|GO:0035556|GO:0042102|GO:0042346|GO:0042383|GO:0045086|GO:0046627|GO:0046872|GO:0050714|GO:0050870|GO:0051092|GO:0051491|GO:0051496|GO:0070233|GO:…
97031	Tprn	C430004E15Rik|C87750|RP23-132N23.15	97031	ENSMUSG00000048707	GO:0003674|GO:0007605|GO:0019902|GO:0032420|GO:0042995
11305	Abca2	AI413825|Abc2|D2H0S1474E|mKIAA1062	11305	ENSMUSG00000026944	GO:0000166|GO:0005524|GO:0005764|GO:0005765|GO:0005768|GO:0005815|GO:0006200|GO:0006357|GO:0008203|GO:0016021|GO:0016023|GO:0016887|GO:0032383
19215	Ptgds	21kDa|L-PGDS|PGD2|PGDS|PGDS2|Ptgs3	19215	ENSMUSG00000015090	GO:0001516|GO:0004667|GO:0005215|GO:0005501|GO:0005504|GO:0005576|GO:0005615|GO:0005634|GO:0005737|GO:0005783|GO:0005791|GO:0005794|GO:0006629|GO:0006633|GO:0006810|GO:0008610|GO:0016020|GO:0016853|GO:0036094|GO:0045187
227753	Gsn	ADF	227753	ENSMUSG00000026879	GO:0001726|GO:0003779|GO:0005576|GO:0005615|GO:0005737|GO:0005829|GO:0005856|GO:0006915|GO:0008154|GO:0015629|GO:0016192|GO:0030027|GO:0030030|GO:0030041|GO:0030155|GO:0043234|GO:0046872|GO:0048015|GO:0048471|GO:0051014|GO:0051693|GO:0060271|GO:0071276
21930	Tnfaip6	TSG-6|Tnfip6|Tsg6	21930	ENSMUSG00000053475	GO:0005540|GO:0007155
77767	Ermn	A330104H05Rik|AI854460|ermin|mKIAA1189	77767	ENSMUSG00000026830	GO:0001763|GO:0003779|GO:0005737|GO:0005856|GO:0007015|GO:0008360|GO:0030175|GO:0031344|GO:0033269|GO:0033270|GO:0043025|GO:0043209|GO:0051015
50915	Grb14	AI505286	50915	ENSMUSG00000026888	GO:0005070|GO:0005543|GO:0005737|GO:0005768|GO:0005794|GO:0005886|GO:0007165|GO:0008286|GO:0016020|GO:0043231|GO:0046627|GO:0051219
12521	Cd82	AA682076|AL023070|C33|IA4|Kai1|Tspan27	12521	ENSMUSG00000027215	GO:0016020|GO:0016021
72446	Prr5l	2600010E01Rik|4833411O04Rik|Protor-2|Protor2	72446	ENSMUSG00000032841	GO:0003674|GO:0005739|GO:0008150
22174	Tyro3	AI323366|Brt|Dtk|Etk-2|Rse|Sky|Tif	22174	ENSMUSG00000027298	GO:0000166|GO:0001779|GO:0004672|GO:0004713|GO:0004714|GO:0005524|GO:0005634|GO:0005635|GO:0005789|GO:0005886|GO:0006468|GO:0007155|GO:0007283|GO:0016020|GO:0016021|GO:0016301|GO:0016310|GO:0016740|GO:0016772|GO:0021885|GO:0030168|GO:0032940|GO:0034122|GO:0034446|GO:0042698|GO:0043277|GO:0043491|GO:0043524|GO:0043548|GO:0045824|GO:0046777|GO:0046982|GO:0050728|GO:0051250|GO:0060068|GO:0070050|GO:…
17153	Mal	Mpv17|Vip17	17153	ENSMUSG00000027375	GO:0005783|GO:0005794|GO:0005886|GO:0006917|GO:0016020|GO:0016021|GO:0019898|GO:0019911|GO:0042552|GO:0045121
252864	Dusp15	AI851682|LMW-DSP10|T-DSP10	252864	ENSMUSG00000042662	GO:0004721|GO:0004725|GO:0005575|GO:0006470|GO:0008138|GO:0016311|GO:0016787|GO:0016791
228852	Ppp1r16b	ANKRD4|C130078N17Rik|TIMAP|Wdt4	228852	ENSMUSG00000037754	GO:0005634|GO:0005886|GO:0016020
27219	Sgk2	AI098171|AW146006|Sgkl	27219	ENSMUSG00000017868	GO:0000166|GO:0004672|GO:0004674|GO:0005524|GO:0005634|GO:0005737|GO:0006468|GO:0015459|GO:0016301|GO:0016310|GO:0016740|GO:0016772
52840	Dbndd2	1110017A21Rik|2900022J10Rik|AU041050|AW048677|D2Bwg0891e|Nkip|R74724	52840	ENSMUSG00000017734	GO:0003674|GO:0005575|GO:0005737|GO:0006469
76960	Bcas1	2210416M21Rik|9030223A09Rik|AI841227|NABC1	76960	ENSMUSG00000013523	GO:0005737|GO:0005829|GO:0008150|GO:0014069|GO:0042803
18417	Cldn11	Claudin-11|Claudin11|Osp|Otm	18417	ENSMUSG00000037625	GO:0005198|GO:0005515|GO:0005886|GO:0005887|GO:0005923|GO:0007155|GO:0007283|GO:0008366|GO:0016020|GO:0016021|GO:0030054
58869	Pex5l	1700016J08Rik|PXR2|Pex2|TRIP8b	58869	ENSMUSG00000027674	GO:0000268|GO:0005052|GO:0005221|GO:0005515|GO:0005737|GO:0005778|GO:0005829|GO:0016020|GO:0016558|GO:0017071|GO:0017137|GO:0030425|GO:0031267|GO:0042391|GO:0043949|GO:0045055|GO:0045185|GO:0048471|GO:0051286|GO:0051461
320478	Sox2ot	B230215L15Rik	320478		GO:0003674|GO:0005575|GO:0008150
66949	Trim59	2310035M22Rik|2700022F13Rik|Mrf1|TSBF1	66949	ENSMUSG00000034317	GO:0004842|GO:0005515|GO:0005622|GO:0005783|GO:0008270|GO:0016020|GO:0016021|GO:0043124|GO:0046872
73940	Hapln2	4930401E20Rik|Bral1	73940	ENSMUSG00000004894	GO:0005540|GO:0005576|GO:0005578|GO:0007155
229521	Syt11	1500004A13Rik|3632445O20Rik|5430404N14Rik|6530420C11Rik|AI851970	229521	ENSMUSG00000068923	GO:0005215|GO:0005509|GO:0005544|GO:0005887|GO:0006810|GO:0008021|GO:0016020|GO:0016021|GO:0030054|GO:0031410|GO:0045202|GO:0046872
13038	Ctsk	AI323530|MMS10-Q|Ms10q|catK	13038	ENSMUSG00000028111	GO:0005615|GO:0005737|GO:0005764|GO:0006508|GO:0008233|GO:0008234|GO:0016787|GO:0045453
229595	Adamtsl4	Tsrc1	229595	ENSMUSG00000015850	GO:0002020|GO:0004222|GO:0005576|GO:0005578|GO:0005614|GO:0006915|GO:0008233|GO:0030198|GO:0031012|GO:0043065
70747	Tspan2	6330415F13Rik|B230119D02Rik|tspan-2	70747	ENSMUSG00000027858	GO:0003674|GO:0008150|GO:0016020|GO:0016021|GO:0043209
14863	Gstm2	Gstb-2|Gstb2	14863	ENSMUSG00000040562	GO:0004364|GO:0005737|GO:0005886|GO:0006749|GO:0008152|GO:0016740|GO:0042178|GO:0042803|GO:0046982
170439	Elovl6	C77826|FAE|LCE	170439	ENSMUSG00000041220	GO:0005783|GO:0006633|GO:0008610|GO:0009922|GO:0016020|GO:0016021|GO:0016740|GO:0016747|GO:0019367|GO:0030176|GO:0030497|GO:0034625|GO:0042759|GO:0043231
70892	Ttll7	1110049N09Rik|4921517B04Rik|C630030B20|Ttll7s	70892	ENSMUSG00000036745	GO:0004835|GO:0005737|GO:0005856|GO:0005929|GO:0006464|GO:0007275|GO:0007399|GO:0016874|GO:0030154|GO:0042995
214944	Mob3b	8430436F23Rik|A430018A01Rik|Mobkl2b	214944	ENSMUSG00000073910	GO:0003674|GO:0005575|GO:0008150|GO:0016301|GO:0016310|GO:0046872
21916	Tmod1	E-Tmod|Tmod	21916	ENSMUSG00000028328	GO:0003779|GO:0005523|GO:0005634|GO:0005737|GO:0005856|GO:0006936|GO:0008344|GO:0016020|GO:0030016|GO:0030239|GO:0030241|GO:0030863
230157	Tmeff1	A830033E11|M7365|Tr1	230157	ENSMUSG00000028347	GO:0005886|GO:0007275|GO:0016020|GO:0016021
100434	Slc44a1	2210409B22Rik|4833416H08Rik|AW547365|CHTL1|CTL1|Cdw92	100434	ENSMUSG00000028412	GO:0005739|GO:0005741|GO:0005886|GO:0006810|GO:0015220|GO:0015871|GO:0016020|GO:0016021|GO:0055085
14745	Lpar1	5031439C20|AI326300|Edg2|Gpcr26|Kdt2|lpA1|vzg-1	14745	ENSMUSG00000038668	GO:0000187|GO:0001965|GO:0004871|GO:0004930|GO:0005543|GO:0005737|GO:0005886|GO:0007165|GO:0007186|GO:0009986|GO:0010942|GO:0010977|GO:0016020|GO:0016021|GO:0030165|GO:0032060|GO:0035025|GO:0043065|GO:0043197|GO:0043198|GO:0043410|GO:0051482|GO:0060999|GO:0070915|GO:0071673
54325	Elovl1	AA407424|BB151133|Ssc1	54325	ENSMUSG00000006390	GO:0005783|GO:0006633|GO:0008610|GO:0009922|GO:0016020|GO:0016021|GO:0016740|GO:0019367|GO:0030148|GO:0034625|GO:0042761
230678	Tmem125	6330530A05Rik|AV223516	230678	ENSMUSG00000050854	GO:0003674|GO:0005575|GO:0008150|GO:0016020|GO:0016021
67149	Nkain1	2610200G18Rik|2810426C15Rik	67149	ENSMUSG00000078532	GO:0005886|GO:0016020|GO:0016021
70025	Acot7	2410041A17Rik|Ach1|Act|Bach|CTE-IIa|Cte-II|Lach1	70025	ENSMUSG00000028937	GO:0004091|GO:0005737|GO:0005829|GO:0009062|GO:0016290|GO:0016787|GO:0043005|GO:0044297|GO:0047617
18762	Prkcz	AI098070|C80388|Pkcz|R74924|aPKCzeta|zetaPKC	18762	ENSMUSG00000029053	GO:0000166|GO:0000226|GO:0001954|GO:0004672|GO:0004674|GO:0004697|GO:0005515|GO:0005524|GO:0005634|GO:0005635|GO:0005737|GO:0005768|GO:0005829|GO:0005886|GO:0005911|GO:0005923|GO:0005938|GO:0006468|GO:0006954|GO:0007165|GO:0007166|GO:0007616|GO:0008270|GO:0008284|GO:0008286|GO:0015459|GO:0016301|GO:0016310|GO:0016324|GO:0016363|GO:0016477|GO:0016740|GO:0016772|GO:0018105|GO:0019901|GO:0019904|GO:…
320587	Tmem88b	A230069A22Rik	320587	ENSMUSG00000073680	GO:0003674|GO:0005575|GO:0008150|GO:0016020|GO:0016021
110391	Qdpr	2610008L04Rik|D5Ertd371e|Dhpr|PKU2	110391	ENSMUSG00000015806	GO:0000166|GO:0004155|GO:0005737|GO:0005739|GO:0005829|GO:0006729|GO:0008152|GO:0016491|GO:0042803|GO:0043005|GO:0055114|GO:0070402|GO:0070404
56356	Gltp	1110001F24Rik|C76925|C77564	56356	ENSMUSG00000011884	GO:0005575|GO:0005737|GO:0006810|GO:0006869|GO:0008289|GO:0017089|GO:0046836|GO:0051861
118446	Gjc3	Cx29|Gje1	118446	ENSMUSG00000056966	GO:0005243|GO:0005886|GO:0005921|GO:0005922|GO:0007154|GO:0007267|GO:0007605|GO:0016020|GO:0016021|GO:0030054|GO:0042552|GO:0042803|GO:0043209|GO:0055085
14763	Gpr37	AI848630|Pael-R	14763	ENSMUSG00000039904	GO:0004871|GO:0004930|GO:0005783|GO:0005886|GO:0007165|GO:0007186|GO:0016020|GO:0016021
69993	Chn2	1700026N20Rik|4930557O16Rik|ARHGAP3|Bch	69993	ENSMUSG00000004633	GO:0005096|GO:0005622|GO:0007165|GO:0016020|GO:0035556|GO:0043547|GO:0045202|GO:0046872
16979	Lrrn1	2810047E21Rik|NLRR-1	16979	ENSMUSG00000034648	GO:0016020|GO:0016021
29862	Ninj2		29862	ENSMUSG00000041377	GO:0007155|GO:0016020|GO:0016021|GO:0042246
16485	Kcna1	AI840627|Kca1-1|Kv1.1|MBK1|Mk-1|Shak|mceph	16485	ENSMUSG00000047976	GO:0005216|GO:0005244|GO:0005249|GO:0005251|GO:0005267|GO:0006810|GO:0006811|GO:0006813|GO:0008076|GO:0016020|GO:0016021|GO:0016324|GO:0030425|GO:0034220|GO:0034765|GO:0043025|GO:0044224|GO:0051260|GO:0055085|GO:0071805
14709	Gng8	G(y)8	14709	ENSMUSG00000063594	GO:0004871|GO:0005834|GO:0005886|GO:0007165|GO:0007186|GO:0016020
64383	Sirt2	5730427M03Rik|SIR2L2|Sir2l	64383	ENSMUSG00000015149	GO:0005515|GO:0005737|GO:0005856|GO:0005874|GO:0006476|GO:0007049|GO:0007067|GO:0008134|GO:0008270|GO:0016575|GO:0016787|GO:0016811|GO:0017136|GO:0033558|GO:0035035|GO:0042826|GO:0042903|GO:0043130|GO:0043161|GO:0045843|GO:0045892|GO:0046872|GO:0051287|GO:0051301|GO:0070403|GO:0090042
68458	Ppp1r14a	1110001M11Rik|Cpi17	68458	ENSMUSG00000037166	GO:0004864|GO:0005737|GO:0042325|GO:0043086
11803	Aplp1		11803	ENSMUSG00000006651	GO:0005515|GO:0005737|GO:0005794|GO:0005886|GO:0006378|GO:0006417|GO:0006897|GO:0006915|GO:0007155|GO:0008201|GO:0008219|GO:0016020|GO:0016021|GO:0030198|GO:0030818|GO:0030900|GO:0031694|GO:0031695|GO:0031696|GO:0042802|GO:0046872|GO:0046914|GO:0048471|GO:0071874
17136	Mag	Gma|siglec-4a	17136	ENSMUSG00000036634	GO:0007155|GO:0016020|GO:0016021|GO:0033270|GO:0043209|GO:0043220
19144	Klk6	AI849898|BSP|Bssp|Klk29|MSP|Prss18|Prss9|neurosin	19144	ENSMUSG00000050063	GO:0004252|GO:0005576|GO:0005737|GO:0006508|GO:0008233|GO:0008236|GO:0010975|GO:0016787|GO:0045745
66124	Josd2	1110007C05Rik	66124	ENSMUSG00000038695	GO:0004843|GO:0005575|GO:0006508|GO:0008233|GO:0008242|GO:0016579|GO:0016787
108116	Slco3a1	5830414C08Rik|Anr1|MJAM|OATP-D|R75096|Slc21a11	108116	ENSMUSG00000025790	GO:0005215|GO:0005886|GO:0005887|GO:0006810|GO:0006811|GO:0006857|GO:0008514|GO:0009925|GO:0009986|GO:0015198|GO:0015711|GO:0015732|GO:0016020|GO:0016021|GO:0016324|GO:0034220
18584	Pde8a	AI551852|Pde8	18584	ENSMUSG00000025584	GO:0000156|GO:0000160|GO:0003824|GO:0004114|GO:0004115|GO:0004871|GO:0006355|GO:0007165|GO:0008081|GO:0008152|GO:0016787|GO:0035556|GO:0046872
20408	Sh3gl3	EEN-B2|SH3P13|Sh3d2c|Sh3d2c2	20408	ENSMUSG00000030638	GO:0005515|GO:0005737|GO:0005768|GO:0006897|GO:0008289|GO:0016020|GO:0042802
14085	Fah		14085	ENSMUSG00000030630	GO:0003824|GO:0004334|GO:0006527|GO:0006559|GO:0006572|GO:0008152|GO:0009072|GO:0016787|GO:0046872
83671	Sytl2	AI266830|Slp2|Slp2-a|Slp2-b|Slp2-c|Slp2-d|mKIAA1597	83671	ENSMUSG00000030616	GO:0001786|GO:0005515|GO:0005546|GO:0005634|GO:0005737|GO:0005794|GO:0005886|GO:0006886|GO:0006887|GO:0006904|GO:0010923|GO:0016020|GO:0017137|GO:0019897|GO:0019902|GO:0042043|GO:0042470|GO:0070257|GO:0070382
27276	Plekhb1	AI315628|PHR1|Phret1|evt-1	27276	ENSMUSG00000030701	GO:0000139|GO:0001750|GO:0005515|GO:0005543|GO:0005737|GO:0007275|GO:0008022|GO:0016020|GO:0016021|GO:0042803
56212	Rhog	2810426G09Rik|Arhg|Sid10750	56212	ENSMUSG00000073982	GO:0000166|GO:0003924|GO:0005515|GO:0005525|GO:0005622|GO:0005886|GO:0006184|GO:0007264|GO:0007266|GO:0016020|GO:0016601|GO:0030036|GO:0032863|GO:0045893|GO:0060326|GO:0090004
244198	Olfml1	6720478C22|AV321997|BC047207|MVAL564|ONT2|mONT2	244198	ENSMUSG00000051041	GO:0003674|GO:0005575|GO:0008150
233752	Insc	3830422K02Rik|C730020D23	233752	ENSMUSG00000048782	GO:0000132|GO:0005737|GO:0007275|GO:0007399|GO:0030154|GO:0045177|GO:0060487
101565	Ccp110	6330503K22Rik|AA415922|AI427129|AW557948|CP110	101565	ENSMUSG00000033904	GO:0005515|GO:0005737|GO:0005813|GO:0005814|GO:0005856|GO:0007099|GO:0032465|GO:0051298
233877	Kctd13	1500003N18Rik|AV259508|PDIP1alpha|Poldip1	233877	ENSMUSG00000030685	GO:0005634|GO:0006260|GO:0016477|GO:0016567|GO:0017049|GO:0019904|GO:0031463|GO:0035024|GO:0042802|GO:0043149|GO:0043161|GO:0045740|GO:0051260
233878	Sez6l2	AI835913|AW121566|BSRP-A|Psk1	233878	ENSMUSG00000030683	GO:0005783|GO:0005886|GO:0016020|GO:0016021
14183	Fgfr2	AU043015|AW556123|Bek|Fgfr-2|Fgfr-7|Fgfr7|KGFR|KGFRTr|svs	14183	ENSMUSG00000030849	GO:0000122|GO:0000166|GO:0001525|GO:0001657|GO:0001701|GO:0001837|GO:0002053|GO:0003148|GO:0003149|GO:0004672|GO:0004713|GO:0004714|GO:0005007|GO:0005515|GO:0005524|GO:0005576|GO:0005634|GO:0005737|GO:0005794|GO:0005886|GO:0005887|GO:0005938|GO:0006468|GO:0006915|GO:0007267|GO:0007409|GO:0007528|GO:0008201|GO:0008284|GO:0008285|GO:0008543|GO:0008589|GO:0009791|GO:0009880|GO:0009887|GO:0009986|GO:…
330660	Btbd16	E330040A16Rik	330660	ENSMUSG00000040298	GO:0003674|GO:0005575|GO:0008150
14912	Nkx6-2	Gtx|Nkx6.2	14912	ENSMUSG00000041309	GO:0000122|GO:0003677|GO:0003700|GO:0005634|GO:0010454|GO:0010455|GO:0021912|GO:0021913|GO:0022010|GO:0030154|GO:0031018|GO:0043565|GO:0045686|GO:0045687|GO:0048709|GO:0050885
76484	Kndc1	2410012C07Rik|B830014K08Rik|VKIND|very-kind	76484	ENSMUSG00000066129	GO:0001934|GO:0004674|GO:0005085|GO:0005088|GO:0005515|GO:0005622|GO:0007264|GO:0016772|GO:0021707|GO:0030425|GO:0032045|GO:0043025|GO:0048814|GO:0050773|GO:0050790|GO:0051056
234094	Arhgef10	6430549H08Rik|mKIAA0294	234094	ENSMUSG00000071176	GO:0005085|GO:0005089|GO:0005622|GO:0005813|GO:0019894|GO:0022011|GO:0033126|GO:0035023|GO:0050790|GO:0051298|GO:0051496|GO:0090307
320981	Enpp6	4833421B01Rik|B830047L21Rik|D8Ertd514e|E-NPP 6|Npp6	320981	ENSMUSG00000038173	GO:0003824|GO:0005886|GO:0008152|GO:0008889|GO:0016020|GO:0016021|GO:0016042|GO:0016787|GO:0019695
72902	Spock3	2900045C01Rik|AI428471|mKIAA4039	72902	ENSMUSG00000054162	GO:0004857|GO:0005509|GO:0005539|GO:0005576|GO:0005578|GO:0005615|GO:0007165|GO:0008191|GO:0010951|GO:0019800|GO:0031012
15245	Hhip	Hhip1	15245	ENSMUSG00000064325	GO:0003824|GO:0005515|GO:0005576|GO:0005886|GO:0005887|GO:0005975|GO:0007165|GO:0007224|GO:0007405|GO:0008270|GO:0009887|GO:0009953|GO:0009968|GO:0009986|GO:0016020|GO:0016525|GO:0016901|GO:0040036|GO:0045879|GO:0046872|GO:0048038|GO:0048705|GO:0060441|GO:0097108
67801	Pllp	0610010I06Rik|AV001002|Plapi|Tm4sf11	67801	ENSMUSG00000031775	GO:0005216|GO:0006810|GO:0006811|GO:0016020|GO:0016021|GO:0043218|GO:0045121
67971	Tppp3	2700055K07Rik|CGI-38|Ceacam9|mmCGM8	67971	ENSMUSG00000014846	GO:0001578|GO:0005509|GO:0005575|GO:0005737|GO:0005856|GO:0005874|GO:0015631
338521	Fa2h	FAAH|Faxdc1|G630055L08Rik	338521	ENSMUSG00000033579	GO:0001949|GO:0005506|GO:0005783|GO:0006631|GO:0006633|GO:0006665|GO:0006810|GO:0008610|GO:0016020|GO:0016021|GO:0016491|GO:0020037|GO:0022900|GO:0030258|GO:0032286|GO:0032287|GO:0042127|GO:0042634|GO:0043231|GO:0046872|GO:0055114|GO:0080132
69581	Rhou	2310026M05Rik|AI182090|Arhu|CDC42L1|G28K|WRCH-1|WRCH1|mG28K	69581	ENSMUSG00000039960	GO:0000082|GO:0000166|GO:0003924|GO:0005525|GO:0005622|GO:0005794|GO:0005886|GO:0006184|GO:0007010|GO:0007264|GO:0008360|GO:0016020|GO:0016601|GO:0030036|GO:0030054|GO:0042995|GO:0046872
94226	S1pr5	Edg8|S1P5|lpB4	94226	ENSMUSG00000045087	GO:0003376|GO:0004871|GO:0004930|GO:0005886|GO:0007165|GO:0007186|GO:0016020|GO:0016021|GO:0038036
15571	Elavl3	2600009P04Rik|Huc|PLE21|mHuC	15571	ENSMUSG00000003410	GO:0000166|GO:0003676|GO:0003723|GO:0007275|GO:0007399|GO:0017091|GO:0030154
68743	Anln	1110037A17Rik|2900037I21Rik|C78101|Scraps	68743	ENSMUSG00000036777	GO:0000910|GO:0003779|GO:0005543|GO:0005634|GO:0005737|GO:0005826|GO:0005856|GO:0007049|GO:0007067|GO:0015629|GO:0051301
83964	Jam3	1110002N23Rik|JAM-3|JAM-C|Jcam3	83964	ENSMUSG00000031990	GO:0001525|GO:0001780|GO:0002250|GO:0002318|GO:0002523|GO:0005178|GO:0005515|GO:0005576|GO:0005615|GO:0005886|GO:0005911|GO:0005923|GO:0007155|GO:0007160|GO:0007283|GO:0007286|GO:0009986|GO:0016020|GO:0016021|GO:0016477|GO:0019226|GO:0030010|GO:0030054|GO:0030057|GO:0033010|GO:0042552|GO:0042803|GO:0043220|GO:0044291|GO:0046982|GO:0090022|GO:0090138
235180	Fez1	UNC-76|UNC76	235180	ENSMUSG00000032118	GO:0005080|GO:0005515|GO:0005737|GO:0005739|GO:0005813|GO:0005856|GO:0005874|GO:0005886|GO:0006810|GO:0010976|GO:0015630|GO:0016020|GO:0030424|GO:0030425|GO:0042995|GO:0043015|GO:0045666|GO:0047485|GO:0051654
102693	Phldb1	AU041016|D330037A14Rik|Ll5a	102693	ENSMUSG00000048537	GO:0003674|GO:0005543|GO:0005575|GO:0008150
330938	Dixdc1	4930563F16Rik|BC048182|Ccd1|Ccd1Aalpha1L|Ccd1Abeta1L|Ccd1BalphaL|Ccd1BbetaL|Ccd1CL|mKIAA1735	330938	ENSMUSG00000032064	GO:0003779|GO:0004871|GO:0005515|GO:0005622|GO:0005737|GO:0005829|GO:0005938|GO:0007049|GO:0007275|GO:0016055|GO:0019904|GO:0021695|GO:0021795|GO:0021799|GO:0021846|GO:0021869|GO:0030054|GO:0030177|GO:0030900|GO:0031435|GO:0032956|GO:0043010|GO:0043015|GO:0043025|GO:0043234|GO:0043679|GO:0045665|GO:0046328|GO:0046330|GO:0050772|GO:0060070|GO:0070507|GO:0090263
12955	Cryab	Crya-2|Crya2|HspB5	12955	ENSMUSG00000032060	GO:0001666|GO:0002088|GO:0005212|GO:0005515|GO:0005634|GO:0005737|GO:0005739|GO:0005794|GO:0005829|GO:0005886|GO:0006006|GO:0006457|GO:0007021|GO:0007517|GO:0008017|GO:0008092|GO:0009986|GO:0010629|GO:0015630|GO:0030018|GO:0030308|GO:0031109|GO:0031674|GO:0032387|GO:0032432|GO:0042542|GO:0042803|GO:0043010|GO:0043066|GO:0043154|GO:0043292|GO:0051082|GO:0051260|GO:0051403|GO:0060561|GO:2000378
102502	Pls1	AI427122	102502	ENSMUSG00000049493	GO:0003779|GO:0005509|GO:0005737|GO:0008150
270190	Ephb1	9330129L11|AW488255|C130099E04Rik|Cek6|ENSMUSG00000074119|Elk|Elkh|Hek6|Net	270190	ENSMUSG00000032537	GO:0000166|GO:0001525|GO:0004672|GO:0004713|GO:0004714|GO:0005003|GO:0005005|GO:0005515|GO:0005524|GO:0005737|GO:0005768|GO:0005886|GO:0005887|GO:0006468|GO:0007155|GO:0007165|GO:0007169|GO:0007399|GO:0007411|GO:0008046|GO:0016020|GO:0016021|GO:0016301|GO:0016310|GO:0016740|GO:0016772|GO:0021545|GO:0021631|GO:0021952|GO:0022008|GO:0030010|GO:0030424|GO:0031290|GO:0031589|GO:0031901|GO:0042995|GO:…
107993	Bfsp2	AI448593|CP49	107993	ENSMUSG00000032556	GO:0005198|GO:0005212|GO:0005515|GO:0005737|GO:0005856|GO:0005882|GO:0005886|GO:0007010|GO:0007601|GO:0016020|GO:0045104|GO:0048469|GO:0050896|GO:0070307
436090	Gpr62	4933402E03Rik	436090	ENSMUSG00000091735	GO:0003674|GO:0004871|GO:0004930|GO:0005575|GO:0005886|GO:0007165|GO:0007186|GO:0008150|GO:0016020|GO:0016021
17433	Mobp	AI835053|AI839848|MOBP155|MOBP170|MOBP69|MOBP73|MOBP81|R74645	17433	ENSMUSG00000032517	GO:0005634|GO:0005730|GO:0005737|GO:0005739|GO:0019911|GO:0043231
100502861	Ccdc13	2900041A11Rik|Gm188	100502861	ENSMUSG00000079235	GO:0003674|GO:0005575|GO:0008150
432450	Nkain2	6330571D19Rik|AW455467|Tcba1	432450		GO:0005886|GO:0016020|GO:0016021
107449	Unc5b	6330415E02Rik|A630020F16|D10Bwg0792e|Unc5h2	107449	ENSMUSG00000020099	GO:0005042|GO:0005515|GO:0006915|GO:0007165|GO:0007275|GO:0007411|GO:0016020|GO:0016021|GO:0038007|GO:2001240|GO:2001241
70423	Tspan15	1110036D12Rik|2700063A19Rik|AW048364|Tm4sf15	70423	ENSMUSG00000037031	GO:0003674|GO:0005575|GO:0008150|GO:0016020|GO:0016021
211488	Ado	Gm237	211488	ENSMUSG00000057134	GO:0005739|GO:0016491|GO:0016702|GO:0046872|GO:0047800|GO:0055114
170799	Rtkn2	B130039D23Rik|Mbf|Plekhk1	170799	ENSMUSG00000037846	GO:0003674|GO:0005543|GO:0005886|GO:0008284|GO:0030097
11735	Ank3	2900054D09Rik|AI314020|Ank-3|AnkG|Ankyrin-3|Ankyrin-G	11735	ENSMUSG00000069601	GO:0000281|GO:0005200|GO:0005515|GO:0005886|GO:0007009|GO:0007411|GO:0010650|GO:0014704|GO:0016020|GO:0016323|GO:0016328|GO:0016529|GO:0030018|GO:0030424|GO:0030425|GO:0031594|GO:0033268|GO:0034112|GO:0042383|GO:0043001|GO:0043005|GO:0043194|GO:0045184|GO:0045202|GO:0045211|GO:0050808|GO:0071709|GO:0072659|GO:0072660|GO:0072661|GO:0090314
20203	S100b	AI850290|Bpb	20203	ENSMUSG00000033208	GO:0001726|GO:0005102|GO:0005509|GO:0005576|GO:0005615|GO:0005634|GO:0005737|GO:0006112|GO:0006874|GO:0006917|GO:0007611|GO:0007613|GO:0008270|GO:0008284|GO:0008360|GO:0042035|GO:0042802|GO:0042803|GO:0043025|GO:0043065|GO:0043123|GO:0044548|GO:0046872|GO:0048168|GO:0048169|GO:0048306|GO:0048471|GO:0050786|GO:0050806|GO:2001015
14431	Gamt	AA571402|Spintz1	14431	ENSMUSG00000020150	GO:0006601|GO:0007283|GO:0008152|GO:0008168|GO:0008757|GO:0009887|GO:0016740|GO:0030731|GO:0032259|GO:0040014|GO:0042803|GO:0042995|GO:0046498|GO:0046500
320091	Ano4	A330096O15Rik|Gm65|Tmem16d	320091	ENSMUSG00000035189	GO:0003674|GO:0005575|GO:0008150
77531	Anks1b	AIDA-1b|C030032C09Rik|E530015N03Rik|ENSMUSG00000078431|Gm10937|Gm1555	77531	ENSMUSG00000096382	GO:0005575|GO:0005634|GO:0005737|GO:0005886|GO:0008150|GO:0016020|GO:0030054|GO:0042995|GO:0045202|GO:0045211|GO:0046875
70574	Cpm	1110060I01Rik|5730456K23Rik|AA589379|E030045M14Rik	70574	ENSMUSG00000020183	GO:0003674|GO:0004180|GO:0004181|GO:0005634|GO:0005737|GO:0005886|GO:0006508|GO:0008150|GO:0008233|GO:0008237|GO:0008270|GO:0016020|GO:0016787|GO:0031225|GO:0046872
13867	Erbb3	C76256|Erbb-3|Erbb3r|Her3	13867	ENSMUSG00000018166	GO:0000166|GO:0003197|GO:0004672|GO:0004713|GO:0004714|GO:0004716|GO:0005515|GO:0005524|GO:0005615|GO:0005634|GO:0006468|GO:0007162|GO:0007165|GO:0007169|GO:0007422|GO:0009968|GO:0014037|GO:0014065|GO:0016020|GO:0016021|GO:0016301|GO:0016310|GO:0016323|GO:0016324|GO:0016328|GO:0016740|GO:0016772|GO:0019838|GO:0021545|GO:0023014|GO:0030296|GO:0042127|GO:0043524|GO:0045211|GO:0046326|GO:0046982|GO:…
53897	Gal3st1	Cst|Gcst	53897	ENSMUSG00000049721	GO:0000139|GO:0001733|GO:0005794|GO:0006682|GO:0007283|GO:0009058|GO:0009247|GO:0016020|GO:0016021|GO:0016740|GO:0042552
214112	Nipal4	9530066K23Rik	214112	ENSMUSG00000020411	GO:0003674|GO:0005575|GO:0006810|GO:0006811|GO:0015095|GO:0015693|GO:0016020|GO:0016021|GO:0034220
118454	Gjc2	B230382L12Rik|Cx47|Gja12	118454	ENSMUSG00000043448	GO:0005243|GO:0005886|GO:0005921|GO:0005922|GO:0007154|GO:0007267|GO:0009636|GO:0016020|GO:0016021|GO:0030054|GO:0043209|GO:0055085
14457	Gas7	AW124766|B230343A10Rik|Gas7-cb	14457	ENSMUSG00000033066	GO:0001726|GO:0005884|GO:0008360|GO:0030041|GO:0030182|GO:0048812|GO:0051015|GO:0051017
13643	Efnb3	EFL-6|ELF-3|Elk-L3|Epl8|LERK-8|NLERK-2	13643	ENSMUSG00000003934	GO:0007275|GO:0007399|GO:0007411|GO:0007628|GO:0016020|GO:0016021|GO:0016198|GO:0030154|GO:0046875|GO:0048013
216881	Wscd1	mKIAA0523	216881	ENSMUSG00000020811	GO:0003674|GO:0005575|GO:0008146|GO:0008150|GO:0016020|GO:0016021
11484	Aspa	Acy-2|Acy2|nur7	11484	ENSMUSG00000020774	GO:0004046|GO:0005634|GO:0005737|GO:0006083|GO:0008152|GO:0016787|GO:0016788|GO:0016811|GO:0019807|GO:0046872|GO:0048714
116972	Fam57a	2310047D13Rik|4932415L08Rik|5430402E13Rik|5430420K21Rik|Wdt3	116972	ENSMUSG00000069808	GO:0003674|GO:0005575|GO:0005886|GO:0008150|GO:0016020|GO:0016021
18377	Omg		18377	ENSMUSG00000049612	GO:0005886|GO:0007155|GO:0016020|GO:0022010|GO:0031102|GO:0031225|GO:0042802|GO:0042803|GO:0043209|GO:0048683
338367	Myo1d	9930104H07Rik|AW544947|D11Ertd9e|myosin-1d	338367	ENSMUSG00000035441	GO:0000166|GO:0003774|GO:0003779|GO:0005516|GO:0005524|GO:0010923|GO:0016459
12799	Cnp	CNPase|Cnp-1|Cnp1	12799	ENSMUSG00000006782	GO:0000226|GO:0003723|GO:0003824|GO:0004113|GO:0005615|GO:0005622|GO:0005737|GO:0005741|GO:0005743|GO:0005874|GO:0005886|GO:0005902|GO:0007409|GO:0008152|GO:0008344|GO:0009214|GO:0009636|GO:0016020|GO:0016070|GO:0016787|GO:0030551|GO:0031143|GO:0035748|GO:0035749|GO:0042995|GO:0046902|GO:0048471
22415	Wnt3	Int-4|Wnt-3	22415	ENSMUSG00000000125	GO:0000122|GO:0000902|GO:0001707|GO:0005102|GO:0005109|GO:0005110|GO:0005515|GO:0005576|GO:0005578|GO:0005615|GO:0005737|GO:0005769|GO:0005770|GO:0005886|GO:0007165|GO:0007223|GO:0007267|GO:0007275|GO:0007411|GO:0008284|GO:0009880|GO:0009887|GO:0009948|GO:0009950|GO:0009952|GO:0010628|GO:0016055|GO:0019904|GO:0030917|GO:0031012|GO:0035115|GO:0035116|GO:0042472|GO:0044338|GO:0044339|GO:0045121|GO:…
74008	Arsg	6330406P08Rik|AI846872	74008	ENSMUSG00000020604	GO:0003824|GO:0004065|GO:0005615|GO:0005764|GO:0005783|GO:0006790|GO:0008152|GO:0008484|GO:0016787|GO:0046872
117160	Ttyh2	1110001A03Rik	117160	ENSMUSG00000034714	GO:0003674|GO:0005216|GO:0005254|GO:0005886|GO:0006810|GO:0006811|GO:0006821|GO:0008150|GO:0016020|GO:0016021|GO:0034707
192897	Itgb4	AA407042|C230078O20|CD104	192897	ENSMUSG00000020758	GO:0004872|GO:0005102|GO:0005604|GO:0005737|GO:0005886|GO:0005938|GO:0007154|GO:0007155|GO:0007160|GO:0007229|GO:0007275|GO:0008305|GO:0009611|GO:0009925|GO:0009986|GO:0016020|GO:0016021|GO:0030054|GO:0030056|GO:0031252|GO:0031581|GO:0046847|GO:0048870
11302	Aatk	AATYK|aatyk1|mKIAA0641	11302	ENSMUSG00000025375	GO:0000166|GO:0004672|GO:0004674|GO:0004713|GO:0005524|GO:0005737|GO:0005739|GO:0006468|GO:0006915|GO:0016020|GO:0016021|GO:0016301|GO:0016310|GO:0016740|GO:0016772|GO:0046777
104923	Adi1	AL024210|Fe-ARD|MTCBP-1|Ni-ARD	104923	ENSMUSG00000020629	GO:0005634|GO:0005737|GO:0005794|GO:0005886|GO:0008652|GO:0009086|GO:0010309|GO:0016020|GO:0016491|GO:0016702|GO:0019509|GO:0046872|GO:0055114
263406	Plekhg3	BC030417	263406	ENSMUSG00000052609	GO:0003674|GO:0005089|GO:0005543|GO:0005575|GO:0005622|GO:0008150|GO:0035023
211945	Plekhh1	AV308913|C77772|D630024D12Rik|mKIAA1200	211945	ENSMUSG00000060716	GO:0003674|GO:0005543|GO:0005856|GO:0008150
68519	Eml1	1110008N23Rik|A930030P13Rik|AA171013|AI847476|AI853955|ELP79|EMAP|EMAPL	68519	ENSMUSG00000058070	GO:0003674|GO:0005575|GO:0005737|GO:0005856|GO:0005874|GO:0008150
11565	Adssl1	AI528595|Adss|Adss1	11565	ENSMUSG00000011148	GO:0000166|GO:0000287|GO:0004019|GO:0005515|GO:0005525|GO:0005737|GO:0006163|GO:0006164|GO:0006167|GO:0016020|GO:0016874|GO:0046872
217893	Pacs2	6720425G15Rik|AW208651|AW489976|E230011J22|Pacs1l|mKIAA0602	217893	ENSMUSG00000021143	GO:0005739|GO:0005783|GO:0006915|GO:0072661
66222	Serpinb1a	1190005M04Rik|AI325983|EI|EIA|ELANH2|LEI|M/NEI|MNEI|PI2	66222	ENSMUSG00000044734	GO:0004867|GO:0005615|GO:0005737|GO:0010466|GO:0010951|GO:0030162|GO:0030414|GO:0042176
20354	Sema4d	CD100|Semacl2|Semaj|Semcl2|coll-4	20354	ENSMUSG00000021451	GO:0000122|GO:0001934|GO:0004872|GO:0004888|GO:0005102|GO:0005615|GO:0005886|GO:0005887|GO:0007275|GO:0007399|GO:0008360|GO:0010693|GO:0014068|GO:0016020|GO:0016021|GO:0030154|GO:0030215|GO:0030335|GO:0031344|GO:0032321|GO:0043931|GO:0045668|GO:0048672|GO:0048814|GO:0050731|GO:0050732|GO:0050772|GO:0070486|GO:0071526|GO:1900220
78925	Srd5a1	0610031P22Rik|4930435F02Rik|S5AR 1|Srd5a-1	78925	ENSMUSG00000021594	GO:0003865|GO:0005737|GO:0005783|GO:0006629|GO:0006694|GO:0006702|GO:0007548|GO:0008202|GO:0008209|GO:0016020|GO:0016021|GO:0016491|GO:0016627|GO:0030154|GO:0033218|GO:0042448|GO:0042493|GO:0043025|GO:0043209|GO:0043231|GO:0048471|GO:0050213|GO:0055114|GO:0070402|GO:0070852
72948	Tppp	2900041A09Rik|AI849835	72948	ENSMUSG00000021573	GO:0001578|GO:0005509|GO:0005634|GO:0005737|GO:0005856|GO:0005874|GO:0005886|GO:0005925|GO:0015631|GO:0032273|GO:0046785|GO:0048471
13612	Edil3	Del-1|Del1	13612	ENSMUSG00000034488	GO:0005509|GO:0005576|GO:0007155|GO:0007275|GO:0010811
218442	Serinc5	A130038L21Rik|AIGP3|C86123|TPO1	218442	ENSMUSG00000021703	GO:0003674|GO:0005783|GO:0005794|GO:0006629|GO:0006658|GO:0008654|GO:0016020|GO:0016021|GO:0042552|GO:0043209|GO:0051347
74559	Elovl7	9130013K24Rik|AI840082	74559	ENSMUSG00000021696	GO:0005783|GO:0006633|GO:0008610|GO:0016020|GO:0016021|GO:0016740|GO:0019367|GO:0034626|GO:0042761
67272	Cmtm5	1500005P16Rik|2900052H21Rik|Cklfsf5	67272	ENSMUSG00000040759	GO:0003674|GO:0005125|GO:0005575|GO:0005615|GO:0006935|GO:0008150|GO:0016020|GO:0016021
56471	Stmn4	Lagl|R75359|RB3	56471	ENSMUSG00000022044	GO:0003674|GO:0005575|GO:0005794|GO:0008150|GO:0031110|GO:0042995
68813	Dock5	1110060D06Rik|AI666732|AI956923|BC016533|E130320D18|lr2|rlc	68813	ENSMUSG00000044447	GO:0005085|GO:0005737
213019	Pdlim2	4732462F18Rik|Slim	213019	ENSMUSG00000022090	GO:0001725|GO:0005737|GO:0005856|GO:0005925|GO:0008270|GO:0009986|GO:0015629|GO:0030864|GO:0031005|GO:0032036|GO:0046872|GO:0051371|GO:0051393
213469	Lgi3	AI841179|AW049851	213469	ENSMUSG00000033595	GO:0005515|GO:0005576|GO:0006887|GO:0008021|GO:0017157|GO:0030054|GO:0031410|GO:0043005|GO:0045202
211712	Pcdh9	1500001L12Rik|A730003J17Rik|AU021802|C530050I23Rik|C630029H24Rik|Gm1213|Gm297	211712	ENSMUSG00000055421	GO:0005515|GO:0005887|GO:0007155|GO:0008150|GO:0016020|GO:0016021
105439	Slain1	9630044O09Rik|AA675320|AW742596	105439	ENSMUSG00000055717	GO:0003674|GO:0005575|GO:0008150
20356	Sema5a	5930434A13|9130201M22Rik|AI464145|Semaf|semF	20356	ENSMUSG00000022231	GO:0001569|GO:0007165|GO:0007411|GO:0008046|GO:0016020|GO:0016021|GO:0048754
18606	Enpp2	ATX|Npps2|PD-Ialpha|Pdnp2	18606	ENSMUSG00000022425	GO:0003676|GO:0003824|GO:0004528|GO:0004551|GO:0004622|GO:0005044|GO:0005509|GO:0005576|GO:0005615|GO:0005887|GO:0006935|GO:0006955|GO:0008152|GO:0008270|GO:0016042|GO:0016787|GO:0030247|GO:0030334|GO:0034638|GO:0046872|GO:0047391
17988	Ndrg1	CAP43|CMT4D|DRG1|HMSNL|NMSL|Ndr1|Ndrl|PROXY1|RTP|TDD5	17988	ENSMUSG00000005125	GO:0005634|GO:0005737|GO:0005813|GO:0005856|GO:0005874|GO:0005886|GO:0005913|GO:0008017|GO:0015630|GO:0016020|GO:0017137|GO:0032287|GO:0043015|GO:0045296|GO:0045576|GO:0048471|GO:0055038|GO:0090232
20665	Sox10	Dom|Sox21	20665	ENSMUSG00000033006	GO:0000978|GO:0000980|GO:0000981|GO:0001701|GO:0001755|GO:0002052|GO:0003677|GO:0003682|GO:0003700|GO:0003705|GO:0005515|GO:0005634|GO:0005737|GO:0006351|GO:0006355|GO:0007422|GO:0008134|GO:0014015|GO:0030154|GO:0030318|GO:0031315|GO:0042802|GO:0043066|GO:0044212|GO:0045892|GO:0045893|GO:0045944|GO:0048469|GO:0048484|GO:0048546|GO:0048589|GO:0048709|GO:0090090
28075	Desi1	AI427858|AI850401|D15Wsu75e|DeSI-1|Fam152b|Pppde2	28075	ENSMUSG00000022472	GO:0003674|GO:0005575|GO:0005634|GO:0005737|GO:0006508|GO:0008150|GO:0008233|GO:0016787
67739	Slc48a1	4930570C03Rik	67739	ENSMUSG00000081534	GO:0003674|GO:0005575|GO:0005764|GO:0005768|GO:0006810|GO:0008150|GO:0016020|GO:0016021
207839	Galnt6	4632410F13|AW047994|GalNAc-T6	207839	ENSMUSG00000037280	GO:0004653|GO:0005794|GO:0008152|GO:0016020|GO:0016021|GO:0016740|GO:0016757|GO:0048471
170574	Sp7	6430578P22Rik|C22|Osx	170574	ENSMUSG00000060284	GO:0001649|GO:0003676|GO:0003677|GO:0005515|GO:0005622|GO:0005634|GO:0005737|GO:0006351|GO:0006355|GO:0006357|GO:0008270|GO:0017151|GO:0046872
67824	Nmral1	1110025F24Rik|AI256624	67824	ENSMUSG00000063445	GO:0000166|GO:0003674|GO:0005634|GO:0005730|GO:0005737|GO:0008150
665119	Sec14l5		665119	ENSMUSG00000091712	GO:0003674|GO:0005575|GO:0008150
208158	Map6d1	A330066I15Rik	208158	ENSMUSG00000041205	GO:0005516|GO:0005737|GO:0005794|GO:0005798|GO:0005801|GO:0005856|GO:0007026|GO:0008017|GO:0018009
16180	Il1rap	6430709H04Rik|AI255955|AV239853|IL-1RAcP	16180	ENSMUSG00000022514	GO:0004871|GO:0004888|GO:0004908|GO:0005149|GO:0005515|GO:0005576|GO:0005622|GO:0005737|GO:0005886|GO:0007165|GO:0016020|GO:0016021|GO:0019221|GO:0031224|GO:0042094|GO:0043234|GO:0045087
11815	Apod		11815	ENSMUSG00000022548	GO:0000302|GO:0005215|GO:0005576|GO:0005615|GO:0005622|GO:0005737|GO:0005783|GO:0006006|GO:0006629|GO:0006810|GO:0008289|GO:0010642|GO:0015485|GO:0022626|GO:0030425|GO:0036094|GO:0042308|GO:0043025|GO:0048471|GO:0048662|GO:0051895|GO:0060588|GO:0071638|GO:1900016|GO:2000098|GO:2000405
239827	Pigz	F630022B06Rik	239827	ENSMUSG00000045625	GO:0000026|GO:0000030|GO:0005783|GO:0006506|GO:0016020|GO:0016021|GO:0016740|GO:0016757|GO:0031227
12892	Cpox	CPX|Cpo|HCP	12892	ENSMUSG00000022742	GO:0004109|GO:0005737|GO:0005739|GO:0005743|GO:0005758|GO:0006779|GO:0006782|GO:0006783|GO:0016491|GO:0042802|GO:0042803|GO:0055114
50913	Olig2	AI604895|Bhlhb1|Olg-2|Oligo2|RK17|bHLHe19	50913	ENSMUSG00000039830	GO:0000122|GO:0003677|GO:0003700|GO:0003705|GO:0005515|GO:0005634|GO:0005667|GO:0005737|GO:0005886|GO:0006351|GO:0006355|GO:0007275|GO:0007399|GO:0021522|GO:0021529|GO:0021530|GO:0042552|GO:0042803|GO:0045665|GO:0046983|GO:0048663|GO:0048709|GO:0048714|GO:0071837
50914	Olig1	AI836478|AW494459|Bhlhb6|Olg-1|Oligo1|bHLHe21	50914	ENSMUSG00000046160	GO:0003677|GO:0003700|GO:0005515|GO:0005634|GO:0005667|GO:0006351|GO:0006355|GO:0007275|GO:0046983|GO:0048663
56173	Cldn14	AI851731	56173	ENSMUSG00000047109	GO:0005198|GO:0005783|GO:0005886|GO:0005923|GO:0016020|GO:0016021|GO:0030054
93961	B3galt5	1190002B21Rik|AU045265|b3Galt-V	93961	ENSMUSG00000074892	GO:0005783|GO:0005794|GO:0006486|GO:0008378|GO:0016020|GO:0016021|GO:0016740|GO:0016757
320111	Prr18	9630019K15Rik	320111	ENSMUSG00000055945	GO:0003674|GO:0005575|GO:0005783|GO:0008150
68262	Agpat4	1500003P24Rik	68262	ENSMUSG00000023827	GO:0003674|GO:0003841|GO:0005575|GO:0008150|GO:0008152|GO:0008654|GO:0016020|GO:0016021|GO:0016740|GO:0016746
12305	Ddr1	6030432F18|AI323681|CD167a|Cak|Nep|PTK3A	12305	ENSMUSG00000003534	GO:0000166|GO:0001558|GO:0001952|GO:0004672|GO:0004713|GO:0004714|GO:0005518|GO:0005524|GO:0005886|GO:0006468|GO:0007155|GO:0007169|GO:0007565|GO:0007566|GO:0007595|GO:0008285|GO:0010715|GO:0014909|GO:0016020|GO:0016021|GO:0016301|GO:0016310|GO:0016323|GO:0016740|GO:0016772|GO:0018108|GO:0038062|GO:0038063|GO:0038083|GO:0043583|GO:0044319|GO:0046777|GO:0060444|GO:0060749|GO:0061302
17441	Mog	B230317G11Rik	17441	ENSMUSG00000076439	GO:0007155|GO:0016020|GO:0016021|GO:0034126
22153	Tubb4a	AI325297|M(beta)4|Tubb|Tubb4	22153	ENSMUSG00000062591	GO:0000166|GO:0003924|GO:0005198|GO:0005525|GO:0005737|GO:0005856|GO:0005874|GO:0005929|GO:0006184|GO:0007017|GO:0007018|GO:0030030|GO:0033269|GO:0042995|GO:0043025|GO:0043209|GO:0043234|GO:0051258
574402	Gpr17	AI853548	574402	ENSMUSG00000052229	GO:0004871|GO:0004930|GO:0005886|GO:0007165|GO:0007186|GO:0016020|GO:0016021|GO:0035589|GO:0045028
17196	Mbp	C76307|Hmbpr|R75289|golli-mbp|mld|shi	17196	ENSMUSG00000041607	GO:0002020|GO:0005634|GO:0005737|GO:0005886|GO:0009636|GO:0016020|GO:0019911|GO:0033269|GO:0042552|GO:0042995|GO:0043025|GO:0043209|GO:0043218|GO:0050771|GO:0061024|GO:0071944
381199	Tmem151a	AW125688|Gm961|Tmem151	381199	ENSMUSG00000061451	GO:0003674|GO:0005575|GO:0008150|GO:0016020|GO:0016021
67457	Frmd8	1200004M23Rik|2310035N23Rik|4931429L16Rik|AU018809	67457	ENSMUSG00000024816	GO:0003674|GO:0005575|GO:0005856|GO:0008150
104252	Cdc42ep2	1110008C05Rik|Borg1|Cep2|D19Bwg1013e	104252	ENSMUSG00000045664	GO:0001515|GO:0005100|GO:0005737|GO:0005856|GO:0005886|GO:0008360|GO:0015630|GO:0016020|GO:0017049|GO:0030036|GO:0030838|GO:0031274|GO:0032321
225845	Pla2g16	C78643|HRSL3|Hrasls3|Hrev107|MLP-3	225845	ENSMUSG00000060675	GO:0004623|GO:0005737|GO:0005783|GO:0006644|GO:0008654|GO:0008970|GO:0016020|GO:0016021|GO:0016042|GO:0016746|GO:0016787|GO:0045786|GO:0048471|GO:0052739|GO:0052740
107272	Psat1	D8Ertd814e|EPIP|PSA|Psat	107272	ENSMUSG00000024640	GO:0003824|GO:0004648|GO:0006564|GO:0008152|GO:0008483|GO:0008652|GO:0016740|GO:0030170
226115	Opalin	Tmem10|Tmp10	226115	ENSMUSG00000050121	GO:0003674|GO:0005794|GO:0005886|GO:0008150|GO:0016020|GO:0016021
19337	Rab33a	Rabs10	19337	ENSMUSG00000031104	GO:0000166|GO:0005525|GO:0005886|GO:0007264|GO:0015031|GO:0016020
140571	Plxnb3	AI451018|Plxn6	140571	ENSMUSG00000031385	GO:0016020|GO:0016021
14618	Gjb1	AI118175|Cnx32|Cx32|Gjb-1	14618	ENSMUSG00000047797	GO:0005243|GO:0005737|GO:0005783|GO:0005886|GO:0005921|GO:0005922|GO:0007154|GO:0015868|GO:0016020|GO:0016021|GO:0030054|GO:0042803|GO:0051259
18823	Plp1	DM20|Plp|jimpy|jp|msd|rsh	18823	ENSMUSG00000031425	GO:0005198|GO:0005515|GO:0007229|GO:0008366|GO:0010001|GO:0010628|GO:0016020|GO:0016021|GO:0019911|GO:0022010|GO:0042552|GO:0042759|GO:0043209|GO:0048469

## Sheet: Figure 3e-Ribo astrocyte marker
Figure 2e. Astrocyte markers common to ribosomal tagging studies.
Gene ID	Gene Symbol	Aliases	Entrez ID	Ensembl ID	GO Accession
381260	Gm973	AW554518	381260	ENSMUSG00000047361	GO:0003674|GO:0005575|GO:0008150
72823	Pard3b	1810008K04Rik|2010002N16Rik|2810455B10Rik|Als2cr19|PAR3B|PAR3L|PAR3beta|RP23-20G7.1	72823	ENSMUSG00000052062	GO:0003674|GO:0005575|GO:0005923|GO:0007049|GO:0008150|GO:0016020|GO:0030054|GO:0051301
68428	Steap3	1010001D01Rik|Tsap6|pHyde	68428	ENSMUSG00000026389	GO:0000166|GO:0000293|GO:0005623|GO:0005768|GO:0005771|GO:0005886|GO:0006810|GO:0006811|GO:0006826|GO:0006915|GO:0006917|GO:0007049|GO:0009306|GO:0016020|GO:0016021|GO:0016491|GO:0046872|GO:0055072|GO:0055114
98452	B230209K01Rik	AI848258|Gm818	98452		GO:0003674|GO:0005575|GO:0008150
12654	Chi3l1	AW208766|Brp39|Gp39	12654	ENSMUSG00000064246	GO:0003824|GO:0004553|GO:0004568|GO:0005576|GO:0005615|GO:0005737|GO:0005783|GO:0005975|GO:0006032|GO:0007250|GO:0008061|GO:0010800|GO:0030324|GO:0043169|GO:0045766|GO:0051897|GO:0070374|GO:0072606
14645	Glul	GS|Glns	14645	ENSMUSG00000026473	GO:0000166|GO:0000287|GO:0003824|GO:0004351|GO:0004356|GO:0005515|GO:0005524|GO:0005622|GO:0005737|GO:0005739|GO:0005791|GO:0005794|GO:0006536|GO:0006542|GO:0006807|GO:0008283|GO:0009749|GO:0016595|GO:0016829|GO:0016874|GO:0019676|GO:0030145|GO:0032024|GO:0042802|GO:0042995|GO:0043005|GO:0043204|GO:0043231|GO:0043234|GO:0043679|GO:0045503|GO:0050679|GO:0051260|GO:0051968
226527	BC026585		226527	ENSMUSG00000033488	GO:0000166|GO:0005739|GO:0008270|GO:0016491|GO:0055114
17926	Myoc	AI957332|GLC1A|TIGR	17926	ENSMUSG00000026697	GO:0005515|GO:0005576|GO:0005615|GO:0005783|GO:0005929|GO:0042995
67856	Echdc3	2310005D12Rik|AI662097	67856	ENSMUSG00000039063	GO:0003674|GO:0003824|GO:0005739|GO:0008150|GO:0008152
12496	Entpd2	Cd39l1|NTPDase2	12496	ENSMUSG00000015085	GO:0000166|GO:0005515|GO:0005524|GO:0005605|GO:0007186|GO:0009181|GO:0016020|GO:0016021|GO:0016787|GO:0017110|GO:0017111|GO:0030168
192166	Sardh		192166	ENSMUSG00000009614	GO:0004047|GO:0005737|GO:0005739|GO:0005759|GO:0006546|GO:0008150|GO:0008480|GO:0016491|GO:0050660|GO:0055114
64292	Ptges	2410099E23Rik|D2Ertd369e|Pges|mPGES|mPGES-1	64292	ENSMUSG00000050737	GO:0001516|GO:0004667|GO:0005634|GO:0005641|GO:0005737|GO:0006633|GO:0006693|GO:0008152|GO:0008285|GO:0008610|GO:0016020|GO:0016021|GO:0016853|GO:0043231|GO:0043295|GO:0048471|GO:0050220
13711	Elf5	ESE-2|ESE-5|ESE-5.	13711	ENSMUSG00000027186	GO:0003677|GO:0003700|GO:0005634|GO:0005737|GO:0006351|GO:0006355|GO:0007398|GO:0043565|GO:0060644
402728	Pax6os1	4831410G09Rik|Pax6os	402728		GO:0003674|GO:0005575|GO:0008150
170442	Bbox1	AI874739	170442	ENSMUSG00000041660	GO:0005506|GO:0005737|GO:0005739|GO:0008270|GO:0008336|GO:0015629|GO:0016491|GO:0016702|GO:0016706|GO:0043231|GO:0045329|GO:0046872|GO:0055114
59010	Sqrdl	0610039J17Rik|4930557M22Rik	59010	ENSMUSG00000005803	GO:0005737|GO:0005739|GO:0005743|GO:0016491|GO:0055114
71995	Erv3	1600014E20Rik|AA389086|AI426069|AI448024|D19349	71995	ENSMUSG00000037482	GO:0003674|GO:0005575|GO:0008150
109222	Rarres1	5430417P09Rik|AI662122	109222	ENSMUSG00000049404	GO:0003674|GO:0005575|GO:0008150
68957	Paqr6	1500001B10Rik	68957	ENSMUSG00000041423	GO:0003674|GO:0005575|GO:0008150|GO:0016020|GO:0016021
20198	S100a4	18A2|42a|Capl|FSp1|Mts1|PeL98|metastasin|pk9a	20198	ENSMUSG00000001020	GO:0005509|GO:0005515|GO:0005634|GO:0042802|GO:0043005|GO:0043123|GO:0048306|GO:0048471|GO:0050786
20341	Selenbp1	Lp56|Lpsb|SBP56	20341	ENSMUSG00000068874	GO:0005634|GO:0005730|GO:0005737|GO:0006810|GO:0008430|GO:0015031|GO:0016020|GO:0050873
22329	Vcam1	CD106|Vcam-1	22329	ENSMUSG00000027962	GO:0002102|GO:0005178|GO:0005615|GO:0005886|GO:0005902|GO:0007155|GO:0007157|GO:0007159|GO:0007507|GO:0009897|GO:0009986|GO:0016020|GO:0016021|GO:0016337|GO:0019048|GO:0030175|GO:0031225|GO:0042102|GO:0042383|GO:0045177|GO:0050839|GO:0060669|GO:0060710|GO:0061032|GO:0071065|GO:0071333|GO:0071944
107869	Cth	0610010I13Rik|AI314617|BC019483|CSE|Cys3	107869	ENSMUSG00000028179	GO:0003824|GO:0004121|GO:0004123|GO:0005515|GO:0005516|GO:0005634|GO:0005737|GO:0006749|GO:0008285|GO:0008652|GO:0016829|GO:0018272|GO:0019344|GO:0030170|GO:0030308|GO:0043123|GO:0044524|GO:0044540|GO:0050667|GO:0051092|GO:0051289|GO:0070814|GO:0080146
14579	Gem	AV020497	14579	ENSMUSG00000028214	GO:0000166|GO:0000287|GO:0003924|GO:0005525|GO:0005634|GO:0005886|GO:0006184|GO:0007165|GO:0007264|GO:0009898|GO:0016020|GO:0019003
384009	Glipr2	5730414A08Rik|C77180|GAPR-1	384009	ENSMUSG00000028480	GO:0003674|GO:0005575|GO:0005576|GO:0005794|GO:0008150|GO:0016020
108802	Calr4	4933403L16Rik|AU017583	108802	ENSMUSG00000028558	GO:0003674|GO:0005575|GO:0005783|GO:0008150
12580	Cdkn2c	C77269|INK4c|INK4d|p18|p18INK4c	12580	ENSMUSG00000028551	GO:0000079|GO:0000082|GO:0004861|GO:0005634|GO:0005737|GO:0006917|GO:0007049|GO:0007050|GO:0008285|GO:0016301|GO:0016310|GO:0019901|GO:0030308|GO:0042326
242620	Dmrta2	Dmrt5	242620	ENSMUSG00000047143	GO:0003674|GO:0003677|GO:0005575|GO:0005634|GO:0006355|GO:0007548|GO:0008150|GO:0043565|GO:0046872
242702	Myom3	8430427K15Rik|Gm434	242702	ENSMUSG00000037139	GO:0008150|GO:0031430|GO:0042803
11647	Alpl	APTNAP|Akp-2|Akp2|TNAP|TNSALP	11647	ENSMUSG00000028766	GO:0001958|GO:0003006|GO:0003824|GO:0004035|GO:0005615|GO:0005886|GO:0008152|GO:0016020|GO:0016311|GO:0016462|GO:0016787|GO:0016791|GO:0031225|GO:0044420|GO:0046677|GO:0046872|GO:0051384|GO:0071407
242721	Klhdc7a	B230308G19Rik	242721	ENSMUSG00000078234	GO:0003674|GO:0005575|GO:0008150|GO:0016020|GO:0016021
213649	Arhgef19	6030432F23|6430573B13Rik|WGEF	213649	ENSMUSG00000028919	GO:0005085|GO:0005089|GO:0005096|GO:0005543|GO:0005622|GO:0032321|GO:0032956|GO:0035023|GO:0042060
384071	Slc25a34	Gm1369	384071	ENSMUSG00000040740	GO:0003674|GO:0005739|GO:0005743|GO:0006810|GO:0008150|GO:0016020|GO:0016021
214359	Tmem51	BC003277	214359	ENSMUSG00000040616	GO:0003674|GO:0005575|GO:0008150|GO:0016020|GO:0016021
69671	Tmem52	2310043I08Rik	69671	ENSMUSG00000023153	GO:0003674|GO:0005575|GO:0008150|GO:0016020|GO:0016021
433868	3110082J24Rik	ENSMUSG00000073106	433868		GO:0003674|GO:0005575|GO:0008150
13406	Dmp1	AV020965|Dmp|PP	13406	ENSMUSG00000029307	GO:0001503|GO:0005576|GO:0005578|GO:0005634|GO:0005730|GO:0005737|GO:0010811|GO:0030198|GO:0031214|GO:0043231|GO:0050840
257635	Sdsl	4432411H13Rik|AI504310|SDH1|SDS-RS1|TDH	257635	ENSMUSG00000029596	GO:0003674|GO:0003941|GO:0004794|GO:0005739|GO:0008150|GO:0008152|GO:0016829
170756	Slc24a6	AF261233|NCKX6|NCLX	170756	ENSMUSG00000032754	GO:0005432|GO:0005739|GO:0005743|GO:0005783|GO:0005886|GO:0006810|GO:0006811|GO:0006814|GO:0006816|GO:0006851|GO:0015297|GO:0016020|GO:0016021|GO:0035725|GO:0042383|GO:0050896|GO:0055085|GO:0070588
231830	Micall2	A930021H16Rik|JRAB|MICAL-L2|mFLJ00139	231830	ENSMUSG00000036718	GO:0005515|GO:0005923|GO:0006897|GO:0032432|GO:0046872
30956	Aass	LKR|LKR/SDH|LOR|LOR/SDH|Lorsdh|SDH	30956	ENSMUSG00000029695	GO:0000166|GO:0003824|GO:0005737|GO:0005739|GO:0006091|GO:0008152|GO:0016491|GO:0019477|GO:0043231|GO:0047130|GO:0047131|GO:0055114
12180	Smyd1	4632404M21Rik|Bop|C78565|Zmynd18	12180	ENSMUSG00000055027	GO:0003677|GO:0003714|GO:0005515|GO:0005634|GO:0005737|GO:0006338|GO:0006351|GO:0006355|GO:0007507|GO:0008270|GO:0045892|GO:0046872
21415	Tcf7l1	Tcf-3|Tcf3|bHLHb21	21415	ENSMUSG00000055799	GO:0003677|GO:0003682|GO:0003700|GO:0005515|GO:0005634|GO:0005667|GO:0006351|GO:0006355|GO:0007420|GO:0008013|GO:0008595|GO:0016055|GO:0022008|GO:0035019|GO:0043565|GO:0043588|GO:0044212|GO:0045892|GO:0046022|GO:0048319|GO:0048699|GO:0048863|GO:0060070|GO:2000036
69049	Cml5	1810018F03Rik	69049	ENSMUSG00000079494	GO:0001702|GO:0005615|GO:0005783|GO:0005794|GO:0007162|GO:0007275|GO:0007369|GO:0008080|GO:0008152|GO:0016020|GO:0016021|GO:0016740|GO:0016746
68396	Nat8	0610037O16Rik|Cml4	68396	ENSMUSG00000030004	GO:0001702|GO:0005715|GO:0005783|GO:0005794|GO:0007162|GO:0007275|GO:0007369|GO:0008080|GO:0008152|GO:0016020|GO:0016021|GO:0016740|GO:0016746
22421	Wnt7a	AI849442|Wnt-7a|px|tw	22421	ENSMUSG00000030093	GO:0000122|GO:0000578|GO:0005102|GO:0005109|GO:0005125|GO:0005515|GO:0005576|GO:0005578|GO:0005615|GO:0005886|GO:0007165|GO:0007257|GO:0007267|GO:0007269|GO:0007275|GO:0008105|GO:0008284|GO:0009798|GO:0009887|GO:0009952|GO:0009953|GO:0009986|GO:0014719|GO:0014834|GO:0016055|GO:0021707|GO:0021846|GO:0022009|GO:0030010|GO:0030326|GO:0031012|GO:0031133|GO:0035019|GO:0035115|GO:0035116|GO:0035136|GO:…
30937	Lmcd1	AW455500|AW553074|dyxin	30937	ENSMUSG00000057604	GO:0000122|GO:0003714|GO:0005515|GO:0005615|GO:0005634|GO:0005737|GO:0006351|GO:0006355|GO:0008270|GO:0010611|GO:0046872|GO:0070886
434130	Ccdc8	ENSMUSG00000041117	434130	ENSMUSG00000041117	GO:0003674|GO:0005886|GO:0010923
11812	Apoc1	Apo-CIB|ApoC-IB	11812	ENSMUSG00000040564	GO:0004859|GO:0005504|GO:0005576|GO:0005783|GO:0006641|GO:0006810|GO:0006869|GO:0008203|GO:0010900|GO:0010916|GO:0032368|GO:0032375|GO:0033344|GO:0033700|GO:0034361|GO:0034364|GO:0034369|GO:0034382|GO:0034447|GO:0042157|GO:0045717|GO:0045833|GO:0048261|GO:0050995|GO:0051005|GO:0055102
11816	Apoe	AI255918	11816	ENSMUSG00000002985	GO:0001540|GO:0001937|GO:0002021|GO:0005319|GO:0005543|GO:0005576|GO:0005615|GO:0005737|GO:0005769|GO:0005770|GO:0005794|GO:0005874|GO:0006629|GO:0006641|GO:0006707|GO:0006810|GO:0006869|GO:0006874|GO:0006898|GO:0006917|GO:0006979|GO:0007186|GO:0007263|GO:0007568|GO:0008104|GO:0008201|GO:0008203|GO:0008289|GO:0010468|GO:0010544|GO:0010873|GO:0010875|GO:0016209|GO:0017127|GO:0019934|GO:0030195|GO:…
243911	Kirrel2	C330019F22Rik|NEPH3|NLG1	243911	ENSMUSG00000036915	GO:0001933|GO:0005515|GO:0005886|GO:0005911|GO:0016020|GO:0016021|GO:0016337|GO:0036057
75736	Bcl2l12	2810475P17Rik|5430429M05Rik|Bcl-L12|Bcl2-L12	75736	ENSMUSG00000003190	GO:0006915|GO:0042981
233529	Kctd14	AI449310|D7Ertd760e	233529	ENSMUSG00000051727	GO:0003674|GO:0005216|GO:0005575|GO:0008150
22229	Ucp3	AI645527|Slc25a9|UCP-3	22229	ENSMUSG00000032942	GO:0000303|GO:0001666|GO:0005739|GO:0005743|GO:0006631|GO:0006810|GO:0006839|GO:0015992|GO:0016020|GO:0016021|GO:0017077|GO:0031966|GO:0055085
15458	Hpx	Hpxn|hx	15458	ENSMUSG00000030895	GO:0002639|GO:0002925|GO:0005576|GO:0005615|GO:0006810|GO:0020027|GO:0020037|GO:0042168|GO:0042511|GO:0046872|GO:0051246|GO:0060332|GO:0060335
56312	Nupr1	2310032H04Rik|Com1|p8	56312	ENSMUSG00000030717	GO:0002526|GO:0003682|GO:0005515|GO:0005634|GO:0006461|GO:0006473|GO:0008584|GO:0009636|GO:0016049|GO:0031401|GO:0035914|GO:0042771|GO:0043065|GO:0045786|GO:0048147|GO:2000194
212974	Athl1	5730511L01Rik|BC023151	212974	ENSMUSG00000062031	GO:0003824|GO:0005575|GO:0005975|GO:0008150|GO:0008152|GO:0016787|GO:0016798
17960	Nat1	Nat-1	17960	ENSMUSG00000025588	GO:0004060|GO:0005737|GO:0005829|GO:0008152|GO:0016407|GO:0016740|GO:0016746
234582	Ccdc102a	BC027663|Gm586	234582	ENSMUSG00000063605	GO:0003674|GO:0005575|GO:0008150
20498	Slc12a4	AW546649|KCC1|RBCKCC1	20498	ENSMUSG00000017765	GO:0005215|GO:0006810|GO:0006811|GO:0006813|GO:0015293|GO:0015377|GO:0015379|GO:0016020|GO:0016021|GO:0055085
11606	Agt	AI265500|AngI|AngII|Aogen|Serpina8	11606	ENSMUSG00000031980	GO:0001543|GO:0001568|GO:0001658|GO:0001822|GO:0001991|GO:0001998|GO:0001999|GO:0002018|GO:0002019|GO:0002035|GO:0003051|GO:0003331|GO:0004867|GO:0005179|GO:0005615|GO:0006883|GO:0006917|GO:0007160|GO:0007166|GO:0007186|GO:0007202|GO:0007250|GO:0007588|GO:0008065|GO:0008217|GO:0008285|GO:0009409|GO:0009651|GO:0010468|GO:0010535|GO:0010595|GO:0010613|GO:0010628|GO:0010698|GO:0010873|GO:0010951|GO:…
72169	Trim29	1110047J21Rik|2810431N19Rik|4732461M22Rik|AI119726	72169	ENSMUSG00000032013	GO:0000122|GO:0002039|GO:0005515|GO:0005622|GO:0005737|GO:0008270|GO:0046872|GO:1900181
259172	Mfrp	rd6	259172	ENSMUSG00000034739	GO:0007601|GO:0042462|GO:0060041
11814	Apoc3	Apoc	11814	ENSMUSG00000032081	GO:0005543|GO:0005576|GO:0005615|GO:0006641|GO:0006642|GO:0006810|GO:0006869|GO:0007186|GO:0008203|GO:0008289|GO:0010897|GO:0010903|GO:0010916|GO:0010987|GO:0010989|GO:0016042|GO:0019433|GO:0030234|GO:0032488|GO:0033344|GO:0033700|GO:0034361|GO:0034363|GO:0034366|GO:0034375|GO:0034382|GO:0042157|GO:0042627|GO:0042632|GO:0042953|GO:0043434|GO:0045717|GO:0045833|GO:0048261|GO:0050995|GO:0051005|GO:…
170752	Bco2	B-diox-II|Bcdo2|Bcmo2|CMO2	170752	ENSMUSG00000032066	GO:0005622|GO:0005739|GO:0016116|GO:0016119|GO:0016121|GO:0016491|GO:0016702|GO:0042573|GO:0042574|GO:0046872|GO:0051881|GO:0055114|GO:2000377
71973	Rbpms2	2400008B06Rik|AI316523	71973	ENSMUSG00000032387	GO:0000166|GO:0003674|GO:0003676|GO:0005575|GO:0008150
64008	Aqp9	1700020I22Rik|AI266899	64008	ENSMUSG00000032204	GO:0005215|GO:0005345|GO:0005350|GO:0005887|GO:0006810|GO:0006833|GO:0006863|GO:0010033|GO:0015250|GO:0015288|GO:0015722|GO:0015791|GO:0015837|GO:0015855|GO:0015931|GO:0016020|GO:0016021|GO:0016323|GO:0043231|GO:0046689|GO:0046930|GO:0055085
272643	Prss43	Gm661|Tessp3	272643	ENSMUSG00000058398	GO:0003674|GO:0005575|GO:0008150
235631	Prss50	79H19C|Tsp50	235631	ENSMUSG00000048752	GO:0003824|GO:0004252|GO:0004298|GO:0005737|GO:0005783|GO:0006508|GO:0008233|GO:0016020|GO:0016021|GO:0016787
171580	Mical1	MICAL|MICAL-1|Nical	171580	ENSMUSG00000019823	GO:0001933|GO:0003779|GO:0004497|GO:0005515|GO:0005737|GO:0005856|GO:0008270|GO:0016491|GO:0016709|GO:0017124|GO:0030042|GO:0043066|GO:0043154|GO:0046872|GO:0055114|GO:0071949
20598	Smpd2	AW108287|nSMase|nSMase1	20598	ENSMUSG00000019822	GO:0004767|GO:0005901|GO:0007243|GO:0008152|GO:0009612|GO:0016020|GO:0016021|GO:0016787|GO:0043065|GO:0046513|GO:0046872
103140	Gstt3	AI118089	103140	ENSMUSG00000001665	GO:0004364|GO:0005575|GO:0006749|GO:0016740
71137	Rfx4	4933412G19Rik|NYD-sp10	71137	ENSMUSG00000020037	GO:0003677|GO:0003682|GO:0005515|GO:0005634|GO:0006351|GO:0006355|GO:0006357|GO:0021516|GO:0021696|GO:0030900|GO:0030901|GO:0045944
19682	Rdh5	9-cis|AI987873|RDH4|cRDH	19682	ENSMUSG00000025350	GO:0004745|GO:0005788|GO:0016021|GO:0016491|GO:0044297|GO:0055114
71962	Gatsl3	2410008K03Rik	71962	ENSMUSG00000020424	GO:0003674|GO:0005575|GO:0008150
22271	Upp1	AI325217|UPase|UdRPase|Up|Upp	22271	ENSMUSG00000020407	GO:0003824|GO:0004850|GO:0005737|GO:0006220|GO:0008152|GO:0009116|GO:0009166|GO:0016740|GO:0016757|GO:0016763|GO:0046108
30794	Pdlim4	Ril	30794	ENSMUSG00000020388	GO:0008270|GO:0046872
11541	Adora2b	A2BAR|A2BR|A2b|AA2BR|AI480866|AI605384	11541	ENSMUSG00000018500	GO:0001609|GO:0001973|GO:0002882|GO:0004871|GO:0004930|GO:0005886|GO:0007165|GO:0007186|GO:0007189|GO:0008284|GO:0008285|GO:0009986|GO:0010575|GO:0010701|GO:0010893|GO:0016020|GO:0016021|GO:0030819|GO:0030828|GO:0031284|GO:0031668|GO:0032722|GO:0032755|GO:0032966|GO:0033605|GO:0043306|GO:0045765|GO:0045909|GO:0060087
237831	Slc13a5	Indy|NaC2/NaCT|Nact|mINDY	237831	ENSMUSG00000020805	GO:0005215|GO:0005343|GO:0005886|GO:0006810|GO:0006811|GO:0006814|GO:0006842|GO:0015137|GO:0015141|GO:0015142|GO:0015293|GO:0015744|GO:0015746|GO:0016020|GO:0016021|GO:0016323|GO:0017153|GO:0035674|GO:0055085|GO:0071422
19193	Pipox	LPIPOX|Pso	19193	ENSMUSG00000017453	GO:0005102|GO:0005777|GO:0008115|GO:0016491|GO:0033514|GO:0046653|GO:0050031|GO:0055114
100216539	Snord4a		100216539		GO:0003674|GO:0005575|GO:0008150
216974	Proca1	4933404M19Rik	216974	ENSMUSG00000044122	GO:0003674|GO:0005575|GO:0008150
11676	Aldoc	AI847350|AU040929|Aldo3|Scrg2	11676	ENSMUSG00000017390	GO:0003824|GO:0004332|GO:0005737|GO:0005739|GO:0006096|GO:0006915|GO:0007568|GO:0008092|GO:0008152|GO:0016829|GO:0030388|GO:0030424|GO:0051289|GO:0051290
13861	Epx	EPO	13861	ENSMUSG00000052234	GO:0004601|GO:0006979|GO:0016491|GO:0020037|GO:0042744|GO:0046872|GO:0055114
70393	2210416O15Rik		70393
264895	Acsf2		264895	ENSMUSG00000076435	GO:0000166|GO:0003674|GO:0003824|GO:0005524|GO:0005739|GO:0006629|GO:0006631|GO:0008150|GO:0008152|GO:0016874
14230	Fkbp10	AI325255|FKBP-10|FKBP-65|FKBP65|Fkbp-rs1|Fkbp1-rs|Fkbp6|Fkbprp	14230	ENSMUSG00000001555	GO:0003755|GO:0005509|GO:0005515|GO:0005528|GO:0005783|GO:0006457|GO:0016020|GO:0016853|GO:0018208
100040792	Gm11627	OTTMUSG00000002879	100040792		GO:0003674|GO:0005575|GO:0008150
57265	Fzd2	AL033370|AW456835|Fz10|Fzd10|Mfz10|Mfz10a	57265	ENSMUSG00000050288	GO:0001944|GO:0003149|GO:0003150|GO:0003151|GO:0004871|GO:0004888|GO:0004930|GO:0005515|GO:0005737|GO:0005886|GO:0006357|GO:0007165|GO:0007166|GO:0007186|GO:0007199|GO:0007204|GO:0007223|GO:0007267|GO:0007275|GO:0007409|GO:0007420|GO:0007608|GO:0008406|GO:0016020|GO:0016021|GO:0016055|GO:0017147|GO:0030165|GO:0030825|GO:0030855|GO:0032589|GO:0042813|GO:0045177|GO:0045893|GO:0046982|GO:0051091|GO:…
217593	Slc25a21	9930033G19Rik|A630030I10|BB158148	217593	ENSMUSG00000035472	GO:0003674|GO:0005739|GO:0005743|GO:0006810|GO:0016020|GO:0016021
100504156	Fam181a	EG544888	100504156	ENSMUSG00000096753	GO:0003674|GO:0005575|GO:0008150
212539	Gm266		212539	ENSMUSG00000010529	GO:0000166|GO:0003674|GO:0005525|GO:0005575|GO:0008150
14634	Gli3	AI854843|AU023367|Bph|GLI3-190|GLI3FL|Pdn|Xt|add	14634	ENSMUSG00000021318	GO:0000122|GO:0001656|GO:0001658|GO:0001701|GO:0001822|GO:0002052|GO:0003676|GO:0003677|GO:0003682|GO:0003700|GO:0005515|GO:0005622|GO:0005634|GO:0005730|GO:0005737|GO:0005829|GO:0005929|GO:0006351|GO:0006355|GO:0007224|GO:0007389|GO:0007411|GO:0007417|GO:0007420|GO:0007442|GO:0007507|GO:0008013|GO:0008270|GO:0008285|GO:0009952|GO:0009953|GO:0009954|GO:0010468|GO:0016485|GO:0017053|GO:0021513|GO:…
192136	5033411D12Rik	D17907	192136	ENSMUSG00000055137	GO:0003674|GO:0005739|GO:0008150
319158	Hist1h4i		319158	ENSMUSG00000060639	GO:0003674|GO:0005575|GO:0008150
319164	Hist1h2ac	9030420B16	319164	ENSMUSG00000069270	GO:0003674|GO:0005575|GO:0008150
76487	Ppp1r3g	1600032L17Rik	76487	ENSMUSG00000050423	GO:0005737|GO:0019903|GO:0042593|GO:0045725|GO:2000467|GO:2001069
17702	Msx2	BB122635|Hox-8|Hox8|Hox8.1	17702	ENSMUSG00000021469	GO:0000122|GO:0000978|GO:0000982|GO:0000989|GO:0001503|GO:0001649|GO:0002063|GO:0002076|GO:0003148|GO:0003151|GO:0003198|GO:0003416|GO:0003677|GO:0003700|GO:0005515|GO:0005634|GO:0005667|GO:0005737|GO:0006351|GO:0006355|GO:0006357|GO:0006366|GO:0007275|GO:0008134|GO:0008285|GO:0009952|GO:0023019|GO:0030326|GO:0030509|GO:0030513|GO:0032792|GO:0035115|GO:0035116|GO:0035313|GO:0035880|GO:0042060|GO:…
16426	Itih3	AW108094|Intin3|Itih-3	16426	ENSMUSG00000006522	GO:0004867|GO:0005576|GO:0010466|GO:0030212|GO:0030414
100041231	Gm3219		100041231
667034	Pnp2		667034	ENSMUSG00000068417	GO:0003674|GO:0005575|GO:0008150
19752	Rnase1	AI574248|Rib-1|Rib1	19752	ENSMUSG00000035896	GO:0004518|GO:0004519|GO:0016787
17387	Mmp14	AI325305|MT-MMP-1|MT1-MMP	17387	ENSMUSG00000000957	GO:0003700|GO:0004222|GO:0005178|GO:0005509|GO:0005737|GO:0006508|GO:0008152|GO:0008233|GO:0008237|GO:0008270|GO:0009725|GO:0010952|GO:0016020|GO:0016021|GO:0016477|GO:0016504|GO:0016787|GO:0030307|GO:0030324|GO:0030335|GO:0030574|GO:0031012|GO:0031638|GO:0046872|GO:0048754|GO:0048771|GO:0051895
223227	Sox21	Sox25	223227	ENSMUSG00000061517	GO:0001942|GO:0003677|GO:0003700|GO:0005634|GO:0006351|GO:0006355|GO:0042633|GO:0043588|GO:0045665|GO:0048863
75880	4930592A05Rik		75880
223646	Naprt1	9130210N20Rik	223646	ENSMUSG00000022574	GO:0004514|GO:0004516|GO:0005634|GO:0005737|GO:0005794|GO:0005829|GO:0006979|GO:0009435|GO:0016740|GO:0016757|GO:0019358|GO:0019363
68607	Serhl	0610008B10Rik|1110019M09Rik|AU019786	68607	ENSMUSG00000058586	GO:0005737|GO:0005739|GO:0005777|GO:0008152|GO:0016023|GO:0016787
109270	Prr5	AU043908|Arhgap8|C030017C09Rik|C78947|Protor-1|Protor1	109270	ENSMUSG00000036106	GO:0005096|GO:0005575|GO:0007049|GO:0030036|GO:0030335
19013	Ppara	4933429D07Rik|AW742785|Nr1c1|PPAR-alpha|PPARalpha|Ppar	19013	ENSMUSG00000022383	GO:0000122|GO:0001103|GO:0001666|GO:0003677|GO:0003700|GO:0003707|GO:0004872|GO:0004879|GO:0005515|GO:0005634|GO:0006006|GO:0006351|GO:0006355|GO:0006629|GO:0006631|GO:0008144|GO:0008270|GO:0008289|GO:0008544|GO:0010468|GO:0010745|GO:0010871|GO:0010887|GO:0010891|GO:0019217|GO:0019902|GO:0019904|GO:0030522|GO:0031624|GO:0032091|GO:0032099|GO:0032403|GO:0032868|GO:0035095|GO:0042060|GO:0042157|GO:…
545140	Olfr288	C85333|GA_x5J8B7W76D0-7609197-7608973|MOR286-3P	545140	ENSMUSG00000075427	GO:0004871|GO:0004930|GO:0004984|GO:0007165|GO:0007186|GO:0007608|GO:0016021
667772	Myh15	EG667772	667772	ENSMUSG00000092009	GO:0000166|GO:0003779|GO:0005524|GO:0008150|GO:0016459|GO:0032982
74387	4932438H23Rik	4931406G06Rik|AI550392	74387	ENSMUSG00000039851	GO:0003674|GO:0005575|GO:0008150
71840	Tekt4	1700010L19Rik	71840	ENSMUSG00000024175	GO:0000226|GO:0005737|GO:0005856|GO:0005874|GO:0005929|GO:0019861|GO:0030030|GO:0042995
271424	Ip6k3	D830007E07Rik|Ihpk3	271424	ENSMUSG00000024210	GO:0000166|GO:0000831|GO:0000832|GO:0005524|GO:0005634|GO:0005737|GO:0006468|GO:0008440|GO:0016301|GO:0016310|GO:0016740|GO:0032958|GO:0046488|GO:0052723|GO:0052724
12411	Cbs	AI047524|AI303044|HIP4	12411	ENSMUSG00000024039	GO:0001958|GO:0001974|GO:0004122|GO:0004124|GO:0005634|GO:0005730|GO:0005737|GO:0005829|GO:0006535|GO:0006563|GO:0006565|GO:0006801|GO:0008652|GO:0016740|GO:0016829|GO:0019343|GO:0019344|GO:0019346|GO:0019448|GO:0019899|GO:0020037|GO:0021587|GO:0030170|GO:0030823|GO:0031625|GO:0042803|GO:0043066|GO:0043231|GO:0043418|GO:0043506|GO:0046872|GO:0050667|GO:0050880|GO:0051593|GO:0060135|GO:0060351|GO:…
106648	Cyp4f15	AI787289|Cyp4f-15	106648	ENSMUSG00000073424	GO:0004497|GO:0016491|GO:0020037|GO:0046872|GO:0055114
106869	Tnfaip8	AA987150|E130304C20Rik|ENSMUSG00000073567|Gg2-1|Gm10539|Nded|Ssc-2	106869	ENSMUSG00000062210	GO:0005737|GO:0006915|GO:0043027|GO:0043154
108052	Slc14a1	2610507K20Rik|3021401A05Rik|UT-B|Utb1	108052	ENSMUSG00000059336	GO:0005372|GO:0005886|GO:0006810|GO:0006833|GO:0015204|GO:0015840|GO:0016020|GO:0016021|GO:0055085|GO:0071918
54612	Sfrp5	AI605071|SARP3	54612	ENSMUSG00000018822	GO:0001944|GO:0005576|GO:0005737|GO:0005886|GO:0006357|GO:0007275|GO:0007420|GO:0008285|GO:0008406|GO:0016055|GO:0017147|GO:0030154|GO:0030165|GO:0030178|GO:0035414|GO:0042813|GO:0043433|GO:0043508|GO:0048546|GO:0051898|GO:0060028|GO:0060070|GO:0090090|GO:0090175|GO:0090179|GO:2000041|GO:2000057
100043450	AA387883		100043450
209268	Igsf1	5330413N23|5530402E03|AI747649|InhBP/p120|mKIAA0364	209268	ENSMUSG00000031111	GO:0004872|GO:0005576|GO:0006355|GO:0007165|GO:0015026|GO:0016020|GO:0016021|GO:0034711
19703	Renbp	Age|Rnbp	19703	ENSMUSG00000031387	GO:0003824|GO:0004476|GO:0004857|GO:0005524|GO:0006013|GO:0006044|GO:0006051|GO:0010951|GO:0016853|GO:0017076|GO:0042803|GO:0043086|GO:0050121
15203	Heph	C130006F04Rik|Cpl|mKIAA0698|sla	15203	ENSMUSG00000031209	GO:0005507|GO:0005886|GO:0006810|GO:0006811|GO:0006825|GO:0006826|GO:0016020|GO:0016021|GO:0016491|GO:0030218|GO:0046872|GO:0048471|GO:0055072|GO:0055114
71584	Gdpd2	9130017L10Rik|Gde3|Obdpf	71584	ENSMUSG00000019359	GO:0005737|GO:0005856|GO:0005886|GO:0006071|GO:0006629|GO:0008081|GO:0008889|GO:0016020|GO:0016021|GO:0016787|GO:0046872|GO:0047394
66240	Kcne1l	1500015C14Rik|Kcne5|Mink	66240	ENSMUSG00000090122	GO:0005249|GO:0006811|GO:0016020|GO:0016021
56078	Car5b	7330410H16Rik|CAVB|Ca5b|CarVb|D730005F19Rik	56078	ENSMUSG00000031373	GO:0004089|GO:0005739|GO:0006730|GO:0008152|GO:0008270|GO:0016829|GO:0046872
54156	Egfl6	Maeg	54156	ENSMUSG00000000402	GO:0005509|GO:0005576|GO:0005578|GO:0005604|GO:0007155|GO:0007275|GO:0010811|GO:0016020|GO:0030154|GO:0030198|GO:0031012

## Sheet: Figure 3f-Common Astrocyte mark
Figure 2f. Astrocyte marker genes common to cell sorting and ribosomal tagging isolations.
Gene ID	Gene Symbol	Aliases	Entrez ID	Ensembl ID	GO Accession
12496	Entpd2	Cd39l1|NTPDase2	12496	ENSMUSG00000015085	GO:0000166|GO:0005515|GO:0005524|GO:0005605|GO:0007186|GO:0009181|GO:0016020|GO:0016021|GO:0016787|GO:0017110|GO:0017111|GO:0030168
22329	Vcam1	CD106|Vcam-1	22329	ENSMUSG00000027962	GO:0002102|GO:0005178|GO:0005615|GO:0005886|GO:0005902|GO:0007155|GO:0007157|GO:0007159|GO:0007507|GO:0009897|GO:0009986|GO:0016020|GO:0016021|GO:0016337|GO:0019048|GO:0030175|GO:0031225|GO:0042102|GO:0042383|GO:0045177|GO:0050839|GO:0060669|GO:0060710|GO:0061032|GO:0071065|GO:0071333|GO:0071944
107869	Cth	0610010I13Rik|AI314617|BC019483|CSE|Cys3	107869	ENSMUSG00000028179	GO:0003824|GO:0004121|GO:0004123|GO:0005515|GO:0005516|GO:0005634|GO:0005737|GO:0006749|GO:0008285|GO:0008652|GO:0016829|GO:0018272|GO:0019344|GO:0030170|GO:0030308|GO:0043123|GO:0044524|GO:0044540|GO:0050667|GO:0051092|GO:0051289|GO:0070814|GO:0080146
11816	Apoe	AI255918	11816	ENSMUSG00000002985	GO:0001540|GO:0001937|GO:0002021|GO:0005319|GO:0005543|GO:0005576|GO:0005615|GO:0005737|GO:0005769|GO:0005770|GO:0005794|GO:0005874|GO:0006629|GO:0006641|GO:0006707|GO:0006810|GO:0006869|GO:0006874|GO:0006898|GO:0006917|GO:0006979|GO:0007186|GO:0007263|GO:0007568|GO:0008104|GO:0008201|GO:0008203|GO:0008289|GO:0010468|GO:0010544|GO:0010873|GO:0010875|GO:0016209|GO:0017127|GO:0019934|GO:0030195|GO:…
11606	Agt	AI265500|AngI|AngII|Aogen|Serpina8	11606	ENSMUSG00000031980	GO:0001543|GO:0001568|GO:0001658|GO:0001822|GO:0001991|GO:0001998|GO:0001999|GO:0002018|GO:0002019|GO:0002035|GO:0003051|GO:0003331|GO:0004867|GO:0005179|GO:0005615|GO:0006883|GO:0006917|GO:0007160|GO:0007166|GO:0007186|GO:0007202|GO:0007250|GO:0007588|GO:0008065|GO:0008217|GO:0008285|GO:0009409|GO:0009651|GO:0010468|GO:0010535|GO:0010595|GO:0010613|GO:0010628|GO:0010698|GO:0010873|GO:0010951|GO:…
71137	Rfx4	4933412G19Rik|NYD-sp10	71137	ENSMUSG00000020037	GO:0003677|GO:0003682|GO:0005515|GO:0005634|GO:0006351|GO:0006355|GO:0006357|GO:0021516|GO:0021696|GO:0030900|GO:0030901|GO:0045944
11676	Aldoc	AI847350|AU040929|Aldo3|Scrg2	11676	ENSMUSG00000017390	GO:0003824|GO:0004332|GO:0005737|GO:0005739|GO:0006096|GO:0006915|GO:0007568|GO:0008092|GO:0008152|GO:0016829|GO:0030388|GO:0030424|GO:0051289|GO:0051290
14634	Gli3	AI854843|AU023367|Bph|GLI3-190|GLI3FL|Pdn|Xt|add	14634	ENSMUSG00000021318	GO:0000122|GO:0001656|GO:0001658|GO:0001701|GO:0001822|GO:0002052|GO:0003676|GO:0003677|GO:0003682|GO:0003700|GO:0005515|GO:0005622|GO:0005634|GO:0005730|GO:0005737|GO:0005829|GO:0005929|GO:0006351|GO:0006355|GO:0007224|GO:0007389|GO:0007411|GO:0007417|GO:0007420|GO:0007442|GO:0007507|GO:0008013|GO:0008270|GO:0008285|GO:0009952|GO:0009953|GO:0009954|GO:0010468|GO:0016485|GO:0017053|GO:0021513|GO:…
16426	Itih3	AW108094|Intin3|Itih-3	16426	ENSMUSG00000006522	GO:0004867|GO:0005576|GO:0010466|GO:0030212|GO:0030414
12411	Cbs	AI047524|AI303044|HIP4	12411	ENSMUSG00000024039	GO:0001958|GO:0001974|GO:0004122|GO:0004124|GO:0005634|GO:0005730|GO:0005737|GO:0005829|GO:0006535|GO:0006563|GO:0006565|GO:0006801|GO:0008652|GO:0016740|GO:0016829|GO:0019343|GO:0019344|GO:0019346|GO:0019448|GO:0019899|GO:0020037|GO:0021587|GO:0030170|GO:0030823|GO:0031625|GO:0042803|GO:0043066|GO:0043231|GO:0043418|GO:0043506|GO:0046872|GO:0050667|GO:0050880|GO:0051593|GO:0060135|GO:0060351|GO:…
108052	Slc14a1	2610507K20Rik|3021401A05Rik|UT-B|Utb1	108052	ENSMUSG00000059336	GO:0005372|GO:0005886|GO:0006810|GO:0006833|GO:0015204|GO:0015840|GO:0016020|GO:0016021|GO:0055085|GO:0071918
71584	Gdpd2	9130017L10Rik|Gde3|Obdpf	71584	ENSMUSG00000019359	GO:0005737|GO:0005856|GO:0005886|GO:0006071|GO:0006629|GO:0008081|GO:0008889|GO:0016020|GO:0016021|GO:0016787|GO:0046872|GO:0047394

## Sheet: Marker list comparisons
Aldh1l1 NuTRAP	Aldh1l1 RiboTag	GFAP Ribotag	Cell Sorting Studies	Count	Gene Symbol	Aliases	Entrez ID	Ensembl ID	GO Accession														Gene Symbol
	5.674			1	0610031J06Rik	AB027141|NCU-G1	56700	ENSMUSG00000001418	GO:0000988|GO:0003700|GO:0004879|GO:0005634|GO:0005764|GO:0005829|GO:0016020|GO:0016021|GO:0030522|GO:0044212|GO:0045944
6.19109				1	0610040J01Rik	AI662686	76261	ENSMUSG00000060512	GO:0003674|GO:0005575|GO:0008150
6.16171				1	1110001J03Rik	Fmc1	66117	ENSMUSG00000019689	GO:0003674|GO:0005739|GO:0008150
8.30669				1	1110006O24Rik		66123
9.70978	8.16677			2	1110054M08Rik	AI481106	68841		GO:0003674|GO:0005575|GO:0008150
10.104	7.73379			2	1190005I06Rik		68918	ENSMUSG00000043687	GO:0003674|GO:0005575|GO:0008150
6.52819				1	1500009C09Rik		76505		GO:0003674|GO:0005575|GO:0008150
		9.78324		1	1500015O10Rik	Ecrg4	78896	ENSMUSG00000026051	GO:0003674|GO:0005576|GO:0005615|GO:0008054|GO:0031410|GO:0070314|GO:0090398
6.70593				1	1700003M07Rik		72225
5.00484				1	1700007K13Rik	Rbest47	69327	ENSMUSG00000026831	GO:0003674|GO:0005575|GO:0008150
5.8117				1	1700013G23Rik		100504121
	7.01842			1	1700017B05Rik	AA682102|D9Ertd278e	74211	ENSMUSG00000032300	GO:0003674|GO:0005575|GO:0008150
6.36682	11.045			2	1700019G17Rik		75541	ENSMUSG00000068299	GO:0003674|GO:0005575|GO:0008150
	15.5445	5.09423		2	1700020L24Rik		66330	ENSMUSG00000035085	GO:0003674|GO:0005575|GO:0008150
10.0728	12.6807			2	1700084C01Rik		78465	ENSMUSG00000070532	GO:0003674|GO:0005575|GO:0008150
	8.8432			1	1700112E06Rik	2700009F18Rik	76633	ENSMUSG00000063458	GO:0003674|GO:0005575|GO:0008150
6.65609				1	1810014B01Rik		66263		GO:0003674|GO:0005575|GO:0008150
5.72696				1	1810037I17Rik	5730414I01Rik	67704	ENSMUSG00000054091	GO:0003674|GO:0005575|GO:0008150|GO:0016020|GO:0016021
9.28437				1	1810044D09Rik		69798
6.26581				1	2010003O02Rik		100504309
5.21434				1	2010320M18Rik		72093
	5.63544			1	2210016F16Rik		70153	ENSMUSG00000021550	GO:0003674|GO:0005575|GO:0008150
5.78264	6.18018	9.45762		3	2210416O15Rik		70393
	5.58508			1	2210417K05Rik		70162
	5.76746	5.33761		2	2310008H04Rik	Kiaa0146	224008	ENSMUSG00000041974	GO:0003674|GO:0005575|GO:0008150
8.0749	10.9017			2	2310022B05Rik		69551	ENSMUSG00000031983	GO:0003674|GO:0005575|GO:0005737|GO:0008150
13.7894				1	2310034G01Rik		75579
6.6366				1	2410004I01Rik		69739
9.81858	5.3146			2	2610017I09Rik		66297
		7.36403		1	2610020H08Rik		434234	ENSMUSG00000030924	GO:0003674|GO:0005575|GO:0008150
10.0959	15.1033			2	2610034M16Rik	AV114557	69239	ENSMUSG00000024227	GO:0003674|GO:0005575|GO:0008150
	6.32906			1	2810408A11Rik	1700019L01Rik|4930470J18Rik|RP23-172M21.16	70419	ENSMUSG00000018570	GO:0003674|GO:0005575|GO:0008150
	14.26			1	2810442I21Rik	4930500E12Rik	72735		GO:0003674|GO:0005575|GO:0008150
7.1999	6.94955			2	2810459M11Rik		72792	ENSMUSG00000026227	GO:0005515|GO:0005575|GO:0008150
11.004				1	2900052N01Rik	AU067665	73040
14.0717	10.5895	5.52331		3	3110082J24Rik	ENSMUSG00000073106	433868		GO:0003674|GO:0005575|GO:0008150
		5.15967		1	3425401B19Rik		100504518	ENSMUSG00000071540	GO:0003674|GO:0005575|GO:0008150
6.38579	22.7135	6.44416		3	4930592A05Rik		75880
	24.9083			1	4931406B18Rik	4930538L19Rik	74054	ENSMUSG00000013353	GO:0003674|GO:0005575|GO:0008150
	8.74713			1	4931406C07Rik		70984	ENSMUSG00000031938	GO:0003674|GO:0005634|GO:0008150|GO:0016787|GO:0046872
6.65012	7.92414	7.64773		3	4932438H23Rik	4931406G06Rik|AI550392	74387	ENSMUSG00000039851	GO:0003674|GO:0005575|GO:0008150
5.91939	10.1863			2	4932443I19Rik	A230061C02Rik|Gm1106	403185	ENSMUSG00000090336	GO:0003674|GO:0005575|GO:0008150
5.47589				1	4933407L21Rik		71141		GO:0003674|GO:0005575|GO:0008150
7.19369	23.9521	7.61551		3	5033411D12Rik	D17907	192136	ENSMUSG00000055137	GO:0003674|GO:0005739|GO:0008150
6.56694				1	5430435G22Rik	Rab7b	226421	ENSMUSG00000052688	GO:0000166|GO:0005525|GO:0005764|GO:0005768|GO:0005770|GO:0005794|GO:0006810|GO:0007264|GO:0015031|GO:0034144|GO:0034164
7.758	8.10278			2	5930403L14Rik		320939
5.24851				1	5930412G12Rik		319616		GO:0003674|GO:0005575|GO:0008150
		11.6968		1	6430562O15Rik		320893		GO:0003674|GO:0005575|GO:0008150
6.06123				1	6530411M01Rik		67791
	16.8512	7.7557	A2m	3	A2m	A2mp	232345	ENSMUSG00000030111	GO:0001869|GO:0004866|GO:0004867|GO:0005515|GO:0005576|GO:0005615|GO:0007565|GO:0010466|GO:0019838|GO:0019899|GO:0019959|GO:0019966|GO:0030414|GO:0043120|GO:0048863
18.9577	12.2924			3	A330048O09Rik		320315		GO:0003674|GO:0005575|GO:0008150
	5.11468			2	A430105I19Rik	Gm353	214239	ENSMUSG00000045838	GO:0003674|GO:0005575|GO:0008150
7.03369				2	A730020M07Rik		100503044		GO:0003674|GO:0005575|GO:0008150
	9.8124	7.81322		3	A730036I17Rik		329513
5.73566				2	A730056A06Rik	C76391	319783		GO:0003674|GO:0005575|GO:0008150
		13.9721		2	A930001C03Rik		319314		GO:0003674|GO:0005575|GO:0008150
5.09034				2	A930005H10Rik		68161		GO:0003674|GO:0005575|GO:0008150
11.1965	8.43731	5.35538		4	AA387883		100043450
	11.1821			2	Aadat	AI875679|Aadt|KATII|Kat2|mKat-2	23923	ENSMUSG00000057228	GO:0003824|GO:0005739|GO:0006103|GO:0006536|GO:0008483|GO:0009058|GO:0016212|GO:0016740|GO:0019441|GO:0030170|GO:0042803|GO:0047536|GO:0070189
5.07148	20.3486	6.77723		4	Aass	LKR|LKR/SDH|LOR|LOR/SDH|Lorsdh|SDH	30956	ENSMUSG00000029695	GO:0000166|GO:0003824|GO:0005737|GO:0005739|GO:0006091|GO:0008152|GO:0016491|GO:0019477|GO:0043231|GO:0047130|GO:0047131|GO:0055114
			Abcd2	1	Abcd2	ABC39|ALDL1|ALDR|ALDRP	26874	ENSMUSG00000055782	GO:0000038|GO:0000166|GO:0005524|GO:0005739|GO:0005777|GO:0005778|GO:0006635|GO:0006810|GO:0016020|GO:0016021|GO:0016887|GO:0017111|GO:0032000|GO:0042760|GO:0042803|GO:0043231
	5.64345			2	Abcd3	AI313901|AU018866|AW146054|PMP68|PMP70|Pxmp1	19299	ENSMUSG00000028127	GO:0000166|GO:0005515|GO:0005524|GO:0005739|GO:0005743|GO:0005777|GO:0005778|GO:0006200|GO:0006635|GO:0006810|GO:0007031|GO:0008152|GO:0016020|GO:0016021|GO:0016887|GO:0017111|GO:0042626|GO:0042760|GO:0042803|GO:0043231|GO:0043621|GO:0055085
	10.1541			2	Abcd4	P69r|P70R|Pxmp1l	19300	ENSMUSG00000021240	GO:0000166|GO:0005524|GO:0005777|GO:0005789|GO:0006810|GO:0016020|GO:0016021|GO:0016887|GO:0017111|GO:0042626|GO:0055085
5.83288	13.2698		Abhd3	3	Abhd3	AA675331|LABH3	106861	ENSMUSG00000002475	GO:0004091|GO:0005575|GO:0008150|GO:0016020|GO:0016021|GO:0016787
6.35494	10.3263			3	Abhd4	1110035H23Rik|AI429574|Abh4	105501	ENSMUSG00000040997	GO:0016042|GO:0016787
	9.96943			2	Abtb2	AW539457	99382	ENSMUSG00000032724	GO:0003674|GO:0005575|GO:0008150|GO:0046982
	7.63093			2	Acaa1a	Acaa|Acaa1|D9Ertd25e|PTL	113868	ENSMUSG00000036138	GO:0000038|GO:0003824|GO:0003985|GO:0003988|GO:0005739|GO:0005777|GO:0006629|GO:0006631|GO:0006635|GO:0007584|GO:0008152|GO:0008206|GO:0016401|GO:0016740|GO:0016746|GO:0016747|GO:0043231|GO:0048545
	8.21539			2	Acaa1b		235674	ENSMUSG00000010651	GO:0003824|GO:0003988|GO:0005739|GO:0005777|GO:0006629|GO:0006631|GO:0008152|GO:0016740|GO:0016746|GO:0016747
8.43016	25.8026			3	Acaa2	0610011L04Rik|AI255831|AI265397|D18Ertd240e	52538	ENSMUSG00000036880	GO:0003824|GO:0003988|GO:0005739|GO:0005743|GO:0005759|GO:0006084|GO:0006629|GO:0006631|GO:0006635|GO:0008152|GO:0016740|GO:0016746|GO:0016747
	7.22817			2	Acacb	AI597064|AW743042|Acc2|Accb	100705	ENSMUSG00000042010	GO:0003989|GO:0005524|GO:0005737|GO:0005739|GO:0005794|GO:0006084|GO:0006633|GO:0008152|GO:0009374|GO:0014070|GO:0051289
	8.26243			2	Acad11	5730439E10Rik|AI987948	102632	ENSMUSG00000090150	GO:0003995|GO:0004466|GO:0005634|GO:0005739|GO:0005777|GO:0008152|GO:0016491|GO:0016627|GO:0016772|GO:0017099|GO:0031966|GO:0033539|GO:0050660|GO:0055114|GO:0070991
	8.16634			2	Acad12	9330129D05Rik	338350	ENSMUSG00000042647	GO:0003674|GO:0005739|GO:0008150|GO:0016491|GO:0055114
6.03885	21.726			3	Acadl	AA960361|AU018452|C79855|LCAD	11363	ENSMUSG00000026003	GO:0000062|GO:0001659|GO:0003995|GO:0004466|GO:0005737|GO:0005739|GO:0005759|GO:0006629|GO:0006631|GO:0008152|GO:0016401|GO:0016491|GO:0016627|GO:0019254|GO:0031966|GO:0033539|GO:0042413|GO:0042758|GO:0044242|GO:0045717|GO:0046322|GO:0050660|GO:0051289|GO:0055114|GO:0090181
	12.5998			2	Acadm	AU018656|MCAD	11364	ENSMUSG00000062908	GO:0000062|GO:0001889|GO:0003995|GO:0005739|GO:0005759|GO:0005978|GO:0006082|GO:0006111|GO:0006629|GO:0006631|GO:0006635|GO:0007507|GO:0008152|GO:0009409|GO:0009437|GO:0009791|GO:0016491|GO:0016627|GO:0016853|GO:0019254|GO:0030424|GO:0031966|GO:0033539|GO:0042594|GO:0042802|GO:0045329|GO:0050660|GO:0051289|GO:0051791|GO:0051793|GO:0055007|GO:0055114|GO:0070991
7.3325	22.0501			3	Acads	AI196007|Bcd-1|Bcd1|Hdlq8|SCAD	11409	ENSMUSG00000029545	GO:0000062|GO:0003995|GO:0004085|GO:0005739|GO:0005759|GO:0006629|GO:0006631|GO:0008152|GO:0016491|GO:0016627|GO:0031966|GO:0033539|GO:0046359|GO:0050660|GO:0051289|GO:0055114
	15.92			2	Acadvl	vlcad	11370	ENSMUSG00000018574	GO:0000062|GO:0001659|GO:0003995|GO:0004466|GO:0005739|GO:0005743|GO:0006629|GO:0006631|GO:0006635|GO:0008152|GO:0016020|GO:0016491|GO:0016627|GO:0017099|GO:0033539|GO:0042645|GO:0042760|GO:0045717|GO:0046322|GO:0050660|GO:0055114|GO:0090181
	5.18896			2	Acat1	6330585C21Rik|Acat	110446	ENSMUSG00000032047	GO:0003824|GO:0003985|GO:0005739|GO:0005743|GO:0005759|GO:0005777|GO:0008152|GO:0016740|GO:0016746|GO:0016747|GO:0019899|GO:0042803|GO:0046872|GO:0050662|GO:0051260
5.02834	12.5243			3	Acat3	ACTL	224530	ENSMUSG00000062480	GO:0005739|GO:0016740
	6.76891			2	Aco1	AI256519|Aco-1|Irebp|Irp1	11428	ENSMUSG00000028405	GO:0003723|GO:0003994|GO:0005737|GO:0005739|GO:0005783|GO:0005794|GO:0005829|GO:0006099|GO:0006101|GO:0006417|GO:0006879|GO:0008152|GO:0009791|GO:0010040|GO:0010468|GO:0016829|GO:0030350|GO:0043231|GO:0046872|GO:0048027|GO:0050892|GO:0051536|GO:0051539|GO:0052632|GO:0052633
6.01972	15.1333			3	Acot1	ACH2|CTE-1|CTE-I|Cte1|D12Ucla1	26897	ENSMUSG00000072949	GO:0001676|GO:0004091|GO:0005737|GO:0005739|GO:0005829|GO:0006637|GO:0016290|GO:0016787|GO:0016790|GO:0047617
7.47651	16.6762		Acot11	3	Acot11	1110020M10Rik|2010309H15Rik|AW060409|BFIT|BFIT1|Thea|Them1|mKIAA0707	329910	ENSMUSG00000034853	GO:0004091|GO:0005737|GO:0006631|GO:0008152|GO:0016787|GO:0035556|GO:0047617
	6.51878			2	Acot2	AA571646|MTE-I|Mte1	171210	ENSMUSG00000021226	GO:0000038|GO:0001666|GO:0001676|GO:0004091|GO:0005102|GO:0005739|GO:0006637|GO:0016290|GO:0016787|GO:0016790|GO:0042760|GO:0047617
	6.12897			2	Acox1	AI042784|AOX|D130055E20Rik	11430	ENSMUSG00000020777	GO:0000038|GO:0003995|GO:0003997|GO:0005102|GO:0005504|GO:0005737|GO:0005739|GO:0005777|GO:0005778|GO:0006091|GO:0006629|GO:0006631|GO:0006635|GO:0006693|GO:0007283|GO:0008152|GO:0016401|GO:0016491|GO:0016627|GO:0019395|GO:0033540|GO:0047485|GO:0050660|GO:0055114
7.91466	24.0475		Acsbg1	3	Acsbg1	BG1|Bgm|E230019G03Rik|Lpd|R75185|mKIAA0631	94180	ENSMUSG00000032281	GO:0000038|GO:0000166|GO:0001676|GO:0003824|GO:0004467|GO:0005524|GO:0005737|GO:0005777|GO:0005783|GO:0005794|GO:0006629|GO:0006631|GO:0008152|GO:0016874|GO:0031410|GO:0031957|GO:0043231|GO:0051384
7.27369	24.355	5.36794		4	Acsf2		264895	ENSMUSG00000076435	GO:0000166|GO:0003674|GO:0003824|GO:0005524|GO:0005739|GO:0006629|GO:0006631|GO:0008150|GO:0008152|GO:0016874
	9.91167			2	Acsl3	2610510B12Rik|Acs3|C85929|Facl3|Pro2194	74205	ENSMUSG00000032883	GO:0000166|GO:0001676|GO:0003824|GO:0004467|GO:0005524|GO:0005739|GO:0005741|GO:0005777|GO:0005783|GO:0005794|GO:0005811|GO:0006629|GO:0006631|GO:0006633|GO:0008152|GO:0016020|GO:0016021|GO:0016874|GO:0019901|GO:0019904|GO:0042998|GO:0043231|GO:0048471
	9.08467		Acsl6	2	Acsl6	A330035H04Rik|AW050338|Facl6|LACS|Lacsl|mKIAA0837	216739	ENSMUSG00000020333	GO:0000166|GO:0001676|GO:0003824|GO:0004467|GO:0005515|GO:0005524|GO:0005634|GO:0005739|GO:0005741|GO:0005777|GO:0005783|GO:0006629|GO:0006631|GO:0006641|GO:0007405|GO:0008152|GO:0008654|GO:0010747|GO:0010867|GO:0010976|GO:0015908|GO:0016020|GO:0016021|GO:0016874|GO:0019899|GO:0042803|GO:0043231
		7.42318		2	Acsm5	C730019D22|C730027J19Rik	272428	ENSMUSG00000030972	GO:0000166|GO:0003674|GO:0003824|GO:0005524|GO:0005575|GO:0005739|GO:0006629|GO:0006631|GO:0008150|GO:0008152|GO:0016874|GO:0046872|GO:0047760
6.54553	17.1119			3	Acss1	1110032O15Rik|AI788978|Acas2|Acas2l|AceCS2	68738	ENSMUSG00000027452	GO:0000166|GO:0003824|GO:0003987|GO:0005524|GO:0005739|GO:0005759|GO:0006085|GO:0008152|GO:0016208|GO:0016874|GO:0019413|GO:0019427|GO:0019542
	7.63147			2	Acss2	1110017C11Rik|ACAS|Acas1|Acas2|AceCS1|Acs1	60525	ENSMUSG00000027605	GO:0000166|GO:0003824|GO:0003987|GO:0005524|GO:0005634|GO:0005737|GO:0006085|GO:0008152|GO:0008610|GO:0016208|GO:0016874|GO:0019413|GO:0019427|GO:0019542|GO:0043231
5.56225				2	Actn2	1110008F24Rik	11472	ENSMUSG00000052374	GO:0003779|GO:0005509|GO:0005515|GO:0005737|GO:0005865|GO:0005925|GO:0006936|GO:0008092|GO:0030017|GO:0030018|GO:0030035|GO:0030175|GO:0030374|GO:0030375|GO:0030674|GO:0030864|GO:0031432|GO:0042802|GO:0042803|GO:0043268|GO:0044325|GO:0046983|GO:0048041|GO:0051015|GO:0051289|GO:0051373|GO:0070080|GO:1901018
	8.3047			2	Acy1	1110014J22Rik|Acy-1	109652	ENSMUSG00000023262	GO:0004046|GO:0005737|GO:0006508|GO:0006520|GO:0008152|GO:0008237|GO:0016787|GO:0046872
	5.19302			2	Acy3	0610006H10Rik|AA3|AW107362|Acy-3|HCBP1	71670	ENSMUSG00000024866	GO:0004046|GO:0005737|GO:0005886|GO:0008152|GO:0016020|GO:0016324|GO:0016787|GO:0016788|GO:0016811|GO:0042802|GO:0046872
	5.54232			2	Adamts1	ADAM-TS1|ADAMTS|ADAMTS-1|C3-C5|METH-1|METH1	11504	ENSMUSG00000022893	GO:0001542|GO:0001822|GO:0004222|GO:0005515|GO:0005576|GO:0005578|GO:0005604|GO:0006508|GO:0008152|GO:0008201|GO:0008233|GO:0008237|GO:0008270|GO:0016525|GO:0016787|GO:0031012|GO:0031410|GO:0046872|GO:0060347
		6.26745		2	Adamtsl3	9230119C12Rik|C130057K09|mKIAA1233	269959	ENSMUSG00000070469	GO:0003674|GO:0005575|GO:0008150
	6.91744			2	Add3	AI463285|R75380	27360	ENSMUSG00000025026	GO:0000794|GO:0003779|GO:0005080|GO:0005198|GO:0005516|GO:0005737|GO:0005856|GO:0005886|GO:0005911|GO:0005938|GO:0016020|GO:0042493|GO:0046872
	7.55608			2	Adh5	Adh-5|Adh3|GSNOR	11532	ENSMUSG00000028138	GO:0000166|GO:0001523|GO:0003016|GO:0004022|GO:0005504|GO:0005634|GO:0005737|GO:0005739|GO:0006068|GO:0006069|GO:0008270|GO:0016491|GO:0018119|GO:0018467|GO:0032496|GO:0042803|GO:0045777|GO:0046294|GO:0046872|GO:0051409|GO:0051775|GO:0051903|GO:0055114
9.10741	10.945		Adhfe1	3	Adhfe1	6330565B14Rik|AI043035|Adh8	76187	ENSMUSG00000025911	GO:0005739|GO:0015993|GO:0016491|GO:0046872|GO:0047988|GO:0055114
	9.67978			2	Adk	2310026J05Rik|5033405D03Rik|AI255373|AI987814|Ak	11534	ENSMUSG00000039197	GO:0000166|GO:0004001|GO:0005524|GO:0005634|GO:0005829|GO:0006166|GO:0006175|GO:0010613|GO:0016301|GO:0016310|GO:0016740|GO:0016773|GO:0042102|GO:0044342|GO:0046085|GO:0046872
9.03484	17.9731	5.86846		4	Adora2b	A2BAR|A2BR|A2b|AA2BR|AI480866|AI605384	11541	ENSMUSG00000018500	GO:0001609|GO:0001973|GO:0002882|GO:0004871|GO:0004930|GO:0005886|GO:0007165|GO:0007186|GO:0007189|GO:0008284|GO:0008285|GO:0009986|GO:0010575|GO:0010701|GO:0010893|GO:0016020|GO:0016021|GO:0030819|GO:0030828|GO:0031284|GO:0031668|GO:0032722|GO:0032755|GO:0032966|GO:0033605|GO:0043306|GO:0045765|GO:0045909|GO:0060087
	6.97295			2	Aga	AW060726	11593	ENSMUSG00000031521	GO:0003948|GO:0005764|GO:0005783|GO:0006517|GO:0016787|GO:0043621|GO:0051604
		5.83638		2	Agbl2	4930524K04|A430081C19Rik|CCP2	271813	ENSMUSG00000040812	GO:0004180|GO:0004181|GO:0005737|GO:0005829|GO:0006508|GO:0008233|GO:0008237|GO:0008270|GO:0016787|GO:0046872
5.20465	6.57044			3	Ager	RAGE	11596	ENSMUSG00000015452	GO:0005615|GO:0005737|GO:0005886|GO:0007259|GO:0009925|GO:0010763|GO:0016020|GO:0030335|GO:0030424|GO:0031175|GO:0043025|GO:0043065|GO:0044548|GO:0048661|GO:0050729|GO:0050785|GO:0050930|GO:0051092|GO:0055074
	6.98094			2	Agl	1110061O17Rik|9430004C13Rik|9630046L06Rik|AI850929|C77197	77559	ENSMUSG00000033400	GO:0004133|GO:0004134|GO:0004135|GO:0005515|GO:0005634|GO:0005737|GO:0005977|GO:0005980|GO:0007584|GO:0009725|GO:0016234|GO:0016529|GO:0030246|GO:0030247|GO:0031593|GO:0051384
	9.7953	5.31632		3	Agmo	A530016O06Rik|AI790538|Tmem195	319660	ENSMUSG00000050103	GO:0005506|GO:0005783|GO:0006633|GO:0006643|GO:0016020|GO:0016021|GO:0016491|GO:0046485|GO:0050479|GO:0055114
	5.50537			2	Agpat5	1110013A05Rik|D8Ertd319e	52123	ENSMUSG00000031467	GO:0003841|GO:0005739|GO:0006639|GO:0008152|GO:0008654|GO:0016020|GO:0016021|GO:0016740|GO:0016746
11.443	26.3485	6.68877	Agt	4	Agt	AI265500|AngI|AngII|Aogen|Serpina8	11606	ENSMUSG00000031980	GO:0001543|GO:0001568|GO:0001658|GO:0001822|GO:0001991|GO:0001998|GO:0001999|GO:0002018|GO:0002019|GO:0002035|GO:0003051|GO:0003331|GO:0004867|GO:0005179|GO:0005615|GO:0006883|GO:0006917|GO:0007160|GO:0007166|GO:0007186|GO:0007202|GO:0007250|GO:0007588|GO:0008065|GO:0008217|GO:0008285|GO:0009409|GO:0009651|GO:0010468|GO:0010535|GO:0010595|GO:0010613|GO:0010628|GO:0010698|GO:0010873|GO:0010951|GO:…
5.33156	12.0269			3	Agtrap	3300002E14Rik|AT1R|Atrap|D4Wsu124e	11610	ENSMUSG00000029007	GO:0004945|GO:0005515|GO:0005783|GO:0005794|GO:0005886|GO:0005938|GO:0008217|GO:0016020|GO:0016021|GO:0031410|GO:0038166
5.92617	13.1747			3	Agxt2l1	1300019H02Rik|AI195447	71760	ENSMUSG00000019232	GO:0003824|GO:0005575|GO:0005739|GO:0008150|GO:0008483|GO:0016740|GO:0030170
	5.41977			2	Ahcyl1	1110034F20Rik|AA409031|AA414901|Ahcy-rs3|DCAL|Irbit	229709	ENSMUSG00000027893	GO:0004013|GO:0005515|GO:0005783|GO:0006378|GO:0006611|GO:0006730|GO:0010765|GO:0016787|GO:0031440|GO:0032412|GO:0044070
7.79951	17.7988			3	AI464131	AA408153|AI604836|Gm762|Kiaa1161|NET37	329828	ENSMUSG00000046312	GO:0003824|GO:0004553|GO:0005515|GO:0005975|GO:0008152|GO:0016020|GO:0016021|GO:0016787|GO:0016798|GO:0031965|GO:0043568|GO:0048741|GO:0051897
	6.40949			2	AI848285	Orf26	435145	ENSMUSG00000096883	GO:0003674|GO:0005575|GO:0008150
	9.47533			2	Aifm2	5430437E11Rik|Amid|D730001I10Rik|PRG3	71361	ENSMUSG00000020085	GO:0003677|GO:0004174|GO:0005737|GO:0005739|GO:0005741|GO:0005811|GO:0005829|GO:0006917|GO:0016020|GO:0016021|GO:0016491|GO:0030261|GO:0050660|GO:0055114
	8.0693			2	Akr1b10	2310005E10Rik|Akr1b16	67861	ENSMUSG00000061758	GO:0005739
	6.33487			2	Akr1b8	FR-1|Fgfrp|Fgrp	14187	ENSMUSG00000029762	GO:0001758|GO:0004032|GO:0005737|GO:0016488|GO:0016491|GO:0044597|GO:0044598|GO:0045550|GO:0047718|GO:0055114
	8.44488			2	Akr1c13	mKIAA4014	27384	ENSMUSG00000021213	GO:0004033|GO:0006805|GO:0016491|GO:0055114
	7.14225			2	Akt2	2410016A19Rik|AW554154|PKB|PKBbeta	11652	ENSMUSG00000004056	GO:0000166|GO:0001934|GO:0004672|GO:0004674|GO:0005080|GO:0005515|GO:0005524|GO:0005543|GO:0005634|GO:0005737|GO:0005829|GO:0005886|GO:0005975|GO:0005977|GO:0005978|GO:0006006|GO:0006417|GO:0006468|GO:0006810|GO:0006915|GO:0007275|GO:0008286|GO:0008643|GO:0009967|GO:0010628|GO:0010748|GO:0010765|GO:0010907|GO:0016020|GO:0016301|GO:0016310|GO:0016740|GO:0016772|GO:0030027|GO:0030335|GO:0031982|GO:…
	5.57653			2	Alas2	ALAS|ALAS-E|ALASE|Alas-2	11656	ENSMUSG00000025270	GO:0001666|GO:0003824|GO:0003870|GO:0005739|GO:0005743|GO:0005759|GO:0006778|GO:0006783|GO:0006879|GO:0008152|GO:0009058|GO:0016594|GO:0016740|GO:0016746|GO:0030170|GO:0030218|GO:0033014|GO:0042541|GO:0050662
8.89225	10.9044		Aldh1l1	3	Aldh1a1	Ahd-2|Ahd2|Aldh1|Aldh1a2|E1|Raldh1	11668	ENSMUSG00000053279	GO:0001758|GO:0002072|GO:0002138|GO:0004028|GO:0004029|GO:0005634|GO:0005737|GO:0006979|GO:0008152|GO:0016491|GO:0016620|GO:0018479|GO:0042493|GO:0042572|GO:0042573|GO:0042802|GO:0042904|GO:0042905|GO:0043065|GO:0045471|GO:0048048|GO:0051289|GO:0055114
	10.3991			2	Aldh1a7	AI987940|Ahd2-like|Aldh-pb|Aldh1a4|Aldhpb	26358	ENSMUSG00000024747	GO:0004028|GO:0004029|GO:0005737|GO:0008152|GO:0016491|GO:0016620|GO:0018479|GO:0042573|GO:0042802|GO:0051289|GO:0055114
8.50325	26.9184			3	Aldh1l1	1810048F20Rik|FDH|Fthfd|Neut2	107747	ENSMUSG00000030088	GO:0003824|GO:0004030|GO:0005737|GO:0005739|GO:0006730|GO:0008152|GO:0008168|GO:0009058|GO:0009258|GO:0016155|GO:0016491|GO:0016620|GO:0016742|GO:0032403|GO:0033721|GO:0043234|GO:0055114
	17.5188			2	Aldh2	Ahd-5|Ahd5	11669	ENSMUSG00000029455	GO:0004029|GO:0005739|GO:0008152|GO:0016491|GO:0016620|GO:0042802|GO:0055114
	8.7349			2	Aldh3b1	1700001N19Rik|ALDH4|ALDH7	67689	ENSMUSG00000024885	GO:0004030|GO:0005737|GO:0005829|GO:0006081|GO:0008152|GO:0016491|GO:0016620|GO:0034599|GO:0046185|GO:0055114
	10.5837			2	Aldh4a1	A930035F14Rik|Ahd-1|Ahd1|Aldh4|Aldh5a1|E330022C09|P5cd|P5cdh|P5cdhl|P5cdhs|Ssdh1	212647	ENSMUSG00000028737	GO:0003842|GO:0004029|GO:0005739|GO:0006560|GO:0006561|GO:0008152|GO:0016491|GO:0016620|GO:0055114
	6.13459			2	Aldh6a1	1110038I05Rik|AI314632|Mmsdh	104776	ENSMUSG00000021238	GO:0004491|GO:0005634|GO:0005739|GO:0006210|GO:0006573|GO:0006574|GO:0008152|GO:0016491|GO:0016620|GO:0016790|GO:0018478|GO:0019484|GO:0019859|GO:0050873|GO:0055114
5.00227	14.039			3	Aldh7a1	Atq1|D18Wsu181e	110695	ENSMUSG00000053644	GO:0004029|GO:0004043|GO:0005634|GO:0005737|GO:0005739|GO:0008152|GO:0008802|GO:0016491|GO:0016620|GO:0055114
	7.48676			2	Aldh9a1	AA139417|Abaldh|ESTM40|TMABA-DH|Tmabadh	56752	ENSMUSG00000026687	GO:0004029|GO:0005737|GO:0005739|GO:0005829|GO:0005886|GO:0006081|GO:0008152|GO:0009437|GO:0016491|GO:0016620|GO:0019145|GO:0042136|GO:0042803|GO:0043176|GO:0047105|GO:0051287|GO:0055114
6.47219	16.5577	5.817	Aldoc	4	Aldoc	AI847350|AU040929|Aldo3|Scrg2	11676	ENSMUSG00000017390	GO:0003824|GO:0004332|GO:0005737|GO:0005739|GO:0006096|GO:0006915|GO:0007568|GO:0008092|GO:0008152|GO:0016829|GO:0030388|GO:0030424|GO:0051289|GO:0051290
	5.37633			2	Alkbh7	2310045B01Rik|2510008E23Rik|Abh7|Spata11	66400	ENSMUSG00000002661	GO:0005576|GO:0005634|GO:0005737|GO:0005739|GO:0008150|GO:0016491|GO:0016702|GO:0016706|GO:0046872|GO:0055114
5.14018	13.4916	6.83348		4	Alpl	APTNAP|Akp-2|Akp2|TNAP|TNSALP	11647	ENSMUSG00000028766	GO:0001958|GO:0003006|GO:0003824|GO:0004035|GO:0005615|GO:0005886|GO:0008152|GO:0016020|GO:0016311|GO:0016462|GO:0016787|GO:0016791|GO:0031225|GO:0044420|GO:0046677|GO:0046872|GO:0051384|GO:0071407
	6.36491	5.26745		3	Als2cl	79H19D|79H19E|BC022645|D930044G19Rik|mRn.49018	235633	ENSMUSG00000044037	GO:0005089|GO:0005096|GO:0005515|GO:0005622|GO:0005737|GO:0007032|GO:0008104|GO:0016023|GO:0017112|GO:0017137|GO:0035023|GO:0042802
	7.63123			2	Amot	C81439|CAG-2|D0Kist1|E230009N18Rik|Sii6|mKIAA1071	27494	ENSMUSG00000041688	GO:0001570|GO:0001701|GO:0001702|GO:0001725|GO:0001726|GO:0003365|GO:0004872|GO:0005515|GO:0005737|GO:0005884|GO:0005923|GO:0006935|GO:0009897|GO:0009986|GO:0016021|GO:0016525|GO:0030027|GO:0030036|GO:0030054|GO:0030139|GO:0030334|GO:0031410|GO:0034260|GO:0034613|GO:0035329|GO:0040019|GO:0042074|GO:0043116|GO:0043532|GO:0043534|GO:0043536|GO:0048514|GO:0051056
	6.18692			2	Amotl1	2310010G08Rik|2310067L22Rik|4932416D09Rik|JEAP|mFLJ00155	75723	ENSMUSG00000013076	GO:0003365|GO:0005515|GO:0005737|GO:0005923|GO:0016055|GO:0016324|GO:0030027|GO:0030054|GO:0031410|GO:0035329|GO:0042802|GO:0043536
	6.78406			2	Amt	EG434437	434437	ENSMUSG00000032607	GO:0004047|GO:0005737|GO:0005739|GO:0006546|GO:0008168|GO:0008483|GO:0016740|GO:0032259
		5.37247		2	Angptl1	2810039D03Rik|ANG3|ANGPT3|ANGY|ARP1	72713	ENSMUSG00000033544	GO:0005102|GO:0005576|GO:0005615|GO:0007165|GO:0007169
7.80259	10.2528			3	Angptl4	Arp4|Bk89|Fiaf|Hfarp|Ng27|Pgar|Pgarg|Pp1158	57875	ENSMUSG00000002289	GO:0004857|GO:0005102|GO:0005576|GO:0005578|GO:0005615|GO:0007165|GO:0009267|GO:0043066|GO:0045834|GO:0051005|GO:0051260|GO:0070328
	9.45648			2	Anxa5	Anx5|R74653	11747	ENSMUSG00000027712	GO:0005509|GO:0005515|GO:0005544|GO:0005622|GO:0005737|GO:0005886|GO:0007596|GO:0007599|GO:0009897|GO:0010033|GO:0014704|GO:0030971|GO:0042383|GO:0042995|GO:0043065|GO:0043499|GO:0050819|GO:0051260|GO:0072563
	6.63793	6.60538		3	Aox1	AI196512|AI255253|Ao|Aox-1|Aox-2|Aox2|Moro|Ro	11761	ENSMUSG00000063558	GO:0003824|GO:0004031|GO:0005506|GO:0005737|GO:0008762|GO:0009055|GO:0016491|GO:0016614|GO:0043546|GO:0046872|GO:0050660|GO:0051287|GO:0051536|GO:0051537|GO:0055114
	5.942			2	Apeh		235606	ENSMUSG00000032590	GO:0005737|GO:0016787|GO:0031965
10.2754	9.73233			3	Apln	6030430G11Rik|Apel	30878	ENSMUSG00000037010	GO:0002026|GO:0005102|GO:0005179|GO:0005615|GO:0007186|GO:0007631|GO:0008284|GO:0031652|GO:0031704|GO:0042327|GO:0042756|GO:0043576|GO:0045776|GO:0045906|GO:0045909|GO:0048471|GO:0050878|GO:0051461|GO:0051466
	6.73824			2	Apobec3	Arp3|BC003314|Cem15|Rfv3	80287	ENSMUSG00000009585	GO:0003824|GO:0005515|GO:0005737|GO:0008270|GO:0009615|GO:0010529|GO:0016787|GO:0016814|GO:0046872
17.9761	14.4696	7.12101		4	Apoc1	Apo-CIB|ApoC-IB	11812	ENSMUSG00000040564	GO:0004859|GO:0005504|GO:0005576|GO:0005783|GO:0006641|GO:0006810|GO:0006869|GO:0008203|GO:0010900|GO:0010916|GO:0032368|GO:0032375|GO:0033344|GO:0033700|GO:0034361|GO:0034364|GO:0034369|GO:0034382|GO:0034447|GO:0042157|GO:0045717|GO:0045833|GO:0048261|GO:0050995|GO:0051005|GO:0055102
13.0351	10.3223	6.20421		4	Apoc3	Apoc	11814	ENSMUSG00000032081	GO:0005543|GO:0005576|GO:0005615|GO:0006641|GO:0006642|GO:0006810|GO:0006869|GO:0007186|GO:0008203|GO:0008289|GO:0010897|GO:0010903|GO:0010916|GO:0010987|GO:0010989|GO:0016042|GO:0019433|GO:0030234|GO:0032488|GO:0033344|GO:0033700|GO:0034361|GO:0034363|GO:0034366|GO:0034375|GO:0034382|GO:0042157|GO:0042627|GO:0042632|GO:0042953|GO:0043434|GO:0045717|GO:0045833|GO:0048261|GO:0050995|GO:0051005|GO:…
7.29885	15.5413	6.11534	Apoe	4	Apoe	AI255918	11816	ENSMUSG00000002985	GO:0001540|GO:0001937|GO:0002021|GO:0005319|GO:0005543|GO:0005576|GO:0005615|GO:0005737|GO:0005769|GO:0005770|GO:0005794|GO:0005874|GO:0006629|GO:0006641|GO:0006707|GO:0006810|GO:0006869|GO:0006874|GO:0006898|GO:0006917|GO:0006979|GO:0007186|GO:0007263|GO:0007568|GO:0008104|GO:0008201|GO:0008203|GO:0008289|GO:0010468|GO:0010544|GO:0010873|GO:0010875|GO:0016209|GO:0017127|GO:0019934|GO:0030195|GO:…
	5.79179		Appl2	2	Appl2	Dip3b	216190	ENSMUSG00000020263	GO:0005543|GO:0005634|GO:0005737|GO:0005768|GO:0007049|GO:0008283|GO:0010008|GO:0016020|GO:0017137
	21.2165			2	Aqp2	AQP-CD|WCH-CD|cph|jpk	11827	ENSMUSG00000023013	GO:0003097|GO:0003779|GO:0005215|GO:0005372|GO:0005737|GO:0005764|GO:0005769|GO:0005791|GO:0005802|GO:0005886|GO:0005887|GO:0006810|GO:0006833|GO:0006884|GO:0006915|GO:0015168|GO:0015250|GO:0015288|GO:0015793|GO:0016020|GO:0016021|GO:0016323|GO:0016324|GO:0030042|GO:0030133|GO:0030136|GO:0030165|GO:0031303|GO:0031410|GO:0042631|GO:0043234|GO:0046930|GO:0051928|GO:0055037|GO:0055038|GO:0055085|GO:…
	6.64747		Aqp4	2	Aqp4	WCH4	11829	ENSMUSG00000024411	GO:0005215|GO:0005737|GO:0005886|GO:0005887|GO:0005911|GO:0006810|GO:0006833|GO:0007605|GO:0009897|GO:0015250|GO:0015288|GO:0015670|GO:0016020|GO:0016021|GO:0016323|GO:0030104|GO:0030315|GO:0042383|GO:0043234|GO:0051260|GO:0055085|GO:0070295|GO:0071346
9.13184	12.1749	6.8704		4	Aqp9	1700020I22Rik|AI266899	64008	ENSMUSG00000032204	GO:0005215|GO:0005345|GO:0005350|GO:0005887|GO:0006810|GO:0006833|GO:0006863|GO:0010033|GO:0015250|GO:0015288|GO:0015722|GO:0015791|GO:0015837|GO:0015855|GO:0015931|GO:0016020|GO:0016021|GO:0016323|GO:0043231|GO:0046689|GO:0046930|GO:0055085
	9.04371			2	Arap1	2410002L19Rik|Centd2|mKIAA0782	69710	ENSMUSG00000032812	GO:0001921|GO:0005096|GO:0005100|GO:0005543|GO:0005547|GO:0005622|GO:0005737|GO:0005794|GO:0005802|GO:0005886|GO:0007165|GO:0008060|GO:0008270|GO:0008360|GO:0016020|GO:0031410|GO:0031702|GO:0032312|GO:0043089|GO:0046872|GO:0051270|GO:0051491|GO:0051497
	5.30039			2	Arfip1	2310030I10Rik|AW123087|Arfaptin|D3Ertd598e	99889	ENSMUSG00000074513	GO:0000139|GO:0005829|GO:0006886|GO:0042802|GO:0050708
	5.04062			2	Arhgap12	2810011M08Rik	75415	ENSMUSG00000041225	GO:0003674|GO:0005096|GO:0005543|GO:0005622|GO:0007165
	5.89735			2	Arhgap18	4833419J07Rik|AI314906|AI843501	73910	ENSMUSG00000039031	GO:0003674|GO:0005096|GO:0005622|GO:0007165
	8.01896			2	Arhgap24	0610025G21Rik	231532	ENSMUSG00000057315	GO:0001525|GO:0003674|GO:0005096|GO:0005543|GO:0005622|GO:0005737|GO:0005856|GO:0005886|GO:0007165|GO:0007275|GO:0030054|GO:0030154|GO:0042995
	15.4105			2	Arhgef16		230972	ENSMUSG00000029032	GO:0005085|GO:0005089|GO:0005543|GO:0005622|GO:0005737|GO:0017048|GO:0030165|GO:0030971|GO:0032863|GO:0032864|GO:0035023|GO:0050790|GO:0060326|GO:0090004
7.6684	20.5931	5.6405		4	Arhgef19	6030432F23|6430573B13Rik|WGEF	213649	ENSMUSG00000028919	GO:0005085|GO:0005089|GO:0005096|GO:0005543|GO:0005622|GO:0032321|GO:0032956|GO:0035023|GO:0042060
7.25594	8.77748		Arhgef26	3	Arhgef26	4631416L12Rik|8430436L14Rik|AI303572|AW491953|SGEF	622434	ENSMUSG00000036885	GO:0003674|GO:0005575|GO:0008150
	6.79827			2	Arhgef40	E130112L23Rik|Gm669|Solo	268739	ENSMUSG00000004562	GO:0003674|GO:0005085|GO:0005089|GO:0005543|GO:0005575|GO:0005622|GO:0005737|GO:0008150|GO:0035023
		5.99362		2	Arhgef5	2210412D05Rik|AA717842|AW495314|Tim1	54324	ENSMUSG00000033542	GO:0002408|GO:0005515|GO:0005737|GO:0005886|GO:0030036|GO:0032319|GO:0032321|GO:0071803
	6.61879			2	Arid5a	D430024K22Rik|Mrf1	214855	ENSMUSG00000037447	GO:0002062|GO:0003677|GO:0003682|GO:0005622|GO:0005634|GO:0005667|GO:0005730|GO:0006351|GO:0006355|GO:0008134|GO:0035066|GO:0045944
5.21738	12.6058			3	As3mt	2310045H08Rik|Cyt19	57344	ENSMUSG00000003559	GO:0005737|GO:0005739|GO:0005829|GO:0008168|GO:0009404|GO:0016740|GO:0018872|GO:0030791|GO:0030792|GO:0032259|GO:0046685
	5.22911			2	Asl	2510006M18Rik	109900	ENSMUSG00000025533	GO:0000050|GO:0000053|GO:0001889|GO:0003824|GO:0004056|GO:0005634|GO:0005737|GO:0005741|GO:0005783|GO:0006475|GO:0006520|GO:0006526|GO:0007626|GO:0008652|GO:0009791|GO:0016829|GO:0019676|GO:0042450|GO:0043025|GO:0043204|GO:0048471|GO:0070852
8.66898	13.5276			3	Asrgl1	2410004D18Rik|ALP|ALP1|AU040643|AW060375	66514	ENSMUSG00000024654	GO:0003948|GO:0004067|GO:0005634|GO:0005737|GO:0015630|GO:0016787|GO:0033345
	7.53531			2	Ass1	AA408052|ASS|Ass-1|fold	11898	ENSMUSG00000076441	GO:0000050|GO:0000053|GO:0000166|GO:0004055|GO:0005524|GO:0005634|GO:0005737|GO:0005739|GO:0005741|GO:0005764|GO:0005783|GO:0006526|GO:0008652|GO:0009607|GO:0010043|GO:0015643|GO:0016874|GO:0043005|GO:0043025|GO:0043204|GO:0051384|GO:0070852
	5.65627			2	Atf5	AFTA|Atf7|Atfx|ODA-10	107503	ENSMUSG00000038539	GO:0003677|GO:0003700|GO:0005634|GO:0005667|GO:0005737|GO:0006351|GO:0006355|GO:0006357|GO:0031072|GO:0042127|GO:0043565|GO:0046983|GO:0048712|GO:0050768|GO:0051726
6.87008	15.5661	6.01871		4	Athl1	5730511L01Rik|BC023151	212974	ENSMUSG00000062031	GO:0003824|GO:0005575|GO:0005975|GO:0008150|GO:0008152|GO:0016787|GO:0016798
	6.28991			2	Atic	2610509C24Rik|AA536954|AW212393	108147	ENSMUSG00000026192	GO:0003824|GO:0003937|GO:0004643|GO:0005739|GO:0006164|GO:0006189|GO:0008152|GO:0009116|GO:0009259|GO:0016740|GO:0016787|GO:0042803|GO:0046452|GO:0046654
	8.54244			2	Atoh8	4933425C05Rik|Hath6|Math6|bHLHa21|okadin	71093	ENSMUSG00000037621	GO:0003677|GO:0005634|GO:0006351|GO:0006355|GO:0007275|GO:0007399|GO:0030154|GO:0046983
	7.9504		Atp13a4	2	Atp13a4	4631413J11Rik|4832416L12|9330174J19Rik	224079	ENSMUSG00000038094	GO:0000166|GO:0003674|GO:0005524|GO:0005575|GO:0006812|GO:0015662|GO:0016020|GO:0016021|GO:0016787|GO:0016820|GO:0016887|GO:0046872
7.50484	18.7387		Atp1a2	3	Atp1a2	AW060654|Atpa-3|mKIAA0778	98660	ENSMUSG00000007097	GO:0000166|GO:0001504|GO:0002026|GO:0002087|GO:0003824|GO:0005391|GO:0005515|GO:0005524|GO:0005737|GO:0005768|GO:0005886|GO:0005890|GO:0005901|GO:0006754|GO:0006810|GO:0006811|GO:0006812|GO:0006813|GO:0006814|GO:0006937|GO:0006940|GO:0006942|GO:0008152|GO:0008217|GO:0008344|GO:0008542|GO:0015077|GO:0015662|GO:0015672|GO:0015991|GO:0016020|GO:0016021|GO:0016787|GO:0016820|GO:0019229|GO:0019829|GO:…
	8.40251			2	Atp1a4		27222	ENSMUSG00000007107	GO:0000166|GO:0003824|GO:0005391|GO:0005524|GO:0005575|GO:0005886|GO:0006200|GO:0006754|GO:0006810|GO:0006811|GO:0006812|GO:0006813|GO:0006814|GO:0007283|GO:0008152|GO:0009566|GO:0015077|GO:0015662|GO:0015672|GO:0016020|GO:0016021|GO:0016787|GO:0016820|GO:0030317|GO:0030641|GO:0035725|GO:0042391|GO:0046872
	8.55175		Atp1b2	2	Atp1b2	Amog|Atpb-2	11932	ENSMUSG00000041329	GO:0005391|GO:0005737|GO:0006810|GO:0006811|GO:0006813|GO:0006814|GO:0007155|GO:0016020|GO:0016021|GO:0016324|GO:0046034
6.6319	5.28283			3	Atp6v0e	Atp6k|Atp6v0e1|M9.2	11974	ENSMUSG00000015575	GO:0006810|GO:0006811|GO:0015078|GO:0015991|GO:0015992|GO:0016020|GO:0016021|GO:0016049|GO:0016787|GO:0033179
	10.8621			2	Avpr1a	AVPR|Avpr1|V1a|V1aR	54140	ENSMUSG00000020123	GO:0001992|GO:0002125|GO:0003084|GO:0004871|GO:0004930|GO:0005000|GO:0005886|GO:0006950|GO:0007165|GO:0007186|GO:0007204|GO:0007621|GO:0007625|GO:0008284|GO:0010033|GO:0010035|GO:0010460|GO:0014049|GO:0016020|GO:0016021|GO:0017046|GO:0019722|GO:0030307|GO:0031394|GO:0031410|GO:0031894|GO:0032849|GO:0035176|GO:0035815|GO:0042711|GO:0042713|GO:0043084|GO:0045777|GO:0045907|GO:0051970
6.29638	12.2482			3	Axl	AI323647|Ark|Tyro7|Ufo	26362	ENSMUSG00000002602	GO:0000166|GO:0001764|GO:0001779|GO:0001786|GO:0001961|GO:0001974|GO:0004672|GO:0004713|GO:0004714|GO:0005524|GO:0005615|GO:0005886|GO:0006468|GO:0006909|GO:0006954|GO:0007165|GO:0007167|GO:0007283|GO:0009986|GO:0016020|GO:0016021|GO:0016301|GO:0016310|GO:0016740|GO:0016772|GO:0021885|GO:0030154|GO:0030168|GO:0031668|GO:0032036|GO:0032689|GO:0032720|GO:0032825|GO:0032940|GO:0034101|GO:0034446|GO:…
10.3149	5.13309	5.64342		4	B230209K01Rik	AI848258|Gm818	98452		GO:0003674|GO:0005575|GO:0008150
6.20056				2	B230323A14Rik		319970		GO:0003674|GO:0005575|GO:0008150
	14.978			2	Bag3	AA407278|Bis|mg638	29810	ENSMUSG00000030847	GO:0005515|GO:0005737|GO:0005829|GO:0005886|GO:0006915|GO:0032403|GO:0042981|GO:0043005|GO:0043066|GO:0051087
5.94662	14.0508	5.11437		4	Bbox1	AI874739	170442	ENSMUSG00000041660	GO:0005506|GO:0005737|GO:0005739|GO:0008270|GO:0008336|GO:0015629|GO:0016491|GO:0016702|GO:0016706|GO:0043231|GO:0045329|GO:0046872|GO:0055114
5.33412				2	BC006965		217294
7.80475	23.6768	5.92063		4	BC026585		226527	ENSMUSG00000033488	GO:0000166|GO:0005739|GO:0008270|GO:0016491|GO:0055114
6.11476	5.69037			3	BC055402		407809
18.8411	8.2974			3	BC064078		408064
	7.06763			2	Bcam	1200005K12Rik|B-CAM|Gplu|Lu	57278	ENSMUSG00000002980	GO:0005055|GO:0005886|GO:0005887|GO:0007155|GO:0007160|GO:0009986|GO:0016020|GO:0016021|GO:0043236
9.49877	21.9367		Bcan	3	Bcan	Cspg7	12032	ENSMUSG00000004892	GO:0005540|GO:0005576|GO:0005578|GO:0005615|GO:0007155|GO:0021766|GO:0030246|GO:0030425|GO:0031225|GO:0045202
5.78638	12.4672			3	Bcar3	AI131758|AND-34	29815	ENSMUSG00000028121	GO:0005085|GO:0005622|GO:0007264
	15.0387			2	Bckdha		12039	ENSMUSG00000060376	GO:0003826|GO:0005739|GO:0005947|GO:0009083|GO:0032403|GO:0055114
7.31333	8.39617	6.23111		4	Bcl2l12	2810475P17Rik|5430429M05Rik|Bcl-L12|Bcl2-L12	75736	ENSMUSG00000003190	GO:0006915|GO:0042981
8.38339	17.3829	6.00341		4	Bco2	B-diox-II|Bcdo2|Bcmo2|CMO2	170752	ENSMUSG00000032066	GO:0005622|GO:0005739|GO:0016116|GO:0016119|GO:0016121|GO:0016491|GO:0016702|GO:0042573|GO:0042574|GO:0046872|GO:0051881|GO:0055114|GO:2000377
	6.11408			2	Bdh1	2310032J20Rik|AI327223|Bdh	71911	ENSMUSG00000046598	GO:0000166|GO:0003824|GO:0003858|GO:0005543|GO:0005634|GO:0005739|GO:0005743|GO:0008152|GO:0016491|GO:0055114
7.4815	13.5905			3	Bdh2	1810026B04Rik|Dhrs6	69772	ENSMUSG00000028167	GO:0000166|GO:0003858|GO:0005737|GO:0006635|GO:0008152|GO:0016491|GO:0016628|GO:0019290|GO:0051287|GO:0055072|GO:0055114
	5.55531			2	Beta-s	Hbbt1|Hbbt2	100503605	ENSMUSG00000052305
7.31316	22.7162			3	Birc7	E130019N06|KIAP|Livin|ML-IAP	329581	ENSMUSG00000038840	GO:0004842|GO:0004869|GO:0005622|GO:0005634|GO:0005737|GO:0005794|GO:0006915|GO:0008270|GO:0010466|GO:0016567|GO:0016874|GO:0030414|GO:0042127|GO:0046872|GO:0070247
5.1228	5.38726			3	Bloc1s1	AI839753|BLOS1|Gcn5l1	14533	ENSMUSG00000090247	GO:0005515|GO:0005737|GO:0005739|GO:0005758|GO:0005759|GO:0005829|GO:0009060|GO:0018394|GO:0031083
	8.0562			2	Blvrb		233016	ENSMUSG00000040466	GO:0000166|GO:0004074|GO:0005737|GO:0005829|GO:0016491|GO:0042167|GO:0042602|GO:0055114
	6.06654			2	Bmp7	OP1	12162	ENSMUSG00000008999	GO:0001503|GO:0001654|GO:0001657|GO:0001707|GO:0001822|GO:0005125|GO:0005515|GO:0005576|GO:0005615|GO:0007275|GO:0007389|GO:0007411|GO:0007435|GO:0008083|GO:0008201|GO:0008285|GO:0009880|GO:0009887|GO:0010800|GO:0010862|GO:0010942|GO:0030154|GO:0030326|GO:0030501|GO:0030509|GO:0030855|GO:0031012|GO:0031988|GO:0034116|GO:0034504|GO:0035239|GO:0040007|GO:0042325|GO:0042326|GO:0042475|GO:0043065|GO:…
5.63849	8.8704		Bmpr1b	3	Bmpr1b	AI385617|ALK-6|AV355320|Acvrlk6|Alk6|BMPR-1B|BMPR-IB|CFK-43a|SKR6	12167	ENSMUSG00000052430	GO:0000166|GO:0001501|GO:0001502|GO:0001550|GO:0001654|GO:0004672|GO:0004674|GO:0004675|GO:0005024|GO:0005025|GO:0005524|GO:0006468|GO:0006703|GO:0007179|GO:0009953|GO:0016020|GO:0016021|GO:0016301|GO:0016310|GO:0016740|GO:0016772|GO:0030154|GO:0030425|GO:0030501|GO:0030509|GO:0031290|GO:0035108|GO:0042698|GO:0043010|GO:0043025|GO:0045597|GO:0045669|GO:0046332|GO:0046872|GO:0051216|GO:0060041
11.7897	36.3696		Btbd17	3	Btbd17	1500005I02Rik	72014	ENSMUSG00000000202	GO:0003674|GO:0005575|GO:0005576|GO:0008150
	15.8217			2	Btd		26363	ENSMUSG00000021900	GO:0003674|GO:0005576|GO:0005730|GO:0006807|GO:0008150|GO:0016787|GO:0016810|GO:0016811|GO:0043204|GO:0045177|GO:0047708
5.60849				2	C030018K13Rik		77382
	5.82641			2	C030037D09Rik	9330160M04	193280		GO:0003674|GO:0005575|GO:0008150
9.44477	31.082			3	C1qtnf5	Ctrp5	235312	ENSMUSG00000079592	GO:0005576|GO:0005615|GO:0005886|GO:0005923|GO:0009306|GO:0016020|GO:0016324|GO:0016328|GO:0030133|GO:0042802|GO:0042995|GO:0048839|GO:0070206
6.38688				2	C1qtnf6	2810036M19Rik|CTRP6	72709	ENSMUSG00000022440	GO:0005576|GO:0005581|GO:0005615|GO:0042802|GO:0051259|GO:0070208
8.58545				2	C230035I16Rik		320842
	17.3676	5.64966		3	C4b	C4|Ss	12268	ENSMUSG00000073418	GO:0004866|GO:0005576|GO:0005615|GO:0006954|GO:0006956|GO:0006958|GO:0016064|GO:0045087
9.53066	9.52993			3	Cables1	Cables|ik3-1	63955	ENSMUSG00000040957	GO:0000082|GO:0005515|GO:0005634|GO:0005737|GO:0007049|GO:0007399|GO:0016538|GO:0042995|GO:0051301|GO:0051302|GO:0051726
	6.6984			2	Calr3	1700031L01Rik|6330586I20Rik|Crt2|cspn	73316	ENSMUSG00000019732	GO:0005509|GO:0005783|GO:0006457|GO:0007283|GO:0030154|GO:0051082
6.78103	17.1342	11.2033		4	Calr4	4933403L16Rik|AU017583	108802	ENSMUSG00000028558	GO:0003674|GO:0005575|GO:0005783|GO:0008150
	13.5095			2	Capn11		268958	ENSMUSG00000058626	GO:0001669|GO:0004198|GO:0005509|GO:0005622|GO:0006508|GO:0008233|GO:0008234|GO:0016787|GO:0031410
	8.23696			2	Capn2	AI326419|Capa-2|Capa2|m-calpain|m-calpin	12334	ENSMUSG00000026509	GO:0000785|GO:0001824|GO:0004198|GO:0005509|GO:0005622|GO:0005634|GO:0005737|GO:0005886|GO:0006508|GO:0007520|GO:0008092|GO:0008152|GO:0008233|GO:0008234|GO:0016020|GO:0016540|GO:0016787|GO:0046982
	6.09636			2	Capn9	2200003B16Rik|GC36|nCL-4|nCL4	73647	ENSMUSG00000031981	GO:0004198|GO:0005509|GO:0005622|GO:0005737|GO:0006508|GO:0008233|GO:0008234|GO:0016787
	6.63577			2	Car2	AI131712|CAII|Ca2|Car-2|Ltw-5|Lvtw-5	12349	ENSMUSG00000027562	GO:0002009|GO:0004089|GO:0005615|GO:0005737|GO:0005829|GO:0005902|GO:0006730|GO:0008270|GO:0015670|GO:0016323|GO:0016829|GO:0030424|GO:0032849|GO:0045177|GO:0045672|GO:0045780|GO:0046872|GO:0046903
5.55594	14.3514	8.1463		4	Car5b	7330410H16Rik|CAVB|Ca5b|CarVb|D730005F19Rik	56078	ENSMUSG00000031373	GO:0004089|GO:0005739|GO:0006730|GO:0008152|GO:0008270|GO:0016829|GO:0046872
	9.12723	5.0841		3	Car8	AW546993|Ca8|Cals|Cals1|Carp|wdl	12319	ENSMUSG00000041261	GO:0004089|GO:0005515|GO:0005737|GO:0006730|GO:0008270|GO:0046872|GO:0048015
	6.79156			2	Carhsp1	1200011K09Rik|Crhsp-24|D16Ertd465e	52502	ENSMUSG00000008393	GO:0000177|GO:0003676|GO:0003677|GO:0003723|GO:0003730|GO:0005515|GO:0005737|GO:0005829|GO:0006355|GO:0043186|GO:0043488
	5.45052			2	Carkd	0710008K08Rik|2810407E01Rik	69225	ENSMUSG00000031505	GO:0000166|GO:0003674|GO:0005524|GO:0005739|GO:0008150|GO:0016829|GO:0047453
	7.1643			2	Caskin2	1600028L06Rik|mKIAA1139	140721	ENSMUSG00000034471	GO:0003674|GO:0005575|GO:0005737|GO:0008150
	5.11685			2	Casp6	Mch2|mCASP-6	12368	ENSMUSG00000027997	GO:0002525|GO:0004175|GO:0004197|GO:0005515|GO:0005634|GO:0005737|GO:0005829|GO:0006508|GO:0006915|GO:0006917|GO:0008233|GO:0008234|GO:0009749|GO:0010039|GO:0016787|GO:0034097|GO:0042542|GO:0042981|GO:0043065|GO:0043525|GO:0046670
	12.4744			2	Cat	2210418N07|Cas-1|Cas1|Cs-1	12359	ENSMUSG00000027187	GO:0000302|GO:0001666|GO:0004046|GO:0004096|GO:0004601|GO:0005102|GO:0005739|GO:0005758|GO:0005764|GO:0005777|GO:0005778|GO:0005783|GO:0005794|GO:0005829|GO:0005886|GO:0006641|GO:0006979|GO:0008203|GO:0009060|GO:0009650|GO:0014068|GO:0016209|GO:0016491|GO:0016684|GO:0019899|GO:0020027|GO:0020037|GO:0032088|GO:0042744|GO:0042803|GO:0043066|GO:0046872|GO:0050661|GO:0051092|GO:0051262|GO:0051289|GO:…
5.78519	17.7328			3	Cbr3	1110001J05Rik|C81353	109857	ENSMUSG00000022947	GO:0000166|GO:0000253|GO:0004090|GO:0005634|GO:0005737|GO:0005829|GO:0008152|GO:0016491|GO:0042376|GO:0055114|GO:0070402
9.02328	24.9292	5.3748	Cbs	4	Cbs	AI047524|AI303044|HIP4	12411	ENSMUSG00000024039	GO:0001958|GO:0001974|GO:0004122|GO:0004124|GO:0005634|GO:0005730|GO:0005737|GO:0005829|GO:0006535|GO:0006563|GO:0006565|GO:0006801|GO:0008652|GO:0016740|GO:0016829|GO:0019343|GO:0019344|GO:0019346|GO:0019448|GO:0019899|GO:0020037|GO:0021587|GO:0030170|GO:0030823|GO:0031625|GO:0042803|GO:0043066|GO:0043231|GO:0043418|GO:0043506|GO:0046872|GO:0050667|GO:0050880|GO:0051593|GO:0060135|GO:0060351|GO:…
	5.93731			2	Ccbl1	2010009K05Rik|AI182306|Gtk|Kat1|KatI	70266	ENSMUSG00000039648	GO:0003824|GO:0005634|GO:0005737|GO:0008483|GO:0009058|GO:0016212|GO:0016740|GO:0016829|GO:0016847|GO:0030170|GO:0042218|GO:0042803|GO:0047316|GO:0047804|GO:0070189
	13.8683			2	Ccbl2	BC037135|C430041M20|KATIII|Kat3	229905	ENSMUSG00000040213	GO:0003824|GO:0005739|GO:0006103|GO:0006520|GO:0008483|GO:0009058|GO:0016212|GO:0016740|GO:0016829|GO:0016847|GO:0030170|GO:0042218|GO:0042803|GO:0047315|GO:0047804|GO:0070189
6.56833	9.51581	6.86613		4	Ccdc102a	BC027663|Gm586	234582	ENSMUSG00000063605	GO:0003674|GO:0005575|GO:0008150
	5.32078			2	Ccdc114		211535	ENSMUSG00000040189	GO:0003674|GO:0005575|GO:0008150
5.97083	7.36293			3	Ccdc34	2810027O19Rik|4930522P10Rik|AI596202	68201	ENSMUSG00000027160	GO:0003674|GO:0005575|GO:0008150
	6.01959			2	Ccdc69	2210021E03Rik|D11Ertd461e	52570	ENSMUSG00000049588	GO:0003674|GO:0005575|GO:0008150
6.70317	15.0104	7.78717		4	Ccdc8	ENSMUSG00000041117	434130	ENSMUSG00000041117	GO:0003674|GO:0005886|GO:0010923
5.78604	6.29966			3	Ccdc80	2610001E17Rik|DRO1|Ssg1|Urb	67896	ENSMUSG00000022665	GO:0001968|GO:0005539|GO:0005576|GO:0005578|GO:0005604|GO:0005614|GO:0008201|GO:0010811|GO:0030198|GO:0031012
5.53254	5.92339			3	Ccdc90a	6230416A05Rik|AU015498|AV136929|AW554392|C88263	76137	ENSMUSG00000021371	GO:0003674|GO:0005575|GO:0005739|GO:0008150|GO:0016020|GO:0016021
	7.27798			2	Ccnd3	9230106B05Rik|AA682053|AL024085|AW146355|C78795	12445	ENSMUSG00000034165	GO:0000079|GO:0000307|GO:0001934|GO:0004693|GO:0005515|GO:0005634|GO:0005737|GO:0006468|GO:0007049|GO:0007165|GO:0008284|GO:0016020|GO:0019901|GO:0030213|GO:0042098|GO:0043434|GO:0045737|GO:0051301|GO:0051726
	6.54737			2	Ccs	Ccsd	12460	ENSMUSG00000034108	GO:0004784|GO:0005634|GO:0005737|GO:0005743|GO:0005829|GO:0006801|GO:0008270|GO:0015680|GO:0016532|GO:0019430|GO:0019899|GO:0030001|GO:0046872|GO:0051353|GO:0055114
	5.37434			2	Cd151	PETA-3|SFA-1|Tspan24	12476	ENSMUSG00000025510	GO:0016020|GO:0016021|GO:0016477|GO:0042098
7.32841	7.41245			3	Cd38	Cd38-rs1	12494	ENSMUSG00000029084	GO:0000166|GO:0001666|GO:0003953|GO:0005634|GO:0005886|GO:0007204|GO:0008152|GO:0009725|GO:0009986|GO:0016020|GO:0016021|GO:0016787|GO:0016798|GO:0016849|GO:0030307|GO:0030890|GO:0032024|GO:0033194|GO:0042493|GO:0043066|GO:0043231|GO:0045779|GO:0045892|GO:0045893|GO:0045907|GO:0050853|GO:0060292
7.09132	15.7783			3	Cd63	C75951|ME491|Tspan30	12512	ENSMUSG00000025351	GO:0005515|GO:0005737|GO:0005764|GO:0005768|GO:0005770|GO:0005886|GO:0009986|GO:0010008|GO:0010633|GO:0016020|GO:0016021|GO:0030855|GO:0032403|GO:0034613|GO:0043234|GO:0045785|GO:0045807|GO:2000680
7.95663				2	Cd70	CD27LG|Cd27l|Tnfsf7	21948	ENSMUSG00000019489	GO:0002020|GO:0005125|GO:0005164|GO:0005615|GO:0005886|GO:0006917|GO:0006955|GO:0016020|GO:0016021
	7.75109			2	Cd81	Tapa-1|Tapa1|Tspan28	12520	ENSMUSG00000037706	GO:0000187|GO:0001772|GO:0005515|GO:0005887|GO:0006661|GO:0008104|GO:0008284|GO:0016020|GO:0016021|GO:0016324|GO:0042127|GO:0043128|GO:0046488|GO:0050731
	6.74362			2	Cd9	Tspan29	12527	ENSMUSG00000030342	GO:0005178|GO:0005515|GO:0005886|GO:0006928|GO:0007155|GO:0007338|GO:0007342|GO:0008285|GO:0009897|GO:0009986|GO:0016020|GO:0016021|GO:0016324|GO:0030913
	11.5386	6.61108		3	Cdc42bpg	BC046418|MRCKgamma	240505	ENSMUSG00000024769	GO:0000166|GO:0000287|GO:0004672|GO:0004674|GO:0005083|GO:0005524|GO:0005543|GO:0005737|GO:0005813|GO:0006468|GO:0016301|GO:0016310|GO:0016740|GO:0016772|GO:0031252|GO:0035556|GO:0046872
	7.03738			2	Cdc42ep1	1810058K22Rik|AA980734|Borg5|CEP1|MSE55	104445	ENSMUSG00000049521	GO:0005515|GO:0005737|GO:0005794|GO:0005856|GO:0005886|GO:0007266|GO:0008360|GO:0015629|GO:0016020|GO:0031274
8.33881	13.7309			3	Cdc42ep4	1500041M20Rik|Borg4|CEP4	56699	ENSMUSG00000041598	GO:0005515|GO:0005737|GO:0005856|GO:0007266|GO:0008360|GO:0015629|GO:0015630|GO:0016020|GO:0031274
	6.62589			2	Cdca7	2310021G01Rik|AU044109|JPO1	66953	ENSMUSG00000055612	GO:0003674|GO:0005634|GO:0006351|GO:0006355|GO:0042127|GO:0051301
	6.26807			2	Cdh20	Cdh7	23836	ENSMUSG00000050840	GO:0005509|GO:0005886|GO:0007155|GO:0007156|GO:0016020|GO:0016021
	13.355			2	Cdh26	Gm1010	381409	ENSMUSG00000039155	GO:0005509|GO:0005886|GO:0007155|GO:0007156|GO:0008150|GO:0016020|GO:0016021
	6.20056			2	Cdk5rap3	1810007E24Rik|BC002318|C53|C81486|HSF-27|IC53|MST016	80280	ENSMUSG00000018669	GO:0005515|GO:0005575|GO:0045944
6.94932	9.80361	6.7543		4	Cdkn2c	C77269|INK4c|INK4d|p18|p18INK4c	12580	ENSMUSG00000028551	GO:0000079|GO:0000082|GO:0004861|GO:0005634|GO:0005737|GO:0006917|GO:0007049|GO:0007050|GO:0008285|GO:0016301|GO:0016310|GO:0019901|GO:0030308|GO:0042326
6.19985	9.21866			3	Cebpd		12609		GO:0003677|GO:0003700|GO:0005515|GO:0005634|GO:0006351|GO:0006355|GO:0006357|GO:0042803|GO:0043565|GO:0044212|GO:0045444|GO:0045669|GO:0045892|GO:0045944|GO:0046982|GO:0046983|GO:0048839
	12.4131	7.87373		3	Celsr1	Crsh|Scy|crash	12614	ENSMUSG00000016028	GO:0001702|GO:0001736|GO:0001764|GO:0001843|GO:0001942|GO:0004871|GO:0004888|GO:0004930|GO:0005509|GO:0005515|GO:0005886|GO:0005887|GO:0007155|GO:0007156|GO:0007165|GO:0007166|GO:0007186|GO:0007218|GO:0007266|GO:0007267|GO:0007275|GO:0007417|GO:0007626|GO:0009952|GO:0016020|GO:0016021|GO:0032956|GO:0042060|GO:0042249|GO:0042472|GO:0045176|GO:0046928|GO:0046983|GO:0048105|GO:0060488|GO:0060489|GO:…
	5.65015			2	Chadl	AY100452|D930017K21Rik	214685	ENSMUSG00000063765	GO:0003674|GO:0005575|GO:0008150
	5.12119			2	Chchd10	1620401E04Rik|AI267078|Ndg2	103172	ENSMUSG00000049422	GO:0003674|GO:0005739|GO:0006119|GO:0006754|GO:2000984
	5.42683			2	Chchd3	0610041L09Rik|1700039J09Rik|AW558177	66075	ENSMUSG00000053768	GO:0005515|GO:0005739|GO:0005743|GO:0007007|GO:0008053|GO:0016020|GO:0019902|GO:0032947
	5.63164		Chrdl1	2	Chd1l	4432404A22Rik|Alc1|Snf2p	68058	ENSMUSG00000028089	GO:0000166|GO:0003676|GO:0003677|GO:0004386|GO:0005524|GO:0005634|GO:0005737|GO:0005886|GO:0006200|GO:0006281|GO:0006338|GO:0006974|GO:0016787|GO:0016887
9.96533	20.9004	5.96093		4	Chi3l1	AW208766|Brp39|Gp39	12654	ENSMUSG00000064246	GO:0003824|GO:0004553|GO:0004568|GO:0005576|GO:0005615|GO:0005737|GO:0005783|GO:0005975|GO:0006032|GO:0007250|GO:0008061|GO:0010800|GO:0030324|GO:0043169|GO:0045766|GO:0051897|GO:0070374|GO:0072606
5.58921	9.26022			3	Chrdl1	CHL|CHL1|Nrln1|VOPT	83453	ENSMUSG00000031283	GO:0001503|GO:0001654|GO:0001709|GO:0005576|GO:0007275|GO:0007399|GO:0030154|GO:0030182|GO:0048749
5.18054	10.121			3	Chst2	AI428561|AW121776|C130041E03Rik|Chts2|GST-2|GlcNAc6ST|Gn6st	54371	ENSMUSG00000033350	GO:0000139|GO:0001517|GO:0005794|GO:0005802|GO:0005975|GO:0006044|GO:0006790|GO:0006954|GO:0008146|GO:0008152|GO:0016020|GO:0016021|GO:0016740
6.38048	9.54007			3	Cib1	Cibkip|Kip|Prkdcip	23991	ENSMUSG00000030538	GO:0005509|GO:0005634|GO:0005654|GO:0005737|GO:0005783|GO:0005886|GO:0006915|GO:0006974|GO:0007113|GO:0007229|GO:0008285|GO:0016020|GO:0042995
	7.71553			2	Cidea	AW212747	12683	ENSMUSG00000024526	GO:0005515|GO:0005739|GO:0005740|GO:0006629|GO:0032720|GO:0050710|GO:0050995
9.49624	23.8981			3	Cideb	1110030C18Rik|AI790179|CIDE-B	12684	ENSMUSG00000022219	GO:0005622|GO:0005829|GO:0006915|GO:0006917
	8.66003			2	Ckb	B-CK|Bck|Ck-3|Ck3|Ckbb	12709	ENSMUSG00000001270	GO:0000166|GO:0003824|GO:0004111|GO:0005515|GO:0005524|GO:0005737|GO:0005739|GO:0016301|GO:0016310|GO:0016740|GO:0016772|GO:0030644
	5.41381			2	Clcc1	Mclc	229725	ENSMUSG00000027884	GO:0005254|GO:0005634|GO:0005737|GO:0005783|GO:0005794|GO:0006821|GO:0016020|GO:0016021|GO:0043231
10.2432	16.1828		Cldn10	3	Cldn10	6720456I16Rik|Cldn10a|Cldn10b|D14Ertd728e	58187	ENSMUSG00000022132	GO:0005886|GO:0005923|GO:0016020|GO:0016021|GO:0030054
12.3021				2	Cldn19		242653	ENSMUSG00000066058	GO:0005198|GO:0005634|GO:0005737|GO:0005886|GO:0005923|GO:0016020|GO:0016021|GO:0016323|GO:0019227|GO:0030054|GO:0043296|GO:0043297
	5.1109			2	Clec3b	Tna	21922	ENSMUSG00000025784	GO:0001501|GO:0001652|GO:0005509|GO:0005576|GO:0005578|GO:0005615|GO:0005737|GO:0008201|GO:0030246|GO:0030282|GO:0036143
	5.26214			2	Clic1	Clcp|G6	114584	ENSMUSG00000007041	GO:0005216|GO:0005244|GO:0005247|GO:0005254|GO:0005634|GO:0005635|GO:0005737|GO:0005739|GO:0005886|GO:0006810|GO:0006811|GO:0006821|GO:0016020|GO:0016021|GO:0034220|GO:0034707|GO:0034765|GO:0045669|GO:0051881
7.20398	13.4999		Clu	3	Clu	AI893575|ApoJ|Cli|D14Ucla3|SP-40|Sgp-2|Sgp2|Sugp-2	12759	ENSMUSG00000022037	GO:0005576|GO:0005615|GO:0005634|GO:0005737|GO:0005739|GO:0005783|GO:0008219|GO:0008284|GO:0016020|GO:0016235|GO:0030426|GO:0031018|GO:0031410|GO:0031625|GO:0032436|GO:0032463|GO:0034366|GO:0043005|GO:0043065|GO:0043066|GO:0043231|GO:0045597|GO:0048471|GO:0048812|GO:0050821|GO:0051092|GO:0051787|GO:0051788|GO:0061077|GO:2000060|GO:2001244
	5.95804			2	Cmbl	2310016A09Rik	69574	ENSMUSG00000022235	GO:0003674|GO:0005575|GO:0005737|GO:0008150|GO:0016787
6.54653	12.2683			3	Cml1	1110002I11Rik|AI266962	66116	ENSMUSG00000057103	GO:0001702|GO:0005615|GO:0005743|GO:0005783|GO:0005794|GO:0007162|GO:0007275|GO:0007369|GO:0008080|GO:0008152|GO:0016020|GO:0016021|GO:0016740|GO:0016746
	10.8963			2	Cml2		93673	ENSMUSG00000033634	GO:0001702|GO:0005615|GO:0005783|GO:0005794|GO:0007162|GO:0007275|GO:0007369|GO:0008080|GO:0008152|GO:0016020|GO:0016021|GO:0016740|GO:0016746
9.18658	21.0589			3	Cml3	4833414A14Rik|4930583K21Rik	93674	ENSMUSG00000051262	GO:0003674|GO:0005615|GO:0005783|GO:0005794|GO:0007162
8.28346	21.5014	5.11263		4	Cml5	1810018F03Rik	69049	ENSMUSG00000079494	GO:0001702|GO:0005615|GO:0005783|GO:0005794|GO:0007162|GO:0007275|GO:0007369|GO:0008080|GO:0008152|GO:0016020|GO:0016021|GO:0016740|GO:0016746
8.54555	9.16132			3	Cmtm3	9430096L06Rik|AI413895|BNAS2|Cklfsf3	68119	ENSMUSG00000031875	GO:0005125|GO:0005615|GO:0006935|GO:0016020|GO:0016021
7.15572	11.678			3	Cmtm5	1500005P16Rik|2900052H21Rik|Cklfsf5	67272	ENSMUSG00000040759	GO:0003674|GO:0005125|GO:0005575|GO:0005615|GO:0006935|GO:0008150|GO:0016020|GO:0016021
	6.32467			2	Cnksr3	6820402C05|BC024086|Magi1	215748	ENSMUSG00000015202	GO:0003674|GO:0005575|GO:0005737|GO:0009966|GO:0010765|GO:0016020|GO:0033137|GO:0070373
5.44193	15.9252			3	Cnn3	1600014M03Rik|C85854|Calpo3	71994	ENSMUSG00000053931	GO:0003779|GO:0005515|GO:0005516|GO:0008017|GO:0014069|GO:0030425|GO:0031032|GO:0032780|GO:0043025|GO:0043197
	6.15906			2	Cntf	AI429687	12803	ENSMUSG00000079415	GO:0005125|GO:0005127|GO:0005138|GO:0005615|GO:0005634|GO:0005737|GO:0005829|GO:0007259|GO:0007275|GO:0007399|GO:0008083|GO:0008284|GO:0014068|GO:0030154|GO:0030307|GO:0030424|GO:0032838|GO:0040007|GO:0042517|GO:0043025|GO:0043231|GO:0043410|GO:0043524|GO:0046427|GO:0046533|GO:0046668|GO:0046887|GO:0048143|GO:0048644|GO:0048666|GO:0048680|GO:0051291|GO:0060075|GO:0060081|GO:0070120|GO:1901215
	10.246			2	Cntfr	Cntfralpha	12804	ENSMUSG00000028444	GO:0001967|GO:0003360|GO:0004896|GO:0004897|GO:0005102|GO:0005515|GO:0005886|GO:0007548|GO:0008284|GO:0016020|GO:0019955|GO:0031225|GO:0043524|GO:0060538|GO:0070120|GO:0097059
	11.4272	6.54955		3	Col11a2		12815	ENSMUSG00000024330	GO:0001501|GO:0001503|GO:0001894|GO:0002062|GO:0005201|GO:0005576|GO:0005578|GO:0005581|GO:0005592|GO:0007605|GO:0030199|GO:0048705|GO:0051216|GO:0060021|GO:0060023
	9.11663			2	Col16a1	2700007F12Rik|A530052M23Rik|AI838662|CA1F	107581	ENSMUSG00000040690	GO:0005178|GO:0005576|GO:0005578|GO:0005581|GO:0007155|GO:0071230
	13.3598	5.57013		3	Col9a3	AV006866	12841	ENSMUSG00000027570	GO:0005581|GO:0005594
9.30327	8.85956			3	Copz2	1110012D12Rik|zeta2-COP	56358	ENSMUSG00000018672	GO:0003674|GO:0005737|GO:0005794|GO:0006810|GO:0008150|GO:0015031|GO:0016020|GO:0016192|GO:0030126|GO:0030137|GO:0031410
5.1552	16.7009			3	Cox4i2	Cox4b|CoxIV-2	84682	ENSMUSG00000009876	GO:0004129|GO:0005739|GO:0005743|GO:0005751|GO:0015992|GO:0016020|GO:0031966|GO:0034220|GO:0055114
	9.14812			2	Cox6b2	1700067P11Rik|BC048670|COXVIB2	333182	ENSMUSG00000051811	GO:0003674|GO:0004129|GO:0005739|GO:0008150|GO:0030061|GO:0055114
5.38497				2	Cox7a1	COX7A|COX7AH|COX7AM	12865	ENSMUSG00000074218	GO:0004129|GO:0005739|GO:0005743|GO:0005746|GO:0009055|GO:0015992|GO:0016020|GO:0016021|GO:0034220|GO:0055114
14.7179				2	Cox8b	Cox8h|CoxVIII-H	12869	ENSMUSG00000025488	GO:0004129|GO:0005739|GO:0005743|GO:0016020|GO:0016021|GO:0055114
5.53141	9.04079			3	Cpe	CPH|Cph-1|Cph1|R74677|fat	12876	ENSMUSG00000037852	GO:0003214|GO:0004180|GO:0004181|GO:0005576|GO:0005615|GO:0005794|GO:0006508|GO:0006518|GO:0008233|GO:0008237|GO:0008270|GO:0016020|GO:0016485|GO:0016787|GO:0019904|GO:0030070|GO:0030141|GO:0030425|GO:0030667|GO:0031045|GO:0031410|GO:0034230|GO:0042043|GO:0043025|GO:0043171|GO:0043204|GO:0045121|GO:0046872|GO:0050839|GO:0050897|GO:0072657|GO:0097060|GO:2000173
	5.82299			2	Cpne2	3322401K10Rik	234577	ENSMUSG00000034361	GO:0003674|GO:0005575|GO:0008150
	10.7683			2	Cpt1a	C730027G07|CPTI|Cpt1	12894	ENSMUSG00000024900	GO:0001676|GO:0004095|GO:0005739|GO:0005741|GO:0005743|GO:0005789|GO:0006006|GO:0006629|GO:0006631|GO:0006641|GO:0006810|GO:0009437|GO:0016020|GO:0016021|GO:0016740|GO:0016746|GO:0032000|GO:0042755|GO:0042802|GO:0043231|GO:0046320|GO:0050796|GO:0051260
	20.9943	6.372		3	Cpt2	AI323697|CPTII	12896	ENSMUSG00000028607	GO:0004095|GO:0005634|GO:0005730|GO:0005739|GO:0005743|GO:0006629|GO:0006631|GO:0006810|GO:0016020|GO:0016740|GO:0016746
	8.02868			2	Creb3l1	Oasis	26427	ENSMUSG00000027230	GO:0001077|GO:0003677|GO:0003682|GO:0003700|GO:0005634|GO:0005783|GO:0006351|GO:0006355|GO:0006986|GO:0016020|GO:0016021|GO:0030500|GO:0043565|GO:0046983
	10.9905	8.11802		3	Creb3l4	1700012K17Rik|5330432F22Rik|AIBZIP|AV040530|AV258827|Atce1|CREB3|CREB4|JAL|TISP40|Tisp40alpha|Tisp40beta|mJAL	78284	ENSMUSG00000027938	GO:0003677|GO:0003700|GO:0005634|GO:0005783|GO:0006351|GO:0006355|GO:0006986|GO:0007275|GO:0007283|GO:0016020|GO:0016021|GO:0030154|GO:0031410|GO:0043565|GO:0045944|GO:0046983
	5.06185			2	Crip1	CRHP|CRP1|Crip	12925	ENSMUSG00000006360	GO:0003680|GO:0005737|GO:0006915|GO:0008270|GO:0008301|GO:0010043|GO:0042277|GO:0046872|GO:0071236|GO:0071493
	7.23165			2	Crispld2	1810049K24Rik|Lcrisp2|Lgl1|coffeecrisp	78892	ENSMUSG00000031825	GO:0005539|GO:0005576|GO:0008201|GO:0030133|GO:0030198|GO:0031012
	11.5681			2	Crot	1200003H03Rik	74114	ENSMUSG00000003623	GO:0005102|GO:0005739|GO:0005777|GO:0006091|GO:0006629|GO:0006631|GO:0006635|GO:0006810|GO:0008152|GO:0008458|GO:0015908|GO:0016740|GO:0016746|GO:0042493|GO:0043231|GO:0051791
	6.45284			2	Csad	Csd	246277	ENSMUSG00000023044	GO:0003824|GO:0004782|GO:0005575|GO:0016829|GO:0016831|GO:0019452|GO:0019530|GO:0019752|GO:0030170
5.19337	7.68391		Cspg5	3	Cspg5	Caleb|Ngc	29873	ENSMUSG00000032482	GO:0005783|GO:0005794|GO:0005886|GO:0007275|GO:0007399|GO:0016020|GO:0016021|GO:0030154|GO:0030660|GO:0040008|GO:0050804
6.56176	10.9801			3	Csrp1	AA408841|AA959891|AW545626|CRP1|Csrp	13007	ENSMUSG00000026421	GO:0005515|GO:0005634|GO:0008270|GO:0015629|GO:0030036|GO:0046872
7.37186	8.71688			3	Cst3	CysC	13010	ENSMUSG00000027447	GO:0001540|GO:0002020|GO:0004866|GO:0004869|GO:0005576|GO:0005604|GO:0005615|GO:0005737|GO:0005764|GO:0005771|GO:0005783|GO:0006952|GO:0006979|GO:0008284|GO:0010466|GO:0010951|GO:0030414|GO:0031965|GO:0031982|GO:0033267|GO:0042995|GO:0043025|GO:0043067|GO:0043206|GO:0043292|GO:0045740|GO:0048471|GO:0060311|GO:0060548
7.03623				2	Ctf1	CT-1	13019	ENSMUSG00000042340	GO:0005125|GO:0005146|GO:0005576|GO:0005615|GO:0007399|GO:0048666|GO:0048861
7.11874	17.5692	5.5044	Cth	4	Cth	0610010I13Rik|AI314617|BC019483|CSE|Cys3	107869	ENSMUSG00000028179	GO:0003824|GO:0004121|GO:0004123|GO:0005515|GO:0005516|GO:0005634|GO:0005737|GO:0006749|GO:0008285|GO:0008652|GO:0016829|GO:0018272|GO:0019344|GO:0030170|GO:0030308|GO:0043123|GO:0044524|GO:0044540|GO:0050667|GO:0051092|GO:0051289|GO:0070814|GO:0080146
	9.02262			2	Ctnna1	2010010M04Rik|AA517462|AI988031|Catna1	12385	ENSMUSG00000037815	GO:0001669|GO:0005198|GO:0005515|GO:0005737|GO:0005856|GO:0005886|GO:0005911|GO:0005912|GO:0005913|GO:0005915|GO:0007155|GO:0007163|GO:0007406|GO:0008013|GO:0014704|GO:0015629|GO:0016020|GO:0016264|GO:0016342|GO:0017166|GO:0030027|GO:0030054|GO:0042127|GO:0043066|GO:0043297|GO:0045295|GO:0045296|GO:0045880|GO:0051015|GO:0051291|GO:0071681
	6.72216			2	Ctsf	AI481912	56464	ENSMUSG00000083282	GO:0005764|GO:0006508|GO:0008152|GO:0008233|GO:0008234|GO:0016787
	5.18334			2	Ctsl	1190035F06Rik|Ctsl1|MEP|fs|nkt	13039	ENSMUSG00000021477	GO:0004177|GO:0004197|GO:0005515|GO:0005730|GO:0005737|GO:0005764|GO:0005773|GO:0005902|GO:0006508|GO:0007154|GO:0008152|GO:0008233|GO:0008234|GO:0009897|GO:0016787|GO:0030141|GO:0030984|GO:0032403|GO:0042277|GO:0042393|GO:0043005|GO:0043204|GO:0045177|GO:0048863|GO:0060441
6.66896	10.3318			3	Ctso	A330105D01Rik|A430056C07|AI118514	229445	ENSMUSG00000028015	GO:0005575|GO:0005764|GO:0006508|GO:0008233|GO:0008234|GO:0016787
	9.11947			2	Ctsz	AI787083|AU019819|CTSX|D2Wsu143e	64138	ENSMUSG00000016256	GO:0005615|GO:0005764|GO:0005783|GO:0006508|GO:0008233|GO:0008234|GO:0016787
11.3498	9.65744			3	Cxcl14	1110031L23Rik|1200006I23Rik|AI414372|BMAC|BRAK|KS1|Kec|MIP-2g|MIP2gamma|NJAC|Scyb14|bolekine	57266	ENSMUSG00000021508	GO:0005125|GO:0005576|GO:0005615|GO:0005794|GO:0006955|GO:0008009|GO:0048839
7.08083				2	Cybrd1	2210407P13Rik|Dcytb	73649	ENSMUSG00000027015	GO:0000293|GO:0006810|GO:0010039|GO:0016020|GO:0016021|GO:0016491|GO:0022900|GO:0031526|GO:0046872|GO:0055114
	8.5727			2	Cyp20a1	A930011N14Rik|Cypm	77951	ENSMUSG00000049439	GO:0004497|GO:0005506|GO:0005575|GO:0009055|GO:0016020|GO:0016021|GO:0016491|GO:0016705|GO:0020037|GO:0046872|GO:0055114
5.83022	16.0881			3	Cyp2d22	2D22	56448	ENSMUSG00000061740	GO:0004497|GO:0004509|GO:0005737|GO:0005739|GO:0008144|GO:0008202|GO:0008391|GO:0009804|GO:0009820|GO:0009822|GO:0016098|GO:0016491|GO:0017144|GO:0019369|GO:0020037|GO:0033076|GO:0042416|GO:0042417|GO:0042737|GO:0043231|GO:0046483|GO:0046872|GO:0051100|GO:0055114|GO:0070989|GO:0090350
	9.96002			2	Cyp2j6		13110	ENSMUSG00000052914	GO:0001523|GO:0003958|GO:0004497|GO:0005506|GO:0005783|GO:0008392|GO:0008404|GO:0008405|GO:0009055|GO:0016020|GO:0016491|GO:0016705|GO:0016712|GO:0019369|GO:0019373|GO:0020037|GO:0043231|GO:0043651|GO:0046872|GO:0055114|GO:0070330|GO:0071614
6.76258	20.1509			3	Cyp2j9	8430417E17Rik	74519	ENSMUSG00000015224	GO:0003674|GO:0004497|GO:0005575|GO:0008150|GO:0016491|GO:0046872|GO:0055114
	12.1361			2	Cyp4f13	0610030I10Rik|Cypf13	170716	ENSMUSG00000024055	GO:0004497|GO:0005575|GO:0006691|GO:0016491|GO:0046872|GO:0055114
10.8036	18.833			3	Cyp4f14	1300014O15Rik|cyp4f-14	64385	ENSMUSG00000024292	GO:0004497|GO:0005506|GO:0005783|GO:0006690|GO:0008391|GO:0009055|GO:0016020|GO:0016491|GO:0016705|GO:0019369|GO:0020037|GO:0043231|GO:0046872|GO:0050051|GO:0050544|GO:0052870|GO:0052871|GO:0055114
7.17718	22.5031	5.5406		4	Cyp4f15	AI787289|Cyp4f-15	106648	ENSMUSG00000073424	GO:0004497|GO:0016491|GO:0020037|GO:0046872|GO:0055114
	5.91534			2	Cyp4f16	2310021J05Rik|AI746515	70101	ENSMUSG00000048440	GO:0003674|GO:0004497|GO:0005575|GO:0006691|GO:0016491|GO:0046872|GO:0055114
	8.63233			2	Cyp4f17	EG208285	208285	ENSMUSG00000091586	GO:0003674|GO:0004497|GO:0005575|GO:0008150|GO:0016491|GO:0046872|GO:0055114
	10.4369			2	Cyp4v3	AU043077|AW111961|Cyp4v2	102294	ENSMUSG00000079057	GO:0004497|GO:0005506|GO:0005575|GO:0005783|GO:0009055|GO:0010430|GO:0016020|GO:0016021|GO:0016491|GO:0016705|GO:0020037|GO:0046872|GO:0055114
	9.8265			2	Cyp51	AI426508|CYPLI|Cyp51a1|Ldm|P450-14DM|P450LI	13121	ENSMUSG00000001467	GO:0004497|GO:0005506|GO:0005783|GO:0006694|GO:0006695|GO:0008398|GO:0008610|GO:0009055|GO:0016020|GO:0016021|GO:0016126|GO:0016491|GO:0016705|GO:0020037|GO:0033488|GO:0043231|GO:0046872|GO:0055114|GO:0070988
	9.14757			2	Cyp7b1	AW261589|D3Ertd552e|hct-1	13123	ENSMUSG00000039519	GO:0004497|GO:0005506|GO:0005783|GO:0006629|GO:0006699|GO:0007586|GO:0007613|GO:0007623|GO:0008202|GO:0008203|GO:0008396|GO:0009055|GO:0016020|GO:0016491|GO:0016705|GO:0020037|GO:0033147|GO:0033783|GO:0043231|GO:0046872|GO:0050679|GO:0055114|GO:0060740
5.51833	13.7246			3	Cyr61	AI325051|CCN1|Igfbp10	16007	ENSMUSG00000028195	GO:0001558|GO:0001649|GO:0001934|GO:0002041|GO:0003181|GO:0003278|GO:0003281|GO:0005178|GO:0005520|GO:0005576|GO:0006935|GO:0007155|GO:0008201|GO:0010518|GO:0010811|GO:0016337|GO:0019838|GO:0030198|GO:0030335|GO:0030513|GO:0033690|GO:0043065|GO:0043066|GO:0043280|GO:0044319|GO:0045597|GO:0045669|GO:0045860|GO:0045944|GO:0050840|GO:0060413|GO:0060591|GO:0060710|GO:0060716|GO:0061036|GO:0070372|GO:…
	7.30463			2	D10Jhu81e	C21orf33|ES1	28295	ENSMUSG00000053329	GO:0003674|GO:0005739|GO:0008150
6.0491				2	D330023K18Rik		320973		GO:0003674|GO:0005575|GO:0008150
9.64537		45.2701		3	D330041H03Rik		654822		GO:0003674|GO:0005575|GO:0008150
	11.3183	6.26915		3	D630003M21Rik		228846	ENSMUSG00000037813	GO:0003674|GO:0005575|GO:0008150
	5.30085			2	D630033O11Rik	Gm588	235302	ENSMUSG00000095385	GO:0003674|GO:0005575|GO:0008150
	8.43326	6.17914		3	D630039A03Rik		242484	ENSMUSG00000052117	GO:0003674|GO:0005575|GO:0008150
	9.92695		Daam2	2	Daam2	2310016D11Rik|AI843643|AW557870	76441	ENSMUSG00000040260	GO:0003779|GO:0005575|GO:0016043|GO:0017048|GO:0030036
6.41545				2	Dao	AI987963|Dao-1|Dao1	13142	ENSMUSG00000042096	GO:0000166|GO:0003884|GO:0005102|GO:0005777|GO:0005778|GO:0005829|GO:0006551|GO:0006562|GO:0016491|GO:0016641|GO:0036088|GO:0046983|GO:0055114|GO:0055130|GO:0070178|GO:0071949
	5.27872			2	Dapk2		13143	ENSMUSG00000032380	GO:0000166|GO:0004672|GO:0004674|GO:0005516|GO:0005524|GO:0005737|GO:0006468|GO:0006915|GO:0006917|GO:0007243|GO:0016301|GO:0016310|GO:0016740|GO:0016772|GO:0031410|GO:0042802|GO:0043276
5.66742	8.97722			3	Dapp1	Bam32	26377	ENSMUSG00000028159	GO:0005543|GO:0005547|GO:0005737|GO:0005886|GO:0005942|GO:0016020|GO:0035014|GO:0043325
11.9673	7.46744			3	Dbi	ACBD1|Acbp|EP|endozepine	13167	ENSMUSG00000026385	GO:0000062|GO:0001942|GO:0005615|GO:0005634|GO:0005737|GO:0005739|GO:0005886|GO:0006641|GO:0006810|GO:0008021|GO:0008289|GO:0014009|GO:0030156|GO:0031999|GO:0032228|GO:0043292|GO:0043588|GO:0046889|GO:0051281
5.39429				2	Dbn1		56320	ENSMUSG00000034675	GO:0003779|GO:0005515|GO:0005522|GO:0005622|GO:0005737|GO:0005886|GO:0005911|GO:0005921|GO:0007015|GO:0007275|GO:0007399|GO:0010643|GO:0010644|GO:0015629|GO:0016020|GO:0030154|GO:0032507
6.88669	6.46206			3	Dbp		13170	ENSMUSG00000059824	GO:0000977|GO:0001077|GO:0003677|GO:0003700|GO:0005634|GO:0006351|GO:0006355|GO:0007623|GO:0043565|GO:0045944|GO:0046983|GO:0048511
	6.74544		Dbx2	2	Dbt	D3Wsu60e	13171	ENSMUSG00000000340	GO:0005737|GO:0005739|GO:0008152|GO:0015630|GO:0016740|GO:0016746|GO:0042645|GO:0043754|GO:0046949|GO:0048037
14.4631	23.8131			3	Dbx2	9430056A22Rik|9630005K15|AI846217|Gm1229	223843	ENSMUSG00000045608	GO:0003677|GO:0005575|GO:0005634|GO:0008150
			Dclk1	1	Dclk1	1700113D08Rik|2810480F11Rik|AI836758|Click-I|Cpg16|Dcamkl1|Dcl|Dclk|mKIAA0369	13175	ENSMUSG00000027797	GO:0000166|GO:0001764|GO:0004672|GO:0004674|GO:0005524|GO:0006468|GO:0007275|GO:0007399|GO:0007409|GO:0007420|GO:0016301|GO:0016310|GO:0016740|GO:0016772|GO:0021952|GO:0030154|GO:0030900|GO:0035556|GO:0048675|GO:0048813
7.76901	21.8434			3	Dcxr	0610038K04Rik|1810027P18Rik	67880	ENSMUSG00000039450	GO:0000166|GO:0005515|GO:0005886|GO:0005902|GO:0005903|GO:0005975|GO:0005997|GO:0006006|GO:0006739|GO:0008152|GO:0016020|GO:0016491|GO:0016614|GO:0016655|GO:0042732|GO:0050038|GO:0051289|GO:0055114
6.06845	8.45035			3	Ddah1	2410006N07Rik|2510015N06Rik|AI987801|AW050362	69219	ENSMUSG00000028194	GO:0000052|GO:0003073|GO:0005737|GO:0005739|GO:0006525|GO:0006809|GO:0008270|GO:0016403|GO:0016597|GO:0016787|GO:0016813|GO:0017014|GO:0045429|GO:0045766|GO:0046872
7.16293	14.9578			3	Ddah2	1110003M04Rik|AU019324|AW413173|DDAH-2|DDAHII|Ddah|G6a|NG30	51793	ENSMUSG00000007039	GO:0000052|GO:0005737|GO:0006525|GO:0006527|GO:0016403|GO:0016597|GO:0016787|GO:0016813
	6.01871			2	Ddit4	5830413E08Rik|AA415483|REDD1|Rtp801|dig2	74747	ENSMUSG00000020108	GO:0001666|GO:0005622|GO:0005737|GO:0005739|GO:0006915|GO:0009968|GO:0032007|GO:0043241|GO:0045820|GO:0071889|GO:0072593
	14.2636			2	Ddo	5330420D20Rik|5730402C02Rik|AI467244	70503	ENSMUSG00000063428	GO:0000166|GO:0003884|GO:0005102|GO:0005777|GO:0006531|GO:0006533|GO:0007320|GO:0007625|GO:0008445|GO:0016491|GO:0016641|GO:0042445|GO:0055114
	5.33545			2	Ddr1	6030432F18|AI323681|CD167a|Cak|Nep|PTK3A	12305	ENSMUSG00000003534	GO:0000166|GO:0001558|GO:0001952|GO:0004672|GO:0004713|GO:0004714|GO:0005518|GO:0005524|GO:0005886|GO:0006468|GO:0007155|GO:0007169|GO:0007565|GO:0007566|GO:0007595|GO:0008285|GO:0010715|GO:0014909|GO:0016020|GO:0016021|GO:0016301|GO:0016310|GO:0016323|GO:0016740|GO:0016772|GO:0018108|GO:0038062|GO:0038063|GO:0038083|GO:0043583|GO:0044319|GO:0046777|GO:0060444|GO:0060749|GO:0061302
		5.39925		2	Ddr2	AW495251|Ntrkr3|tyro10	18214	ENSMUSG00000026674	GO:0000166|GO:0001503|GO:0003416|GO:0004672|GO:0004713|GO:0004714|GO:0005518|GO:0005524|GO:0005886|GO:0006468|GO:0007155|GO:0007169|GO:0008284|GO:0010763|GO:0016020|GO:0016021|GO:0016301|GO:0016310|GO:0016324|GO:0016740|GO:0016772|GO:0018108|GO:0030199|GO:0030500|GO:0031214|GO:0035988|GO:0038062|GO:0038063|GO:0045669|GO:0045860|GO:0046777|GO:0048146|GO:0051091|GO:0090091
	5.73315			2	Ddrgk1	1110001I20Rik|2600009E05Rik|AI326138|Ufbp1	77006	ENSMUSG00000068290	GO:0003674|GO:0005783|GO:0008150
	5.69656			2	Ddt	C78655	13202	ENSMUSG00000001666	GO:0005737|GO:0016829|GO:0033981|GO:0042438
5.57113	15.9703			3	Decr1	1200012F07Rik|Decr|Nadph	67460	ENSMUSG00000028223	GO:0000166|GO:0005634|GO:0005737|GO:0005739|GO:0006635|GO:0008670|GO:0016491|GO:0051289|GO:0055114|GO:0070402
	6.6632			2	Dera	2010002D22Rik|2500002K03Rik|DEOC	232449	ENSMUSG00000030225	GO:0003824|GO:0004139|GO:0005575|GO:0005737|GO:0009264|GO:0016829|GO:0046121
	7.51204			2	Dhcr7	AA409147	13360	ENSMUSG00000058454	GO:0001568|GO:0005640|GO:0005783|GO:0006694|GO:0006695|GO:0008610|GO:0009791|GO:0016020|GO:0016021|GO:0016126|GO:0016491|GO:0016628|GO:0030154|GO:0030324|GO:0035264|GO:0042127|GO:0043231|GO:0045540|GO:0047598|GO:0055114
	7.87451			2	Dhrs1	1110029G07Rik|AW112170|D14Ertd484e	52585	ENSMUSG00000002332	GO:0000166|GO:0003674|GO:0005739|GO:0005743|GO:0005783|GO:0008150|GO:0008152|GO:0016491|GO:0055114
	9.23907	5.10075		3	Dhrs11		192970	ENSMUSG00000034449	GO:0000166|GO:0003674|GO:0005575|GO:0005576|GO:0008150|GO:0008152|GO:0016491|GO:0055114
	5.27814			2	Dhrs13	2610209N15Rik	70451	ENSMUSG00000020834	GO:0000166|GO:0005576|GO:0008152|GO:0016491|GO:0055114
	13.5536			2	Dhrs3	Rsdr1|retSDR1	20148	ENSMUSG00000066026	GO:0000166|GO:0008152|GO:0016020|GO:0016021|GO:0016491|GO:0052650|GO:0055114
7.14509	13.7068			3	Dhrs4	AI043103|AI790593|CR|D14Ucla2|NDRD|PHCR|PSCD|RRD|mouNRDR	28200	ENSMUSG00000022210	GO:0000253|GO:0001758|GO:0004090|GO:0005102|GO:0005634|GO:0005739|GO:0005777|GO:0005778|GO:0006066|GO:0008202|GO:0016655|GO:0018455|GO:0031965|GO:0042180|GO:0042574|GO:0043231|GO:0051262|GO:0055114
	11.9734			2	Dhrs7	2310016E22Rik|5730564L20Rik|AW061210|Retdsr4|Retsdr4	66375	ENSMUSG00000021094	GO:0000166|GO:0005575|GO:0008150|GO:0008152|GO:0016491|GO:0055114
		5.76459		2	Dhx58	B430001I08Rik|D11Lgp2e|LPG2|Lgp2|RLR-3	80861	ENSMUSG00000017830	GO:0000166|GO:0003676|GO:0003677|GO:0003723|GO:0003725|GO:0003727|GO:0004386|GO:0005524|GO:0005737|GO:0008270|GO:0009615|GO:0016787|GO:0016817|GO:0032480|GO:0032481|GO:0039534|GO:0039536|GO:0045087|GO:0045088|GO:0045824|GO:0046872|GO:1900245|GO:1900246
9.35689	9.2888		Dio2	3	Dio2	5DII|AI324267|DIOII	13371	ENSMUSG00000007682	GO:0004800|GO:0006590|GO:0009409|GO:0016020|GO:0016021|GO:0016491|GO:0031625|GO:0042403|GO:0042404|GO:0042446|GO:0055114|GO:0070460
	5.54106			2	Dlg5	4933429D20Rik|T25557|mKIAA0583	71228	ENSMUSG00000021782	GO:0005913|GO:0008013|GO:0008092|GO:0008150
6.99239	21.2001	6.22917		4	Dmp1	AV020965|Dmp|PP	13406	ENSMUSG00000029307	GO:0001503|GO:0005576|GO:0005578|GO:0005634|GO:0005730|GO:0005737|GO:0010811|GO:0030198|GO:0031214|GO:0043231|GO:0050840
	5.49946			2	Dmpk	DM|DMK|Dm15|MDPK|MT-PK	13400	ENSMUSG00000030409	GO:0000166|GO:0002028|GO:0004672|GO:0004674|GO:0005524|GO:0005634|GO:0005737|GO:0005739|GO:0005741|GO:0005783|GO:0005789|GO:0005829|GO:0005886|GO:0006468|GO:0006874|GO:0006998|GO:0008016|GO:0010657|GO:0010830|GO:0014722|GO:0014853|GO:0016020|GO:0016021|GO:0016301|GO:0016310|GO:0016529|GO:0016740|GO:0016772|GO:0017020|GO:0031307|GO:0031965|GO:0033017|GO:0046872|GO:0051823
7.49318	18.8369	6.23723		4	Dmrta2	Dmrt5	242620	ENSMUSG00000047143	GO:0003674|GO:0003677|GO:0005575|GO:0005634|GO:0006355|GO:0007548|GO:0008150|GO:0043565|GO:0046872
12.6797	8.64853			3	Dnaic1	1110066F04Rik|BB124644|Dnai1	68922	ENSMUSG00000061322	GO:0003351|GO:0003774|GO:0005737|GO:0005856|GO:0005874|GO:0005929|GO:0030286|GO:0042995
	8.59061			2	Dnaic2	C030015H18Rik|Dnai2|Gm728	432611	ENSMUSG00000034706	GO:0003774|GO:0003777|GO:0005515|GO:0005737|GO:0005856|GO:0005858|GO:0005874|GO:0005929|GO:0008152|GO:0030030|GO:0030286|GO:0035085|GO:0042384|GO:0042995
5.24691	11.6083			3	Dnase2a	Dnase2	13423	ENSMUSG00000003812	GO:0004518|GO:0004519|GO:0004520|GO:0004531|GO:0005764|GO:0006259|GO:0006308|GO:0006915|GO:0007275|GO:0016787|GO:0030218
	6.55422			2	Dock1	9130006G06Rik|AI854900|D630004B07Rik	330662	ENSMUSG00000058325	GO:0005085|GO:0005515|GO:0005737|GO:0006909|GO:0006915|GO:0016020|GO:0016477|GO:0017124
5.05919	9.58762			3	Dok1	AW557123|p62DOK	13448	ENSMUSG00000068335	GO:0000165|GO:0005057|GO:0005158|GO:0005515|GO:0005543|GO:0005737|GO:0007169|GO:0007243|GO:0007265
	6.22325			2	Dpf3	2810403B03Rik|6530402L11Rik|BAF45C|C78788|CERD4|cer-d4	70127	ENSMUSG00000021221	GO:0003676|GO:0005622|GO:0005634|GO:0006351|GO:0006355|GO:0007399|GO:0008270|GO:0016568|GO:0046872|GO:0071565
	6.12533	8.17868		3	Draxin	2610109H07Rik|neucrin	70433	ENSMUSG00000029005	GO:0005515|GO:0005575|GO:0005576|GO:0007275|GO:0007411|GO:0016055|GO:0021516|GO:0021528|GO:0030900|GO:0090090
	5.05103			2	Dscr3	AW538125|Dcra	13185	ENSMUSG00000022898	GO:0005634|GO:0007034|GO:0030904
	6.94166	8.08681		3	Dspp	Dmp2|Dmp3|Dpp|Dsp	666279	ENSMUSG00000053268	GO:0031012|GO:0071460
			Dtna	1	Dtna	2210407P21Rik|A0|Dtn|a-DB-1|adbn	13527	ENSMUSG00000024302	GO:0005509|GO:0005515|GO:0005737|GO:0005886|GO:0008270|GO:0016014|GO:0016020|GO:0030054|GO:0042383|GO:0043234|GO:0045202|GO:0046872
6.76243				2	Dynlrb2	1700009A04Rik|DNLC2B|Dncl2b	75465	ENSMUSG00000034467	GO:0003774|GO:0005515|GO:0005737|GO:0005856|GO:0005868|GO:0005874|GO:0006810|GO:0008150|GO:0030286
6.66868	5.82834			3	E030003E18Rik	1700127G21Rik	320092
11.7082	5.76969			3	E130114P18Rik		319865		GO:0003674|GO:0005575|GO:0008150
5.39349				2	E2f5	AU024671|E2F-5	13559	ENSMUSG00000027552	GO:0000082|GO:0003677|GO:0003700|GO:0005515|GO:0005634|GO:0005635|GO:0005667|GO:0005737|GO:0006351|GO:0006355|GO:0008134|GO:0009887|GO:0016528|GO:0043565|GO:0051726
5.03215	11.1936			3	Ech1	AA617331	51798	ENSMUSG00000053898	GO:0003824|GO:0005102|GO:0005739|GO:0005777|GO:0006629|GO:0006631|GO:0008152|GO:0016853
	7.78435			2	Echdc1	1700028A24Rik|AI314462|AI930038|D10Ertd667e|MMCD	52665	ENSMUSG00000019883	GO:0003824|GO:0004492|GO:0005737|GO:0005829|GO:0008152|GO:0016829|GO:0016831
	7.43378			2	Echdc2	1300017C12Rik|2610009M20Rik|D4Ertd765e	52430	ENSMUSG00000028601	GO:0003824|GO:0005575|GO:0005739|GO:0006629|GO:0006631|GO:0008152|GO:0016829
7.40783	18.1272	13.4097		4	Echdc3	2310005D12Rik|AI662097	67856	ENSMUSG00000039063	GO:0003674|GO:0003824|GO:0005739|GO:0008150|GO:0008152
	5.70578			2	Echs1	C80529	93747	ENSMUSG00000025465	GO:0003824|GO:0004300|GO:0005739|GO:0006629|GO:0006631|GO:0006635|GO:0008152|GO:0016829
6.81835	16.6363			3	Eci1	Dci|eci	13177	ENSMUSG00000024132	GO:0004165|GO:0005739|GO:0005743|GO:0006635|GO:0008152|GO:0016853|GO:0042802
6.0783	12.237			3	Eci2	Acbd2|Drs1|Hca88|Peci	23986	ENSMUSG00000021417	GO:0000062|GO:0003824|GO:0004165|GO:0005102|GO:0005739|GO:0005777|GO:0005782|GO:0006635|GO:0008152|GO:0009062|GO:0016853|GO:0016863|GO:0043231
	5.09812			2	Ednra	ET-AR|ETa|Gpcr10	13617	ENSMUSG00000031616	GO:0001569|GO:0001666|GO:0001701|GO:0001821|GO:0001934|GO:0003094|GO:0004713|GO:0004871|GO:0004930|GO:0004962|GO:0005515|GO:0005886|GO:0007165|GO:0007186|GO:0007204|GO:0007205|GO:0007266|GO:0007507|GO:0007585|GO:0008217|GO:0008284|GO:0014032|GO:0014824|GO:0015758|GO:0016020|GO:0016021|GO:0019233|GO:0030315|GO:0030818|GO:0031965|GO:0032496|GO:0042310|GO:0042482|GO:0043066|GO:0043084|GO:0043278|GO:…
5.42287	5.75108		Ednrb	3	Ednrb	AU022549|ET-B|ET>B<|ETR-b|ETb|Sox10m1|s	13618	ENSMUSG00000022122	GO:0000122|GO:0001755|GO:0001934|GO:0004871|GO:0004930|GO:0004962|GO:0005515|GO:0005886|GO:0006885|GO:0007165|GO:0007186|GO:0007200|GO:0007204|GO:0007422|GO:0007497|GO:0008217|GO:0008284|GO:0014043|GO:0014826|GO:0016020|GO:0016021|GO:0017046|GO:0019233|GO:0019934|GO:0030318|GO:0031702|GO:0031965|GO:0032269|GO:0032496|GO:0035645|GO:0035810|GO:0035815|GO:0042045|GO:0042310|GO:0042311|GO:0043066|GO:…
	8.74241			2	Efemp2	0610011K11Rik|Fbln4|MBP1	58859	ENSMUSG00000024909	GO:0004888|GO:0005509|GO:0005576|GO:0005578|GO:0007596|GO:0016020
	6.50452			2	Efhd1	4931430I01Rik|AI452351|PP3051|mitocalcin	98363	ENSMUSG00000026255	GO:0005509|GO:0005739|GO:0005743|GO:0031175
6.61148	5.34218			3	Efna4	EFL-4|Epl4|LERK-4	13639	ENSMUSG00000028040	GO:0005886|GO:0016020|GO:0031225|GO:0046875
	8.22783			2	Efs		13644	ENSMUSG00000022203	GO:0007155|GO:0017124|GO:0019904
6.31017	19.719	8.52634		4	Egfl6	Maeg	54156	ENSMUSG00000000402	GO:0005509|GO:0005576|GO:0005578|GO:0005604|GO:0007155|GO:0007275|GO:0010811|GO:0016020|GO:0030154|GO:0030198|GO:0031012
	8.85344			2	Egfl8	Ng3	81701	ENSMUSG00000015467	GO:0005509|GO:0005575|GO:0005576|GO:0008150
	5.38807		Egfr	2	Egfr	9030024J15Rik|AI552599|Erbb|Errb1|Errp|Wa5|wa-2|wa2	13649	ENSMUSG00000020122	GO:0000166|GO:0000186|GO:0000902|GO:0001892|GO:0001942|GO:0001948|GO:0004672|GO:0004713|GO:0004714|GO:0004716|GO:0004871|GO:0004888|GO:0005006|GO:0005102|GO:0005178|GO:0005515|GO:0005524|GO:0005622|GO:0005634|GO:0005737|GO:0005768|GO:0005783|GO:0005794|GO:0005886|GO:0006412|GO:0006468|GO:0007165|GO:0007166|GO:0007169|GO:0007173|GO:0007243|GO:0007275|GO:0007435|GO:0008283|GO:0008284|GO:0008544|GO:…
	6.52458			2	Ehhadh	1300002P22Rik|HD|L-PBE|LBFP|LBP|MFP|MFP1|PBFE	74147	ENSMUSG00000022853	GO:0000166|GO:0003824|GO:0003857|GO:0004165|GO:0004300|GO:0005102|GO:0005634|GO:0005737|GO:0005739|GO:0005777|GO:0005829|GO:0006475|GO:0006629|GO:0006631|GO:0006635|GO:0006637|GO:0008152|GO:0016491|GO:0016616|GO:0016829|GO:0016853|GO:0019899|GO:0043231|GO:0050662|GO:0055114
9.32414	14.2023	9.44472		4	Elf5	ESE-2|ESE-5|ESE-5.	13711	ENSMUSG00000027186	GO:0003677|GO:0003700|GO:0005634|GO:0005737|GO:0006351|GO:0006355|GO:0007398|GO:0043565|GO:0060644
	5.36601	5.37359		3	Eln	AI385707|AI480567|E030024M20Rik	13717	ENSMUSG00000029675	GO:0001974|GO:0005201|GO:0005515|GO:0005576|GO:0005578|GO:0005739|GO:0007519|GO:0030023|GO:0030198|GO:0030833|GO:0043149|GO:0050840|GO:0071953
6.5565	5.71363		Elovl2	3	Elovl2	AI317360|Ssc2	54326	ENSMUSG00000021364	GO:0000038|GO:0005783|GO:0006633|GO:0008610|GO:0009922|GO:0016020|GO:0016021|GO:0016740|GO:0016747|GO:0034626|GO:0042761
	11.7285			2	Elovl5	1110059L23Rik|AI747313|AU043003|HELO1	68801	ENSMUSG00000032349	GO:0005783|GO:0006633|GO:0008610|GO:0009922|GO:0016020|GO:0016021|GO:0016740|GO:0034625|GO:0034626|GO:0042761
	5.63292			2	Eml3	BC022146	225898	ENSMUSG00000071647	GO:0003674|GO:0004252|GO:0005575|GO:0005737|GO:0005856|GO:0005874|GO:0006508|GO:0008150
7.12273	11.5851			3	Emp2	XMP	13731	ENSMUSG00000022505	GO:0016020|GO:0016021
9.27631	12.4492			3	Emx2	Pdo	13797	ENSMUSG00000043969	GO:0003677|GO:0005634|GO:0007420|GO:0009952|GO:0010468|GO:0021542|GO:0021796|GO:0021846|GO:0021885|GO:0021987|GO:0030182|GO:0030900|GO:0042493|GO:0072001
9.18648	6.57661			3	Enho	1110065P19Rik|2310040A07Rik	69638		GO:0003674|GO:0005575|GO:0005576|GO:0008150
	5.89387			2	Eno1	0610008I15|AL022784|Eno-1|MBP-1	13806	ENSMUSG00000063524	GO:0001701|GO:0004634|GO:0005515|GO:0005737|GO:0008152|GO:0019897|GO:0030308|GO:0042803|GO:0043005|GO:0045892|GO:0046982|GO:0051099|GO:0071229|GO:0097060
9.08941	28.5283	6.0501	Entpd2	4	Entpd2	Cd39l1|NTPDase2	12496	ENSMUSG00000015085	GO:0000166|GO:0005515|GO:0005524|GO:0005605|GO:0007186|GO:0009181|GO:0016020|GO:0016021|GO:0016787|GO:0017110|GO:0017111|GO:0030168
	7.3085			2	Epas1	HIF-2alpha|HIF2A|HLF|HRF|MOP2|bHLHe73	13819	ENSMUSG00000024140	GO:0001077|GO:0001525|GO:0001666|GO:0001892|GO:0001974|GO:0002027|GO:0003677|GO:0003700|GO:0004871|GO:0005634|GO:0005667|GO:0005737|GO:0006351|GO:0006355|GO:0006979|GO:0007005|GO:0007165|GO:0007275|GO:0007601|GO:0008134|GO:0030097|GO:0030154|GO:0030218|GO:0030324|GO:0035035|GO:0042415|GO:0043129|GO:0043565|GO:0043619|GO:0045944|GO:0046982|GO:0046983|GO:0048469|GO:0048625
	7.00954			2	Epb4.1l5	1700030C16Rik|AL022914|BE37|E230025E14Rik|Epb41l5|Lulu1|NBL5	226352	ENSMUSG00000026383	GO:0000904|GO:0001701|GO:0001756|GO:0001837|GO:0001839|GO:0001954|GO:0003382|GO:0003383|GO:0005515|GO:0005737|GO:0005856|GO:0005886|GO:0005925|GO:0006931|GO:0007398|GO:0007492|GO:0007498|GO:0007509|GO:0008092|GO:0009826|GO:0010608|GO:0010634|GO:0010718|GO:0019898|GO:0019904|GO:0022408|GO:0030036|GO:0030054|GO:0031032|GO:0031252|GO:0032091|GO:0032092|GO:0032525|GO:0032587|GO:0048318|GO:0048319|GO:…
	7.57565			2	Ephb1	9330129L11|AW488255|C130099E04Rik|Cek6|ENSMUSG00000074119|Elk|Elkh|Hek6|Net	270190	ENSMUSG00000032537	GO:0000166|GO:0001525|GO:0004672|GO:0004713|GO:0004714|GO:0005003|GO:0005005|GO:0005515|GO:0005524|GO:0005737|GO:0005768|GO:0005886|GO:0005887|GO:0006468|GO:0007155|GO:0007165|GO:0007169|GO:0007399|GO:0007411|GO:0008046|GO:0016020|GO:0016021|GO:0016301|GO:0016310|GO:0016740|GO:0016772|GO:0021545|GO:0021631|GO:0021952|GO:0022008|GO:0030010|GO:0030424|GO:0031290|GO:0031589|GO:0031901|GO:0042995|GO:…
	7.98091			2	Ephx1	AI195553|Eph-1|Eph1|mEH	13849	ENSMUSG00000038776	GO:0003824|GO:0004301|GO:0005783|GO:0006725|GO:0009636|GO:0014070|GO:0016020|GO:0016021|GO:0016787|GO:0019439|GO:0019899|GO:0033961|GO:0043231
5.47832	26.2264		Ephx2	3	Ephx2	CEH|Eph2|SEH|sEP	13850	ENSMUSG00000022040	GO:0000287|GO:0002539|GO:0003824|GO:0003869|GO:0004301|GO:0005102|GO:0005730|GO:0005737|GO:0005777|GO:0005794|GO:0005829|GO:0005925|GO:0006629|GO:0006954|GO:0008152|GO:0009636|GO:0010628|GO:0015643|GO:0016311|GO:0016787|GO:0016791|GO:0019233|GO:0019439|GO:0033885|GO:0042577|GO:0042632|GO:0042803|GO:0043651|GO:0045777|GO:0046272|GO:0046839|GO:0046872|GO:0090181
	7.04627			2	Eps8	AW261790	13860	ENSMUSG00000015766	GO:0005515|GO:0008344|GO:0014069|GO:0017146|GO:0031532|GO:0045202|GO:0048149|GO:0051017
13.7112	18.1962	10.9379		4	Epx	EPO	13861	ENSMUSG00000052234	GO:0004601|GO:0006979|GO:0016491|GO:0020037|GO:0042744|GO:0046872|GO:0055114
	11.936	5.60886		3	Erbb2	Erbb-2|HER-2|HER2|Neu|c-erbB2|c-neu|mKIAA3023	13866	ENSMUSG00000062312	GO:0000166|GO:0001042|GO:0001934|GO:0001948|GO:0004672|GO:0004713|GO:0004714|GO:0004716|GO:0004888|GO:0005515|GO:0005524|GO:0005634|GO:0005737|GO:0005886|GO:0005902|GO:0006351|GO:0006355|GO:0006468|GO:0007165|GO:0007166|GO:0007169|GO:0007399|GO:0007422|GO:0007507|GO:0007528|GO:0008022|GO:0008045|GO:0008284|GO:0009925|GO:0010001|GO:0010008|GO:0014065|GO:0014068|GO:0016020|GO:0016021|GO:0016301|GO:…
5.57456				2	Ermap	AA409279|AI666418	27028	ENSMUSG00000028644	GO:0003674|GO:0005737|GO:0005886|GO:0008150|GO:0016020|GO:0016021|GO:0031410
5.20782	17.901	11.0022		4	Erv3	1600014E20Rik|AA389086|AI426069|AI448024|D19349	71995	ENSMUSG00000037482	GO:0003674|GO:0005575|GO:0008150
8.77935	5.19619			3	Esr1	AA420328|AU041214|ER-alpha|ER[a]|ERa|ERalpha|ESR|Estr|Estra|Nr3a1	13982	ENSMUSG00000019768	GO:0001046|GO:0001547|GO:0002064|GO:0003677|GO:0003682|GO:0003700|GO:0003707|GO:0004879|GO:0005496|GO:0005515|GO:0005634|GO:0005737|GO:0005794|GO:0005886|GO:0006351|GO:0006355|GO:0008013|GO:0008134|GO:0008209|GO:0008270|GO:0008289|GO:0008584|GO:0010629|GO:0016020|GO:0016049|GO:0019899|GO:0030284|GO:0030315|GO:0030518|GO:0030522|GO:0031798|GO:0032355|GO:0032403|GO:0034056|GO:0038052|GO:0042562|GO:…
	8.56954			2	Etfa	2010200I21Rik|D9Ertd394e	110842	ENSMUSG00000032314	GO:0005739|GO:0006810|GO:0009055|GO:0016491|GO:0017133|GO:0022900|GO:0050660
5.95985	13.4508			3	Etfb	0610009I16Rik|2810441H06Rik	110826	ENSMUSG00000004610	GO:0005739|GO:0006810|GO:0009055|GO:0017133|GO:0022900|GO:0043231
	5.80717			2	Etfdh	0610010I20Rik|AV001013	66841	ENSMUSG00000027809	GO:0004174|GO:0005739|GO:0005743|GO:0006810|GO:0006979|GO:0009055|GO:0016020|GO:0016491|GO:0017133|GO:0022900|GO:0031305|GO:0031966|GO:0033539|GO:0046872|GO:0048038|GO:0048039|GO:0051536|GO:0051539|GO:0055114
6.98334	8.57178			3	Etv4	AW414408|Pea-3|Pea3	18612	ENSMUSG00000017724	GO:0003677|GO:0005622|GO:0005634|GO:0005730|GO:0008045|GO:0033600|GO:0045893|GO:0048863|GO:0060444|GO:0060762
	9.19619	5.25845		3	Evc		59056	ENSMUSG00000029122	GO:0003416|GO:0005515|GO:0005737|GO:0005856|GO:0005886|GO:0005929|GO:0005932|GO:0016020|GO:0016021|GO:0042995|GO:0045880
	9.90052			2	Exoc3l4	1200009I06Rik|1600013K19Rik	74190	ENSMUSG00000021280	GO:0003674|GO:0005575|GO:0008150
	6.09059			2	Exosc5	D7Wsu180e	27998	ENSMUSG00000061286	GO:0000178|GO:0003674|GO:0003723|GO:0005634|GO:0005737|GO:0006364|GO:0006401|GO:0035327|GO:0043928|GO:0045006|GO:0051607
6.01709	17.1415		Ezr	3	Ezr	AW146364|R75297|Vil2|p81	22350	ENSMUSG00000052397	GO:0001726|GO:0001931|GO:0005515|GO:0005622|GO:0005730|GO:0005737|GO:0005829|GO:0005856|GO:0005884|GO:0005886|GO:0005902|GO:0005932|GO:0008092|GO:0008360|GO:0015629|GO:0016020|GO:0016323|GO:0016324|GO:0019898|GO:0030175|GO:0031528|GO:0035088|GO:0042995|GO:0045177|GO:0050839|GO:0051015|GO:0051017
	9.27547			2	F10	Cf10|fX	14058	ENSMUSG00000031444	GO:0003824|GO:0004252|GO:0005509|GO:0005543|GO:0005576|GO:0006508|GO:0007596|GO:0007599|GO:0008233|GO:0008236|GO:0016020|GO:0016787|GO:0043231|GO:0051897
8.41579	14.8862		F3	3	F3	AA409063|CD142|Cf-3|Cf3|TF	14066	ENSMUSG00000028128	GO:0001938|GO:0002020|GO:0002541|GO:0005543|GO:0005615|GO:0005737|GO:0006919|GO:0007596|GO:0007599|GO:0009986|GO:0010641|GO:0014911|GO:0016020|GO:0016021|GO:0031012|GO:0043498|GO:0045766|GO:0051897
	7.74529			2	Fabp5	Klbp|mal1	16592	ENSMUSG00000027533	GO:0005215|GO:0005504|GO:0005737|GO:0006006|GO:0006629|GO:0006656|GO:0006810|GO:0008289|GO:0015758
8.53842	10.3041		Fabp7	3	Fabp7	B-FABP|BFABP|Blbp|MRG	12140	ENSMUSG00000019874	GO:0001964|GO:0005215|GO:0005634|GO:0005737|GO:0006810|GO:0008289|GO:0021846|GO:0022008|GO:0042995|GO:0043025|GO:0050673|GO:0060134
	5.03183			2	Fadd	Mort1/FADD	14082	ENSMUSG00000031077	GO:0005164|GO:0005737|GO:0006915|GO:0007165|GO:0008624|GO:0031264|GO:0031265|GO:0032757|GO:0032760|GO:0032813|GO:0042802|GO:0042981|GO:0043005|GO:0043065|GO:0043234|GO:0044297|GO:0045087|GO:0045121|GO:0045944|GO:0051291|GO:0051607|GO:0060340|GO:0070265|GO:0097191|GO:2001238
6.99234	11.9038			3	Fads1	0710001O03Rik|A930006B21Rik|AI317215|DSD	76267	ENSMUSG00000010663	GO:0005506|GO:0005634|GO:0005783|GO:0006629|GO:0006633|GO:0006636|GO:0006810|GO:0008610|GO:0009267|GO:0016020|GO:0016021|GO:0016213|GO:0016491|GO:0016717|GO:0019369|GO:0020037|GO:0022900|GO:0042759|GO:0043231|GO:0055114
6.15852	14.9117			3	Fads2	2900042M13Rik|Fadsd2	56473	ENSMUSG00000024665	GO:0004768|GO:0005506|GO:0005783|GO:0006629|GO:0006633|GO:0006810|GO:0008610|GO:0016020|GO:0016021|GO:0016491|GO:0016717|GO:0020037|GO:0022900|GO:0055114
	7.44481			2	Fah		14085	ENSMUSG00000030630	GO:0003824|GO:0004334|GO:0006527|GO:0006559|GO:0006572|GO:0008152|GO:0009072|GO:0016787|GO:0046872
	5.80034			2	Fahd2a	1500003K14Rik|B430104H02Rik|Cgi-105|Fahd2	68126	ENSMUSG00000027371	GO:0003824|GO:0005739|GO:0008152|GO:0016787|GO:0046872
7.70998	7.91126		Fam107a	3	Fam107a	DRR1	268709	ENSMUSG00000021750	GO:0001558|GO:0003674|GO:0005634
	5.27774			2	Fam107b	3110001A13Rik|AA589595|AA959793|AI132312	66540	ENSMUSG00000026655	GO:0003674|GO:0005575|GO:0008150
	5.67358			2	Fam117a	5730593F17Rik|AW548096	215512	ENSMUSG00000038893	GO:0003674|GO:0005575|GO:0008150
9.51469	17.0914	7.70332		4	Fam181a	EG544888	100504156	ENSMUSG00000096753	GO:0003674|GO:0005575|GO:0008150
10.1089	19.6241			3	Fam181b	A830059I20Rik|AB041569	58238		GO:0003674|GO:0005575|GO:0008150
5.3278	9.67015			3	Fam189a2	AI414343|AI666772|Gm967	381217	ENSMUSG00000071604	GO:0003674|GO:0005575|GO:0008150
6.47642	7.72725			3	Fam195a	9530058B02Rik	68241	ENSMUSG00000025732	GO:0005515|GO:0005575|GO:0008150
	5.83351		Fam198a	2	Fam198a	C730027P07Rik	245050	ENSMUSG00000038233	GO:0003674|GO:0005575|GO:0005576|GO:0008150
6.74101	15.7638		Fam20a	3	Fam20a	AI606893	208659	ENSMUSG00000020614	GO:0003674|GO:0005575|GO:0005576|GO:0070166
6.45072	16.2971			3	Fam69c	B230399E16Rik	240479	ENSMUSG00000047992	GO:0003674|GO:0005575|GO:0005783|GO:0008150|GO:0016020|GO:0016021
	13.3611			2	Fam83e	4930403C10Rik	73813	ENSMUSG00000054161	GO:0003674|GO:0005575|GO:0008150
	5.38566			2	Fam86	5730409G15Rik|Fam86a	70511	ENSMUSG00000022544	GO:0003674|GO:0005575|GO:0008150
	7.41488			2	Fars2	2810431B21Rik|6720478K01Rik|Fars1	69955	ENSMUSG00000021420	GO:0000049|GO:0000166|GO:0000287|GO:0004812|GO:0004826|GO:0005524|GO:0005737|GO:0005739|GO:0006412|GO:0006418|GO:0006432|GO:0008033|GO:0016874|GO:0043039
5.35367				2	Fas	AI196731|APO1|APT1|CD95|TNFR6|Tnfrsf6|lpr	14102	ENSMUSG00000024778	GO:0002377|GO:0003014|GO:0004888|GO:0005031|GO:0005515|GO:0005576|GO:0005634|GO:0005737|GO:0005886|GO:0006915|GO:0006924|GO:0006925|GO:0006927|GO:0006955|GO:0007165|GO:0008624|GO:0008625|GO:0009636|GO:0009897|GO:0009986|GO:0010467|GO:0010940|GO:0016020|GO:0016021|GO:0019724|GO:0019900|GO:0031104|GO:0031264|GO:0031265|GO:0032464|GO:0033209|GO:0042127|GO:0042802|GO:0043029|GO:0043065|GO:0043066|GO:…
	8.05864	6.59439		3	Fbln1		14114	ENSMUSG00000006369	GO:0005509|GO:0005515|GO:0005576|GO:0005578|GO:0005604|GO:0005615|GO:0010952|GO:0016504|GO:0030198
7.25792	14.9701			3	Fbxo2	FBG1|FBX2|Fbs1|Fbs2|NFB42|Prpl4	230904	ENSMUSG00000041556	GO:0001540|GO:0001948|GO:0005515|GO:0005737|GO:0005783|GO:0005829|GO:0006511|GO:0006516|GO:0008285|GO:0016020|GO:0016567|GO:0019005|GO:0030163|GO:0030246|GO:0030433|GO:0031146|GO:0031396|GO:0043197|GO:0043231
	12.0205			2	Fcgrt	FcRn	14132	ENSMUSG00000003420	GO:0005886|GO:0006955|GO:0016020|GO:0016021|GO:0019864|GO:0019882|GO:0030881|GO:0042612
	7.09464			2	Fdft1	SQS|SS	14137	ENSMUSG00000021273	GO:0003824|GO:0004310|GO:0005783|GO:0006694|GO:0006695|GO:0008152|GO:0008299|GO:0008610|GO:0009058|GO:0016020|GO:0016021|GO:0016126|GO:0016491|GO:0016740|GO:0016765|GO:0043231|GO:0045338|GO:0051996|GO:0055114
	7.12311			2	Fdps	6030492I17Rik|AI256750|Fdpsl1|mKIAA1293	110196	ENSMUSG00000059743	GO:0004161|GO:0004311|GO:0004337|GO:0005634|GO:0005737|GO:0005739|GO:0005759|GO:0005777|GO:0006694|GO:0006695|GO:0008299|GO:0008610|GO:0016126|GO:0016740|GO:0045337|GO:0045542|GO:0046872|GO:0061051
	9.5504			2	Fdxr		14149	ENSMUSG00000018861	GO:0000166|GO:0004324|GO:0005739|GO:0005743|GO:0006629|GO:0006810|GO:0008202|GO:0008203|GO:0015039|GO:0016491|GO:0022900|GO:0055114|GO:0070402|GO:0070995
	8.88808			2	Fermt2	AA960555|Kindlin-2|Mig2|Plekhc1	218952	ENSMUSG00000037712	GO:0001725|GO:0005543|GO:0005634|GO:0005737|GO:0005856|GO:0005925|GO:0007155|GO:0008360|GO:0030054|GO:0031941
	5.23557			2	Fez2	9030616F16|D17Ertd315e	225020	ENSMUSG00000056121	GO:0005515|GO:0005575|GO:0008150
	6.30067			2	Fgd6	AA123052|Etohd4|ZFYVE24	13998	ENSMUSG00000020021	GO:0003674|GO:0005085|GO:0005089|GO:0005543|GO:0005575|GO:0005622|GO:0005737|GO:0005856|GO:0008150|GO:0035023|GO:0046872
	9.76556			2	Fgf1	Dffrx|Fam|Fgf-1|Fgfa	14164	ENSMUSG00000036585	GO:0001525|GO:0001759|GO:0001934|GO:0005104|GO:0005515|GO:0005576|GO:0005578|GO:0005615|GO:0005634|GO:0005730|GO:0005737|GO:0005829|GO:0007275|GO:0008083|GO:0008201|GO:0008284|GO:0008543|GO:0010740|GO:0030154|GO:0030324|GO:0030335|GO:0030544|GO:0034605|GO:0044548|GO:0045542|GO:0045766|GO:0045893|GO:0045944|GO:0050679|GO:0051781|GO:0060038|GO:0060681|GO:0060979|GO:0072163
	12.0218			2	Fgfbp3	2610306H15Rik|Fgf-bp3	72514	ENSMUSG00000047632	GO:0005576|GO:0008201|GO:0017134|GO:0019838|GO:0043117|GO:0045743
	7.81115			2	Fgfr1	AW208770|Eask|FLG|Fgfr-1|Flt-2|Hspy	14182	ENSMUSG00000031565	GO:0000122|GO:0000166|GO:0001525|GO:0001657|GO:0001701|GO:0001759|GO:0001948|GO:0002053|GO:0002062|GO:0004672|GO:0004713|GO:0004714|GO:0005007|GO:0005515|GO:0005524|GO:0005634|GO:0005737|GO:0005886|GO:0006468|GO:0007420|GO:0007435|GO:0007605|GO:0008201|GO:0008284|GO:0008543|GO:0010468|GO:0010629|GO:0010863|GO:0010976|GO:0016020|GO:0016021|GO:0016301|GO:0016310|GO:0016740|GO:0016772|GO:0017134|GO:…
	8.09478			2	Fgfr2	AU043015|AW556123|Bek|Fgfr-2|Fgfr-7|Fgfr7|KGFR|KGFRTr|svs	14183	ENSMUSG00000030849	GO:0000122|GO:0000166|GO:0001525|GO:0001657|GO:0001701|GO:0001837|GO:0002053|GO:0003148|GO:0003149|GO:0004672|GO:0004713|GO:0004714|GO:0005007|GO:0005515|GO:0005524|GO:0005576|GO:0005634|GO:0005737|GO:0005794|GO:0005886|GO:0005887|GO:0005938|GO:0006468|GO:0006915|GO:0007267|GO:0007409|GO:0007528|GO:0008201|GO:0008284|GO:0008285|GO:0008543|GO:0008589|GO:0009791|GO:0009880|GO:0009887|GO:0009986|GO:…
9.28455	13.9074		Fgfr3	3	Fgfr3	CD333|FR3|Fgfr-3|Flg-2|HBGFR|Mfr3|sam3	14184	ENSMUSG00000054252	GO:0000122|GO:0000165|GO:0000166|GO:0001938|GO:0002009|GO:0002089|GO:0004713|GO:0004714|GO:0005007|GO:0005515|GO:0005524|GO:0005634|GO:0005737|GO:0005764|GO:0005887|GO:0007267|GO:0008284|GO:0008285|GO:0008543|GO:0009898|GO:0009986|GO:0010518|GO:0014003|GO:0016020|GO:0016021|GO:0016301|GO:0016310|GO:0016740|GO:0017134|GO:0018108|GO:0021762|GO:0022010|GO:0030154|GO:0030900|GO:0031398|GO:0035019|GO:…
9.02552	13.8126			3	Fgfrl1	FGFR5|FGFR5beta|FGFR5gamma	116701	ENSMUSG00000008090	GO:0001501|GO:0001571|GO:0003179|GO:0005007|GO:0005886|GO:0005887|GO:0006468|GO:0007166|GO:0008201|GO:0008285|GO:0008543|GO:0016020|GO:0016021|GO:0017134|GO:0040037|GO:0060412|GO:0060539
7.20867	9.03851		Fjx1	3	Fjx1		14221	ENSMUSG00000075012	GO:0005576|GO:0005615
10.0207	22.5436	8.15894		4	Fkbp10	AI325255|FKBP-10|FKBP-65|FKBP65|Fkbp-rs1|Fkbp1-rs|Fkbp6|Fkbprp	14230	ENSMUSG00000001555	GO:0003755|GO:0005509|GO:0005515|GO:0005528|GO:0005783|GO:0006457|GO:0016020|GO:0016853|GO:0018208
	9.04862			2	Fkbp9	1810014L23|AW549641|FKBP-63|FKBP-9|FKBP60|FKBP63|FKBP65RS	27055	ENSMUSG00000029781	GO:0003755|GO:0005509|GO:0005528|GO:0005783|GO:0006457|GO:0016020|GO:0016853|GO:0018208
	7.58706		Fmo1	2	Fmo1		14261	ENSMUSG00000040181	GO:0004497|GO:0004499|GO:0005783|GO:0006082|GO:0009404|GO:0016020|GO:0016021|GO:0016491|GO:0031227|GO:0043231|GO:0050660|GO:0050661|GO:0055114|GO:0070995
	12.4321	6.95998		3	Fmo5	5033418D19Rik|AI195026	14263	ENSMUSG00000028088	GO:0004497|GO:0004499|GO:0005783|GO:0016020|GO:0016021|GO:0016491|GO:0031227|GO:0043231|GO:0050660|GO:0050661|GO:0055114
		5.34192		2	Folh1	GCP2|mopsm	53320	ENSMUSG00000001773	GO:0003824|GO:0004180|GO:0005634|GO:0005737|GO:0005886|GO:0005887|GO:0006508|GO:0006760|GO:0008152|GO:0008233|GO:0008237|GO:0016020|GO:0016021|GO:0016787|GO:0016805|GO:0046872
	8.69169			2	Foxo1	AI876417|Afxh|FKHR|Fkhr1|Foxo1a	56458	ENSMUSG00000044167	GO:0000122|GO:0001078|GO:0001568|GO:0003677|GO:0003690|GO:0003700|GO:0003705|GO:0005515|GO:0005634|GO:0005667|GO:0005737|GO:0005829|GO:0006351|GO:0006355|GO:0006357|GO:0006974|GO:0007389|GO:0008134|GO:0008286|GO:0008301|GO:0009790|GO:0009888|GO:0019901|GO:0032873|GO:0034599|GO:0042127|GO:0043565|GO:0045722|GO:0045893|GO:0045944|GO:0048513|GO:0051090|GO:0051721
	5.12685			2	Foxo4	Afxh|Mllt7|afx	54601	ENSMUSG00000042903	GO:0000080|GO:0000122|GO:0003677|GO:0003690|GO:0003700|GO:0003705|GO:0005634|GO:0005667|GO:0005737|GO:0005829|GO:0006351|GO:0006355|GO:0007049|GO:0007050|GO:0007095|GO:0007275|GO:0007389|GO:0007517|GO:0008134|GO:0008285|GO:0008286|GO:0008301|GO:0009790|GO:0009888|GO:0016525|GO:0019899|GO:0019901|GO:0030154|GO:0043565|GO:0045893|GO:0045944|GO:0048513|GO:0051090|GO:0051151
	7.06172			2	Frem2	6030440P17Rik|8430406N05Rik|Gm409|my|ne|nv1	242022	ENSMUSG00000037016	GO:0002009|GO:0005509|GO:0005515|GO:0005604|GO:0005886|GO:0007154|GO:0007155|GO:0007156|GO:0007275|GO:0016020|GO:0016021|GO:0046872|GO:0048839
	8.55872			2	Frmpd1	BC031840|mKIAA0967	666060	ENSMUSG00000035615	GO:0003674|GO:0005575|GO:0005737|GO:0005856|GO:0005886|GO:0007165|GO:0008150|GO:0016020
	7.69622			2	Fsd2	9830160G03Rik|Spryd1	244091	ENSMUSG00000038663	GO:0003674|GO:0005575|GO:0008150
	5.16595			2	Fut10		171167	ENSMUSG00000046152	GO:0000139|GO:0003674|GO:0005575|GO:0005794|GO:0006486|GO:0008417|GO:0016020|GO:0016021|GO:0016740|GO:0016757|GO:0036065|GO:0046920
	5.82864			2	Fuz	2600013E07Rik	70300	ENSMUSG00000011658	GO:0001736|GO:0001843|GO:0001942|GO:0005737|GO:0005856|GO:0006810|GO:0007275|GO:0008589|GO:0010172|GO:0015031|GO:0030030|GO:0042384|GO:0048704
17.1255	19.9807		Fxyd1	3	Fxyd1	0610012C17Rik|1110006M24Rik|Plm|Pml	56188	ENSMUSG00000036570	GO:0005216|GO:0005254|GO:0006810|GO:0006811|GO:0006821|GO:0006874|GO:0006936|GO:0016020|GO:0016021|GO:0034707
	20.2191			2	Fxyd3	Mat8	17178	ENSMUSG00000057092	GO:0005216|GO:0005254|GO:0005515|GO:0005789|GO:0006810|GO:0006811|GO:0006821|GO:0016020|GO:0016021|GO:0034707|GO:0050790|GO:0051117
	9.38297	5.63769		3	Fzd10	Fz-10	93897	ENSMUSG00000081683	GO:0001944|GO:0004871|GO:0004888|GO:0004930|GO:0005737|GO:0005886|GO:0006357|GO:0007165|GO:0007166|GO:0007186|GO:0007275|GO:0007420|GO:0008406|GO:0009790|GO:0009986|GO:0016020|GO:0016021|GO:0016055|GO:0017147|GO:0030165|GO:0032855|GO:0032956|GO:0034259|GO:0038031|GO:0042813|GO:0042995|GO:0043507|GO:0060070
7.95389	12.4887	6.80262		4	Fzd2	AL033370|AW456835|Fz10|Fzd10|Mfz10|Mfz10a	57265	ENSMUSG00000050288	GO:0001944|GO:0003149|GO:0003150|GO:0003151|GO:0004871|GO:0004888|GO:0004930|GO:0005515|GO:0005737|GO:0005886|GO:0006357|GO:0007165|GO:0007166|GO:0007186|GO:0007199|GO:0007204|GO:0007223|GO:0007267|GO:0007275|GO:0007409|GO:0007420|GO:0007608|GO:0008406|GO:0016020|GO:0016021|GO:0016055|GO:0017147|GO:0030165|GO:0030825|GO:0030855|GO:0032589|GO:0042813|GO:0045177|GO:0045893|GO:0046982|GO:0051091|GO:…
	5.6416			2	Fzd5	5330434N09Rik|AI427138|Fz-5|Fz5|mFz5	14367	ENSMUSG00000045005	GO:0000578|GO:0001525|GO:0001944|GO:0004871|GO:0004888|GO:0004930|GO:0005515|GO:0005737|GO:0005794|GO:0005886|GO:0006357|GO:0007165|GO:0007166|GO:0007186|GO:0007275|GO:0007409|GO:0007420|GO:0008285|GO:0008406|GO:0008595|GO:0009986|GO:0016020|GO:0016021|GO:0016055|GO:0017147|GO:0019901|GO:0030154|GO:0030165|GO:0031076|GO:0031077|GO:0031625|GO:0032729|GO:0033077|GO:0042813|GO:0042995|GO:0043507|GO:…
7.37941	11.9854			3	Fzd9	mfz9	14371	ENSMUSG00000049551	GO:0001944|GO:0004871|GO:0004888|GO:0004930|GO:0005737|GO:0005886|GO:0006357|GO:0007165|GO:0007166|GO:0007186|GO:0007275|GO:0007405|GO:0007420|GO:0007611|GO:0008406|GO:0009790|GO:0009986|GO:0016020|GO:0016021|GO:0016055|GO:0017147|GO:0030165|GO:0030183|GO:0031527|GO:0042803|GO:0042813|GO:0046982|GO:0048471|GO:0060070
	6.09938			2	G6pdx	G28A|G6pd|Gpdx	14381	ENSMUSG00000031400	GO:0000166|GO:0001816|GO:0001998|GO:0002033|GO:0004345|GO:0005536|GO:0005634|GO:0005737|GO:0005813|GO:0005829|GO:0005975|GO:0006006|GO:0006098|GO:0006695|GO:0006740|GO:0006741|GO:0006749|GO:0006979|GO:0009051|GO:0009898|GO:0010734|GO:0016491|GO:0019322|GO:0030246|GO:0032613|GO:0032615|GO:0034599|GO:0040014|GO:0042803|GO:0043231|GO:0043249|GO:0045471|GO:0046390|GO:0048821|GO:0050661|GO:0051156|GO:…
			Gabrb1	0	Gabrb1	AW061132|B230208N19Rik|Gabrb-1	14400	ENSMUSG00000029212	GO:0004890|GO:0005216|GO:0005230|GO:0005253|GO:0005254|GO:0005634|GO:0005635|GO:0005737|GO:0005886|GO:0006810|GO:0006811|GO:0006821|GO:0009636|GO:0016020|GO:0016021|GO:0030054|GO:0030425|GO:0034707|GO:0043235|GO:0045202|GO:0045211|GO:0050811
	8.33856		Gabrg1	2	Gabrg1	GabaA|GabaA/BZ	14405	ENSMUSG00000001260	GO:0004890|GO:0005216|GO:0005886|GO:0006810|GO:0006811|GO:0007268|GO:0016020|GO:0016021|GO:0030054|GO:0043235|GO:0045202|GO:0045211|GO:0050811
5.92322	5.63359			3	Gadd45g	AI327420|C86281|CR6|DDIT2|OIG37	23882	ENSMUSG00000021453	GO:0000186|GO:0005515|GO:0005634|GO:0006469|GO:0042095|GO:0045063|GO:0051726
	5.18555			2	Gal3st4	1500031A01Rik	330217	ENSMUSG00000075593	GO:0009101|GO:0016020|GO:0050694
	7.18487			2	Galm	A530057M15Rik|AU015645|AU020959	319625	ENSMUSG00000035473	GO:0003824|GO:0004034|GO:0005575|GO:0005737|GO:0005975|GO:0016853|GO:0019318|GO:0030246|GO:0042803
	5.132			2	Galnt4	AV011803	14426	ENSMUSG00000090035	GO:0004653|GO:0005794|GO:0016020|GO:0016021|GO:0016740|GO:0016757|GO:0048471
	10.258			2	Gamt	AA571402|Spintz1	14431	ENSMUSG00000020150	GO:0006601|GO:0007283|GO:0008152|GO:0008168|GO:0008757|GO:0009887|GO:0016740|GO:0030731|GO:0032259|GO:0040014|GO:0042803|GO:0042995|GO:0046498|GO:0046500
6.09231	8.62232		Gas1	3	Gas1	AW554192|Gas-1	14451	ENSMUSG00000052957	GO:0002053|GO:0005515|GO:0005886|GO:0007049|GO:0007050|GO:0007411|GO:0008284|GO:0008589|GO:0009953|GO:0010955|GO:0012501|GO:0016020|GO:0021587|GO:0021904|GO:0030308|GO:0031225|GO:0042473|GO:0042474|GO:0042476|GO:0042733|GO:0042981|GO:0043010|GO:0043066|GO:0045165|GO:0045749|GO:0045879|GO:0045880|GO:0045930|GO:0046658|GO:0048589|GO:0048592|GO:0048598|GO:0048701|GO:0048706|GO:0050679|GO:0050680|GO:…
8.39671	14.2244	6.15547		4	Gatsl3	2410008K03Rik	71962	ENSMUSG00000020424	GO:0003674|GO:0005575|GO:0008150
	11.4754			2	Gcat	AI526977|Kbl	26912	ENSMUSG00000006378	GO:0003674|GO:0005739|GO:0005743|GO:0008150
	5.44235			2	Gcdh	9030411L18|AI266902|D17825|GCD	270076	ENSMUSG00000003809	GO:0000062|GO:0003995|GO:0004361|GO:0005739|GO:0005743|GO:0006637|GO:0008152|GO:0016491|GO:0016627|GO:0019395|GO:0046949|GO:0050660|GO:0055114
			Gcnt4	1	Gcnt4	C2gnt3|Gm279|Gm73	218476	ENSMUSG00000091387	GO:0002121|GO:0003829|GO:0005794|GO:0008375|GO:0016020|GO:0016021|GO:0016740|GO:0016757|GO:0042403|GO:0048729|GO:0048872|GO:0060993
5.57179	5.82166			3	Gcsh	1100001L02Rik|5730591C18Rik	68133	ENSMUSG00000034424	GO:0004047|GO:0005739|GO:0019464|GO:0019899
	12.2815			2	Gdf10	Bmp3b	14560	ENSMUSG00000021943	GO:0005125|GO:0005576|GO:0005615|GO:0008083|GO:0040007|GO:0045669
	6.81857			2	Gdf9	Gdf-9	14566	ENSMUSG00000018238	GO:0001555|GO:0005125|GO:0005576|GO:0005615|GO:0008083|GO:0008284|GO:0030308|GO:2000870
5.80279	14.7021	9.69552	Gdpd2	4	Gdpd2	9130017L10Rik|Gde3|Obdpf	71584	ENSMUSG00000019359	GO:0005737|GO:0005856|GO:0005886|GO:0006071|GO:0006629|GO:0008081|GO:0008889|GO:0016020|GO:0016021|GO:0016787|GO:0046872|GO:0047394
5.31842	10.2481	8.57213		4	Gem	AV020497	14579	ENSMUSG00000028214	GO:0000166|GO:0000287|GO:0003924|GO:0005525|GO:0005634|GO:0005886|GO:0006184|GO:0007165|GO:0007264|GO:0009898|GO:0016020|GO:0019003
12.0454	20.9609		Gfap	3	Gfap	AI836096	14580	ENSMUSG00000020932	GO:0005178|GO:0005198|GO:0005200|GO:0005515|GO:0005737|GO:0005882|GO:0009611|GO:0010625|GO:0010977|GO:0014002|GO:0016020|GO:0019900|GO:0030198|GO:0031102|GO:0042995|GO:0044297|GO:0044464|GO:0045103|GO:0045109|GO:0051580|GO:0060020|GO:0060252|GO:0060291
	5.11904			2	Ggh	gamma-GH	14590	ENSMUSG00000073987	GO:0003824|GO:0005576|GO:0005615|GO:0005764|GO:0005829|GO:0006541|GO:0008152|GO:0008233|GO:0008242|GO:0010043|GO:0016787|GO:0032868|GO:0034722|GO:0042493|GO:0045471
	10.5095			2	Ggt1	CD224|GGT|GGT 1|GGT-1|Ggtp|dwg	14598	ENSMUSG00000006345	GO:0002682|GO:0003840|GO:0005615|GO:0005887|GO:0006749|GO:0006750|GO:0007283|GO:0016020|GO:0016021|GO:0016740|GO:0016746|GO:0016787|GO:0019344|GO:0019370|GO:0031179|GO:0050727|GO:0060427|GO:0071260
	5.2476			2	Ggta1	AW108479|GALT|Gal|Ggta|Ggta-1|alpha3GalT	14594	ENSMUSG00000035778	GO:0005794|GO:0005975|GO:0016020|GO:0016021|GO:0016740|GO:0016757|GO:0016758|GO:0046872|GO:0047276
	7.46703			2	Ghdc	D11Lgp1e	80860	ENSMUSG00000017747	GO:0005634|GO:0005783
	5.6101			2	Ginm1	AA589616	215751	ENSMUSG00000040006	GO:0003674|GO:0005575|GO:0008150|GO:0016020|GO:0016021
5.73091				2	Gins2	2210013I18Rik|4833427B12Rik|AI323585|Pfs2	272551	ENSMUSG00000031821	GO:0003674|GO:0005575|GO:0005634|GO:0006260|GO:0008150
6.04115	12.714		Gja1	3	Gja1	AU042049|AW546267|Cnx43|Cx43|Cx43alpha1|Gja-1|Npm1|connexin43	14609	ENSMUSG00000050953	GO:0001649|GO:0001701|GO:0001764|GO:0001947|GO:0002070|GO:0002088|GO:0003294|GO:0003347|GO:0004871|GO:0005102|GO:0005243|GO:0005515|GO:0005737|GO:0005741|GO:0005764|GO:0005768|GO:0005769|GO:0005770|GO:0005771|GO:0005794|GO:0005829|GO:0005882|GO:0005886|GO:0005911|GO:0005916|GO:0005921|GO:0005922|GO:0006915|GO:0007154|GO:0007165|GO:0007267|GO:0007507|GO:0007512|GO:0008016|GO:0008285|GO:0009268|GO:…
8.79909	13.4227		Gjb6	3	Gjb6	AA958971|Cx30|D14Bwg0506e	14623	ENSMUSG00000040055	GO:0005515|GO:0005829|GO:0005886|GO:0005921|GO:0005922|GO:0007154|GO:0007605|GO:0008285|GO:0016020|GO:0016021|GO:0016324|GO:0030054|GO:0042471|GO:0043231
6.5492	19.5496		Gldc	3	Gldc	D030049L12Rik|D19Wsu57e	104174	ENSMUSG00000024827	GO:0003824|GO:0004375|GO:0005739|GO:0005960|GO:0006520|GO:0006544|GO:0006546|GO:0016491|GO:0016594|GO:0016829|GO:0019464|GO:0019899|GO:0030170|GO:0042803|GO:0046983|GO:0055114
	5.98841	6.0862		3	Gli1	AV235269|Zfp-5|Zfp5	14632	ENSMUSG00000025407	GO:0001649|GO:0003676|GO:0003677|GO:0003682|GO:0003705|GO:0005515|GO:0005622|GO:0005634|GO:0005737|GO:0005829|GO:0005929|GO:0006351|GO:0006355|GO:0007165|GO:0007224|GO:0007275|GO:0007283|GO:0007418|GO:0008017|GO:0008270|GO:0008284|GO:0009913|GO:0009953|GO:0009954|GO:0021696|GO:0021938|GO:0021983|GO:0030154|GO:0030324|GO:0044212|GO:0045740|GO:0045880|GO:0045893|GO:0045944|GO:0046872|GO:0060032|GO:…
	9.50914	5.7833	Gli2	3	Gli2	AW546128	14633	ENSMUSG00000048402	GO:0000122|GO:0001501|GO:0001649|GO:0001701|GO:0001822|GO:0002009|GO:0002076|GO:0003676|GO:0003677|GO:0003682|GO:0003700|GO:0005515|GO:0005622|GO:0005634|GO:0005737|GO:0005929|GO:0006351|GO:0006355|GO:0006915|GO:0007224|GO:0007389|GO:0007411|GO:0007418|GO:0007442|GO:0007507|GO:0008270|GO:0008283|GO:0008284|GO:0008589|GO:0009913|GO:0009953|GO:0009954|GO:0016020|GO:0021508|GO:0021513|GO:0021517|GO:…
5.48416	12.2026	5.0803	Gli3	4	Gli3	AI854843|AU023367|Bph|GLI3-190|GLI3FL|Pdn|Xt|add	14634	ENSMUSG00000021318	GO:0000122|GO:0001656|GO:0001658|GO:0001701|GO:0001822|GO:0002052|GO:0003676|GO:0003677|GO:0003682|GO:0003700|GO:0005515|GO:0005622|GO:0005634|GO:0005730|GO:0005737|GO:0005829|GO:0005929|GO:0006351|GO:0006355|GO:0007224|GO:0007389|GO:0007411|GO:0007417|GO:0007420|GO:0007442|GO:0007507|GO:0008013|GO:0008270|GO:0008285|GO:0009952|GO:0009953|GO:0009954|GO:0010468|GO:0016485|GO:0017053|GO:0021513|GO:…
6.83253	14.001	6.55507		4	Glipr2	5730414A08Rik|C77180|GAPR-1	384009	ENSMUSG00000028480	GO:0003674|GO:0005575|GO:0005576|GO:0005794|GO:0008150|GO:0016020
	5.00945			2	Glo1	0610009E22Rik|1110008E19Rik|2510049H23Rik|AW550643|GLY1|Glo-1|Glo-1r|Glo-1s|Glo1-r|Glo1-s|Qglo	109801	ENSMUSG00000024026	GO:0004462|GO:0005975|GO:0006357|GO:0006749|GO:0009438|GO:0016829|GO:0046872
5.34603	10.7052			3	Glud1	AI118167|Gdh-X|Glud|Gludl	14661	ENSMUSG00000021794	GO:0000166|GO:0004352|GO:0004353|GO:0005515|GO:0005524|GO:0005525|GO:0005737|GO:0005739|GO:0005743|GO:0006520|GO:0006537|GO:0006538|GO:0010044|GO:0016491|GO:0019899|GO:0032024|GO:0043531|GO:0055114|GO:0070403|GO:0070728
6.0863	12.1923	5.57444		4	Glul	GS|Glns	14645	ENSMUSG00000026473	GO:0000166|GO:0000287|GO:0003824|GO:0004351|GO:0004356|GO:0005515|GO:0005524|GO:0005622|GO:0005737|GO:0005739|GO:0005791|GO:0005794|GO:0006536|GO:0006542|GO:0006807|GO:0008283|GO:0009749|GO:0016595|GO:0016829|GO:0016874|GO:0019676|GO:0030145|GO:0032024|GO:0042802|GO:0042995|GO:0043005|GO:0043204|GO:0043231|GO:0043234|GO:0043679|GO:0045503|GO:0050679|GO:0051260|GO:0051968
		60.3575		2	Gm10532	ENSMUSG00000073534	100038353
	27.4481	5.8462		3	Gm11128	ENSMUSG00000079495	100504710	ENSMUSG00000079495	GO:0003674|GO:0005575|GO:0008150
	5.69828			2	Gm11149	ENSMUSG00000060603|ENSMUSG00000079564	100036537
18.2365	9.43424	5.8435		4	Gm11627	OTTMUSG00000002879	100040792		GO:0003674|GO:0005575|GO:0008150
9.58159				2	Gm11837	OTTMUSG00000004551	100038514
	7.14125			2	Gm11992	OTTMUSG00000005148	626870	ENSMUSG00000040978	GO:0003674|GO:0005575|GO:0008150
8.76614	6.11258			3	Gm13031	OTTMUSG00000010081	100126227
	8.01722			2	Gm13305	OTTMUSG00000011351	100042555	ENSMUSG00000073876	GO:0003674|GO:0005575|GO:0007566
5.55738				2	Gm14023	OTTMUSG00000015408	100503468		GO:0003674|GO:0005575|GO:0008150
5.15044				2	Gm15417	ENSMUSG00000074466|OTTMUSG00000021274	545539
	5.61592			2	Gm166		233899	ENSMUSG00000057176	GO:0003674|GO:0005575|GO:0008150
	15.2108			2	Gm17455		100302688	ENSMUSG00000090439
5.4461				2	Gm19522		100503040
	11.9035			2	Gm20337		100504661
9.13842	12.0223	6.0849		4	Gm266		212539	ENSMUSG00000010529	GO:0000166|GO:0003674|GO:0005525|GO:0005575|GO:0008150
5.95523	6.79134			3	Gm2a	AA408702|AW215435|GM2-AP|SAP-3	14667	ENSMUSG00000000594	GO:0001573|GO:0004563|GO:0005319|GO:0005730|GO:0005737|GO:0005739|GO:0005764|GO:0005889|GO:0006629|GO:0006665|GO:0006689|GO:0006869|GO:0006944|GO:0007611|GO:0008047|GO:0009313|GO:0009898|GO:0016004|GO:0016787|GO:0019915|GO:0032428|GO:0043085|GO:0043231|GO:0045179|GO:0050877|GO:0050885|GO:0051345
11.5473	23.8937	9.40276		4	Gm3219		100041231
			Gm3764	1	Gm3764	100042271|Gm3759	100042277		GO:0003674|GO:0005575|GO:0008150
8.32646				2	Gm4013		100042757
	7.68751	8.52239		3	Gm5083	A730030A06	328235
	6.85013			2	Gm5506	EG433182|Eno1	433182	ENSMUSG00000059040	GO:0003674|GO:0005575|GO:0008150
	13.1811			2	Gm6548	EG625054	625054
5.36128				2	Gm684		100502940	ENSMUSG00000079559	GO:0003674|GO:0005575|GO:0008150
	5.42132			2	Gm711	Sgk071	279029	ENSMUSG00000049897	GO:0000166|GO:0003674|GO:0004672|GO:0005524|GO:0005575|GO:0006468|GO:0008150|GO:0016772
8.75951	23.0796	5.40015		4	Gm973	AW554518	381260	ENSMUSG00000047361	GO:0003674|GO:0005575|GO:0008150
5.44701				2	Gna13	AU024132|AU043124|Galpha13	14674	ENSMUSG00000020611	GO:0000166|GO:0001525|GO:0001569|GO:0001664|GO:0001701|GO:0003924|GO:0004871|GO:0005525|GO:0005834|GO:0006184|GO:0007165|GO:0007186|GO:0007189|GO:0007204|GO:0007243|GO:0007266|GO:0008360|GO:0016020|GO:0019001|GO:0030154|GO:0030168|GO:0030334|GO:0031234|GO:0031526|GO:0031584|GO:0031683|GO:0031702|GO:0031752|GO:0046872
5.0852	7.46097			3	Gnai2	C76432|Galphai2|Gia|Gnai-2	14678	ENSMUSG00000032562	GO:0000166|GO:0000186|GO:0001664|GO:0001973|GO:0003924|GO:0004871|GO:0005515|GO:0005525|GO:0005634|GO:0005737|GO:0005813|GO:0005829|GO:0005834|GO:0005856|GO:0005886|GO:0006184|GO:0007049|GO:0007165|GO:0007186|GO:0007193|GO:0007213|GO:0007214|GO:0007216|GO:0007243|GO:0008016|GO:0008283|GO:0008284|GO:0016020|GO:0019001|GO:0030496|GO:0031234|GO:0031683|GO:0045121|GO:0046872|GO:0050805|GO:0051301
5.34354				2	Gng12	2010305F15Rik|AA536815|AI115529|AI314170|AI842738	14701	ENSMUSG00000036402	GO:0004871|GO:0005834|GO:0005884|GO:0005886|GO:0007165|GO:0007186|GO:0016020|GO:0042301
9.76709	5.16525			3	Gng5	G(y)5	14707	ENSMUSG00000068523	GO:0005739
		24.709		2	Gp2	2310037I18Rik|AV060639	67133	ENSMUSG00000030954	GO:0002412|GO:0003823|GO:0005576|GO:0005886|GO:0016020|GO:0016324|GO:0031225
	14.5628	6.34212		3	Gpc2	2410016G05Rik	71951	ENSMUSG00000029510	GO:0005576|GO:0005578|GO:0005783|GO:0005886|GO:0007224|GO:0016020|GO:0030182|GO:0031225|GO:0043395
	5.10632			2	Gpc4	9530073D23Rik|AF311610|AI385680|AI661372|K-glypican	14735	ENSMUSG00000031119	GO:0005576|GO:0005578|GO:0005886|GO:0009897|GO:0016020|GO:0031225|GO:0043395
8.12929	18.225		Gpc5	3	Gpc5	A230034F01Rik	103978	ENSMUSG00000022112	GO:0005576|GO:0005578|GO:0005886|GO:0005887|GO:0016020|GO:0031225|GO:0043395
			Gpc6	1	Gpc6	6720429C22Rik|AI480529	23888	ENSMUSG00000058571	GO:0005576|GO:0005578|GO:0005886|GO:0005887|GO:0016020|GO:0016477|GO:0031225|GO:0043395
	8.69578			2	Gpld1	6330541J12Rik|AW546131	14756	ENSMUSG00000021340	GO:0002042|GO:0002430|GO:0004621|GO:0004630|GO:0005578|GO:0005615|GO:0005622|GO:0006507|GO:0007155|GO:0007229|GO:0008285|GO:0008286|GO:0009749|GO:0010595|GO:0016021|GO:0032869|GO:0035690|GO:0043065|GO:0043231|GO:0044444|GO:0045919|GO:0051044|GO:0071241|GO:0071277|GO:0071282|GO:0071397|GO:0071401|GO:0071467|GO:1900076
	5.85399			2	Gpnmb	DC-HIL|Dchil|ipd	93695	ENSMUSG00000029816	GO:0005178|GO:0005887|GO:0007155|GO:0008201|GO:0016020|GO:0016021|GO:0016023|GO:0031410
5.49227				2	Gpr146	BC003323|PGR8	80290	ENSMUSG00000044197	GO:0003674|GO:0004871|GO:0004930|GO:0005575|GO:0005886|GO:0007165|GO:0007186|GO:0008150|GO:0016020|GO:0016021
	7.20755	5.60334		3	Gpr179	5330439C02Rik|Gpr158l1	217143	ENSMUSG00000070337	GO:0005515|GO:0007601|GO:0016020|GO:0016021|GO:0044292|GO:0072659
7.25072	19.3481		Gpr37l1	3	Gpr37l1	AW047233|CAG-18|D0Kist8	171469	ENSMUSG00000026424	GO:0003674|GO:0004871|GO:0004930|GO:0005886|GO:0007165|GO:0007186|GO:0016020|GO:0016021
	46.5307			2	Gpr39	4933415E13Rik	71111	ENSMUSG00000026343	GO:0003674|GO:0005575|GO:0008343|GO:0032024|GO:0035483|GO:0035774|GO:0042593|GO:0042632|GO:0060455
	6.86971			2	Gpr50	H9	14765	ENSMUSG00000056380	GO:0004871|GO:0004930|GO:0005886|GO:0007165|GO:0007186|GO:0008502|GO:0016020|GO:0016021
5.77086	11.8993			3	Gpr56	Cyt28|TM7LN4|TM7XN1	14766	ENSMUSG00000031785	GO:0004871|GO:0004888|GO:0004930|GO:0005886|GO:0007155|GO:0007165|GO:0007166|GO:0007186|GO:0007218|GO:0007420|GO:0016020|GO:0016021
	8.98182			2	Gprc5b	AW125761|Raig2	64297	ENSMUSG00000008734	GO:0003674|GO:0004871|GO:0004930|GO:0005634|GO:0005730|GO:0005794|GO:0005886|GO:0007165|GO:0007186|GO:0008150|GO:0016020|GO:0016021|GO:0043231
	21.4745	6.12111		3	Gpt	1300007J06Rik|2310022B03Rik|ALT|Gpt-1|Gpt1	76282	ENSMUSG00000022546	GO:0003824|GO:0004021|GO:0005737|GO:0008483|GO:0009058|GO:0016740|GO:0030170
	5.75149			2	Gpt2	4631422C05Rik|ALT2|AU014768|AU041193|C87201	108682	ENSMUSG00000031700	GO:0003824|GO:0004021|GO:0005739|GO:0006103|GO:0008483|GO:0009058|GO:0016740|GO:0030170|GO:0042851
5.21216				2	Gpx7	3110050F08Rik|AI327032|GPX6	67305	ENSMUSG00000028597	GO:0004601|GO:0004602|GO:0005576|GO:0006979|GO:0016491|GO:0055114
8.60106	7.32866			3	Gpx8	2310016C16Rik|AU017063	69590	ENSMUSG00000021760	GO:0004601|GO:0004602|GO:0005575|GO:0006979|GO:0016020|GO:0016021|GO:0016491|GO:0055114
9.29248	10.8659			3	Gramd3	9030613F08Rik|9130427A09Rik|AW061306|NS3TP2	107022	ENSMUSG00000001700	GO:0003674|GO:0005575|GO:0008150
30.113	19.6325			3	Grifin	E130101O17Rik	77998	ENSMUSG00000036586	GO:0005515|GO:0005575|GO:0008150|GO:0030246
	13.9156		Grin2c	2	Grin2c	NMDAR2C|NR2C	14813	ENSMUSG00000020734	GO:0001964|GO:0004872|GO:0004970|GO:0004972|GO:0005216|GO:0005234|GO:0005261|GO:0005515|GO:0005737|GO:0005886|GO:0006810|GO:0006811|GO:0006812|GO:0008104|GO:0009611|GO:0014069|GO:0016020|GO:0016021|GO:0017146|GO:0030054|GO:0030165|GO:0033058|GO:0034220|GO:0035235|GO:0042177|GO:0042391|GO:0045202|GO:0045211|GO:0047485|GO:0050885|GO:0060079
	7.79208		Grm3	2	Grm3	0710001G23Rik|Gprc1c|mGlu3|mGluR3	108069	ENSMUSG00000003974	GO:0001641|GO:0004871|GO:0004930|GO:0005246|GO:0005886|GO:0007165|GO:0007186|GO:0007196|GO:0014069|GO:0016020|GO:0016021|GO:0019233|GO:0030424|GO:0035249|GO:0042734|GO:0043005|GO:0043197|GO:0045211|GO:0048786|GO:0050804|GO:0051930
	5.53823			2	Grtp1	5430401C05Rik|C81211|Tbc1d6	66790	ENSMUSG00000038515	GO:0005096|GO:0005097|GO:0005622|GO:0032313
5.07649	5.09296			3	Gsn	ADF	227753	ENSMUSG00000026879	GO:0001726|GO:0003779|GO:0005576|GO:0005615|GO:0005737|GO:0005829|GO:0005856|GO:0006915|GO:0008154|GO:0015629|GO:0016192|GO:0030027|GO:0030030|GO:0030041|GO:0030155|GO:0043234|GO:0046872|GO:0048015|GO:0048471|GO:0051014|GO:0051693|GO:0060271|GO:0071276
	5.33974			2	Gsta4	GST5.7|mGsta4	14860	ENSMUSG00000032348	GO:0004364|GO:0005737|GO:0005739|GO:0006749|GO:0006805|GO:0008144|GO:0008152|GO:0016740|GO:0042803|GO:0043295
9.16088	23.8433			3	Gstk1	0610025I19Rik|AW260476|DsbA-L	76263	ENSMUSG00000029864	GO:0004364|GO:0004602|GO:0005102|GO:0005622|GO:0005739|GO:0005743|GO:0005759|GO:0005777|GO:0006749|GO:0008152|GO:0015035|GO:0016740|GO:0043231|GO:0055114
9.30316	19.797		Gstm1	3	Gstm1	Gstb-1|Gstb1	14862	ENSMUSG00000058135	GO:0004364|GO:0005496|GO:0005515|GO:0005576|GO:0005737|GO:0006749|GO:0008152|GO:0016740|GO:0035690|GO:0042803|GO:0046982
	26.1118			2	Gstm3	Fsc2|mGSTM5	14864	ENSMUSG00000004038	GO:0004364|GO:0005737|GO:0006749|GO:0008152|GO:0016740|GO:0035690|GO:0042802|GO:0042803|GO:0071407
6.83462	12.3551			3	Gstm5		14866	ENSMUSG00000004032	GO:0004364|GO:0005515|GO:0005737|GO:0008152|GO:0016740|GO:0042803
	10.225			2	Gstm6		14867	ENSMUSG00000068762	GO:0004364|GO:0005737|GO:0008152|GO:0016740
	7.85761			2	Gstt1	AI255817|Gstt1-1	14871	ENSMUSG00000001663	GO:0004364|GO:0004602|GO:0005829|GO:0006749|GO:0016740|GO:0055114
7.64922	15.0021	6.10135		4	Gstt3	AI118089	103140	ENSMUSG00000001665	GO:0004364|GO:0005575|GO:0006749|GO:0016740
	16.8668			2	Gulo	5730581M22|AU018375|BC028822|sfx|unh|unhip	268756	ENSMUSG00000034450	GO:0003824|GO:0003885|GO:0005783|GO:0008762|GO:0009058|GO:0016020|GO:0016021|GO:0016491|GO:0016614|GO:0016899|GO:0019853|GO:0043231|GO:0050105|GO:0050660|GO:0055114
		5.94292		2	Gulp1	3110030A04Rik|5730529O06Rik|CED-6|Ced6|GULP|Gulp-2	70676	ENSMUSG00000056870	GO:0003674|GO:0005737|GO:0006810|GO:0006869|GO:0006909|GO:0006911|GO:0006915
	5.66138			2	Gys1	Gys3|MGS	14936	ENSMUSG00000003865	GO:0003824|GO:0004373|GO:0005536|GO:0005737|GO:0005977|GO:0005978|GO:0007507|GO:0008152|GO:0016234|GO:0016740|GO:0016757|GO:0019901
5.26588				2	H2afv	C530002L11Rik|H2av	77605	ENSMUSG00000041126	GO:0000786|GO:0003677|GO:0005575|GO:0005634|GO:0005694|GO:0006334|GO:0008150|GO:0046982
	11.315			2	H2-K1	H-2K|H-2K(d)|H2-K|K-f	14972	ENSMUSG00000061232	GO:0001916|GO:0002474|GO:0002485|GO:0006955|GO:0009897|GO:0016020|GO:0016021|GO:0019882|GO:0042590|GO:0042605|GO:0042612|GO:0042742|GO:0048839
	7.78477			2	H2-Ke6	D17H6S112E|H-2Ke6|Hsd17b8|Ke-6|Ke6|Ring2	14979	ENSMUSG00000073422	GO:0000166|GO:0003857|GO:0004303|GO:0005739|GO:0005740|GO:0005759|GO:0005886|GO:0006633|GO:0006694|GO:0006703|GO:0008152|GO:0008209|GO:0008210|GO:0008610|GO:0016020|GO:0016491|GO:0050327|GO:0055114
	17.3412	5.96156		3	Hacl1	1600020H07Rik|Hpcl|Phyh2	56794	ENSMUSG00000021884	GO:0000287|GO:0001561|GO:0003824|GO:0005102|GO:0005777|GO:0006629|GO:0016829|GO:0016830|GO:0030976|GO:0042802|GO:0046872|GO:0051259
6.14288	17.7282			3	Hadh	AA409008|AU019341|AW742602|Hadhsc|Schad	15107	ENSMUSG00000027984	GO:0000166|GO:0003857|GO:0005634|GO:0005737|GO:0005739|GO:0005743|GO:0006629|GO:0006631|GO:0006635|GO:0014823|GO:0016491|GO:0016616|GO:0042493|GO:0046676|GO:0050662|GO:0055114|GO:0070403
	11.7341			2	Hadha	C77020|Mtpa	97212	ENSMUSG00000025745	GO:0000062|GO:0000166|GO:0003824|GO:0003857|GO:0003988|GO:0004300|GO:0005730|GO:0005737|GO:0005739|GO:0005743|GO:0006629|GO:0006631|GO:0006635|GO:0008152|GO:0016491|GO:0016507|GO:0016508|GO:0016509|GO:0016616|GO:0016829|GO:0032403|GO:0032868|GO:0042493|GO:0042645|GO:0050662|GO:0051287|GO:0055114
	13.1081			2	Hadhb	4930479F15Rik|Mtpb	231086	ENSMUSG00000059447	GO:0000062|GO:0003824|GO:0003857|GO:0003988|GO:0004300|GO:0005739|GO:0005741|GO:0005743|GO:0005783|GO:0006629|GO:0006631|GO:0006635|GO:0008152|GO:0016507|GO:0016508|GO:0016509|GO:0016740|GO:0016746|GO:0016747|GO:0032403|GO:0042645|GO:0051287|GO:0055114
			Hapln1	0	Hapln1	BB099155|CLP|Crtl1|Crtl1l|LP|LP-1	12950	ENSMUSG00000021613	GO:0005540|GO:0005576|GO:0005578|GO:0007155
	9.15943			2	Hapln3	4930554N11Rik|Lpr3	67666	ENSMUSG00000030606	GO:0005540|GO:0005575|GO:0005576|GO:0005578|GO:0007155|GO:0008150
	5.89207			2	Haus7	1110020L19Rik|Uchl5ip|Uip1	73738	ENSMUSG00000031371	GO:0005730|GO:0005737|GO:0005813|GO:0005856|GO:0005874|GO:0005886|GO:0007049|GO:0007067|GO:0031996|GO:0051225|GO:0051297|GO:0051301|GO:0070652
	6.57671			2	Hba-a1	Hba|Hba1|Hbat1	15122	ENSMUSG00000069919	GO:0001701|GO:0048821
	9.25075			2	Hba-a2		110257	ENSMUSG00000069917	GO:0001540|GO:0001701|GO:0005833|GO:0010942|GO:0019825|GO:0020037|GO:0022627|GO:0031838|GO:0042542|GO:0042744|GO:0043177|GO:0045776|GO:0048821|GO:0051291|GO:0051930
	6.00158			2	Hbb-b1	AA409645|HBB1|Hbbt1|Hbbt2|beta1	15129	ENSMUSG00000073940	GO:0005344|GO:0005833|GO:0010999|GO:0015671|GO:0030097|GO:0048821
	14.6804	5.3212		3	Hbegf	AW047313|Dtr|Dts|Hegfl	15200	ENSMUSG00000024486	GO:0001525|GO:0001832|GO:0005154|GO:0005576|GO:0005615|GO:0005886|GO:0005887|GO:0007173|GO:0008016|GO:0008083|GO:0008201|GO:0009986|GO:0016020|GO:0016021|GO:0016477|GO:0030307|GO:0030335|GO:0035313|GO:0043499|GO:0048661|GO:0051545|GO:0051549|GO:0051897|GO:0090303
	13.7886			2	Hdac8	2610007D20Rik	70315	ENSMUSG00000067567	GO:0000118|GO:0004407|GO:0005634|GO:0005737|GO:0006351|GO:0006355|GO:0008134|GO:0016568|GO:0016575|GO:0016787|GO:0031078|GO:0032041|GO:0032129|GO:0034739|GO:0046872|GO:0046969|GO:0046970|GO:0070932|GO:0070933
	27.8824	8.53421		3	Hdc	4732480P20|AW108189|Hdc-a|Hdc-c|Hdc-e|Hdc-s	15186	ENSMUSG00000027360	GO:0001692|GO:0001694|GO:0003824|GO:0004398|GO:0005829|GO:0006520|GO:0006547|GO:0006548|GO:0016597|GO:0016829|GO:0016831|GO:0019752|GO:0030170|GO:0030425|GO:0042423|GO:0043025
5.39969				2	Hddc2	2310057G13Rik	69692	ENSMUSG00000000295	GO:0003674|GO:0003824|GO:0005739|GO:0008081|GO:0008150|GO:0046872
8.09978	13.367		Hepacam	3	Hepacam	2900042E01Rik|Hepn1	72927	ENSMUSG00000046240	GO:0005515|GO:0005737|GO:0005911|GO:0007049|GO:0007050|GO:0007155|GO:0016020|GO:0016021|GO:0030424|GO:0034613|GO:0040008
6.45596	16.197	6.09939		4	Heph	C130006F04Rik|Cpl|mKIAA0698|sla	15203	ENSMUSG00000031209	GO:0005507|GO:0005886|GO:0006810|GO:0006811|GO:0006825|GO:0006826|GO:0016020|GO:0016021|GO:0016491|GO:0030218|GO:0046872|GO:0048471|GO:0055072|GO:0055114
	6.46728			2	Hes1	Hry|bHLHb39	15205	ENSMUSG00000022528	GO:0000122|GO:0000981|GO:0001078|GO:0001701|GO:0001889|GO:0003143|GO:0003151|GO:0003266|GO:0003281|GO:0003677|GO:0003700|GO:0005515|GO:0005622|GO:0005634|GO:0005737|GO:0006351|GO:0006355|GO:0006357|GO:0006461|GO:0007155|GO:0007219|GO:0007224|GO:0007262|GO:0007389|GO:0008134|GO:0008284|GO:0016477|GO:0021537|GO:0021555|GO:0021557|GO:0021558|GO:0021575|GO:0021861|GO:0021915|GO:0021983|GO:0021984|GO:…
7.72143	9.76948			3	Hes5	bHLHb38	15208	ENSMUSG00000048001	GO:0000122|GO:0001078|GO:0002062|GO:0003677|GO:0003682|GO:0003690|GO:0005515|GO:0005634|GO:0006351|GO:0006355|GO:0006461|GO:0007155|GO:0007219|GO:0007224|GO:0007275|GO:0007399|GO:0007420|GO:0008134|GO:0008284|GO:0014003|GO:0021537|GO:0021781|GO:0021861|GO:0021915|GO:0022010|GO:0030154|GO:0030513|GO:0031641|GO:0042491|GO:0042517|GO:0042668|GO:0043010|GO:0045595|GO:0045665|GO:0045747|GO:0045892|GO:…
	5.20485			2	Hey2	CHF1|Herp1|Hrt2|bHLHb32|hesr2	15214	ENSMUSG00000019789	GO:0000122|GO:0000983|GO:0000988|GO:0001102|GO:0001568|GO:0001570|GO:0003150|GO:0003151|GO:0003171|GO:0003184|GO:0003186|GO:0003195|GO:0003199|GO:0003208|GO:0003214|GO:0003215|GO:0003222|GO:0003300|GO:0003677|GO:0003700|GO:0005515|GO:0005634|GO:0005667|GO:0005737|GO:0006351|GO:0006355|GO:0006357|GO:0007219|GO:0007275|GO:0007389|GO:0008134|GO:0009948|GO:0010460|GO:0010468|GO:0010629|GO:0010667|GO:…
6.81182	6.89314			3	Heyl	Hey3|Hrt3|bHLHb33|hesr3	56198	ENSMUSG00000032744	GO:0000122|GO:0000979|GO:0000983|GO:0000988|GO:0001077|GO:0001106|GO:0003151|GO:0003181|GO:0003184|GO:0003198|GO:0003203|GO:0003208|GO:0003677|GO:0003700|GO:0003714|GO:0005515|GO:0005634|GO:0005667|GO:0005737|GO:0006351|GO:0006355|GO:0006357|GO:0007219|GO:0007275|GO:0007422|GO:0010629|GO:0014031|GO:0035939|GO:0042803|GO:0043565|GO:0045666|GO:0045892|GO:0045944|GO:0046982|GO:0046983|GO:0050683|GO:…
			Hgf	1	Hgf	C230052L06Rik|HGF/SF|NK1|NK2|SF/HGF	15234	ENSMUSG00000028864	GO:0000187|GO:0000902|GO:0001889|GO:0003824|GO:0004252|GO:0005615|GO:0006508|GO:0008083|GO:0008283|GO:0014068|GO:0035729|GO:0043066|GO:0043154|GO:0046982|GO:0048012|GO:0050731|GO:0051450|GO:0060326|GO:0060665|GO:0090201|GO:1901299|GO:2000573
	14.2369			2	Hhatl	1110011D13Rik|Gup1	74770	ENSMUSG00000032523	GO:0005515|GO:0005783|GO:0016020|GO:0016021|GO:0048471|GO:0060262
	9.13142			2	Hibadh	6430402H10Rik|AI265272	58875	ENSMUSG00000029776	GO:0000166|GO:0004616|GO:0005739|GO:0006098|GO:0006573|GO:0008442|GO:0016491|GO:0016616|GO:0050662|GO:0051287|GO:0055114
7.51927	11.1254			3	Hist1h1c	0610008C09Rik|H1.2|H1c|H1f2|H1var1|His1a	50708	ENSMUSG00000036181	GO:0000786|GO:0003677|GO:0005515|GO:0005634|GO:0005694|GO:0006334|GO:0016584
6.42344	16.2055	7.0671		4	Hist1h2ac	9030420B16	319164	ENSMUSG00000069270	GO:0003674|GO:0005575|GO:0008150
8.28892	10.1254			3	Hist1h2bc	2610022J01Rik|H2bfs|R74621	68024	ENSMUSG00000018102	GO:0003674|GO:0005575|GO:0008150
	12.4876			2	Hist1h2bf		319180	ENSMUSG00000069268	GO:0003674|GO:0005575|GO:0008150
6.69899	7.53626			3	Hist1h2bg		319181	ENSMUSG00000058385	GO:0003674|GO:0005575|GO:0008150
	11.2404			2	Hist1h2bh	H2b-221	319182	ENSMUSG00000064168	GO:0000786|GO:0003677|GO:0005634|GO:0005694|GO:0006334|GO:0046982
	7.14475			2	Hist1h2bq	Gm13646|OTTMUSG00000013203	665596	ENSMUSG00000069307	GO:0003674|GO:0005575|GO:0008150
8.88142	12.3371			3	Hist1h4h	1700024H08Rik	69386	ENSMUSG00000060981	GO:0003674|GO:0005575|GO:0008150
8.95807	12.128	6.57198		4	Hist1h4i		319158	ENSMUSG00000060639	GO:0003674|GO:0005575|GO:0008150
6.59724				2	Hist2h2aa1	AI448581|H2a-615|Hist2	15267	ENSMUSG00000063954
6.48992	10.064			3	Hist2h2aa2	H2a-614	319192	ENSMUSG00000064220	GO:0003674|GO:0005575|GO:0008150
	9.72662			2	Hist2h2ac	H2a-613b	319176	ENSMUSG00000068855
	5.89001			2	Hist2h2be	AV127319|H2b-613|T25626	319190	ENSMUSG00000068854	GO:0005515
6.13656	10.1292			3	Hist2h3c1	BE691662|H3-615|H3f2|Hist2h3ca1	15077	ENSMUSG00000093769	GO:0000122|GO:0003682|GO:0005634
5.94889	11.3605			3	Hist2h3c2	H3-614|H3.2-614|Hist2h3c2-ps|Hist2h3ca1|M32461	97114	ENSMUSG00000081058	GO:0003674|GO:0005575|GO:0008150
	12.2398			2	Hmgb2	C80539|HMG-2|Hmg2	97165	ENSMUSG00000054717	GO:0000793|GO:0001938|GO:0003677|GO:0003684|GO:0003700|GO:0005615|GO:0005634|GO:0005694|GO:0005730|GO:0005737|GO:0006288|GO:0006357|GO:0007283|GO:0007289|GO:0007399|GO:0008289|GO:0008301|GO:0008584|GO:0019904|GO:0031493|GO:0032075|GO:0042056|GO:0043234|GO:0043388|GO:0044212|GO:0045648|GO:0045654|GO:0045892|GO:0045893|GO:0045944|GO:0048471|GO:0048545|GO:0050786|GO:0050918|GO:0051054|GO:0060326
	5.99221			2	Hmgcs1	B130032C06Rik	208715	ENSMUSG00000093930	GO:0003824|GO:0004421|GO:0005737|GO:0005829|GO:0006694|GO:0006695|GO:0008144|GO:0008152|GO:0008299|GO:0008610|GO:0010243|GO:0016126|GO:0016740|GO:0016853|GO:0042803|GO:0043177
	11.7839	5.13698		3	Hmgcs2	1300002P16|mHS	15360	ENSMUSG00000027875	GO:0003824|GO:0004421|GO:0005739|GO:0005743|GO:0005759|GO:0006694|GO:0006695|GO:0008152|GO:0008299|GO:0008610|GO:0016126|GO:0016740
5.87165	24.0103			3	Hmgn5	GARP45|NBP-45|Nsbp1	50887	ENSMUSG00000031245	GO:0000785|GO:0003677|GO:0003682|GO:0005634|GO:0005654|GO:0005730|GO:0006351|GO:0006355|GO:0006357|GO:0016568|GO:0031492|GO:0043231
	6.35767			2	Hmox1	D8Wsu38e|HO-1|HO1|Hemox|Hmox|Hsp32	15368	ENSMUSG00000005413	GO:0001525|GO:0002246|GO:0004392|GO:0004630|GO:0004871|GO:0005634|GO:0005730|GO:0005783|GO:0005829|GO:0005901|GO:0006788|GO:0006979|GO:0007264|GO:0008217|GO:0008219|GO:0008285|GO:0008630|GO:0016491|GO:0019899|GO:0020037|GO:0032764|GO:0034101|GO:0035094|GO:0035556|GO:0042167|GO:0042168|GO:0042542|GO:0042803|GO:0043123|GO:0043231|GO:0043305|GO:0043392|GO:0043433|GO:0043524|GO:0043619|GO:0043627|GO:…
	6.7226			2	Hnrnph3	AA693301|AI666703|Hnrph3	432467	ENSMUSG00000020069	GO:0003674|GO:0005634|GO:0008150
	9.92075	5.68463		3	Hoga1	0610010D20Rik|Dhdpsl|Npl2	67432	ENSMUSG00000025176	GO:0003824|GO:0005739|GO:0008152|GO:0008700|GO:0009436|GO:0016829|GO:0019470|GO:0033609|GO:0042803|GO:0042866|GO:0046487
	8.05889			2	Homer3	AW146114	26558	ENSMUSG00000003573	GO:0005515|GO:0005737|GO:0005829|GO:0005886|GO:0007216|GO:0008022|GO:0014069|GO:0016020|GO:0019904|GO:0030054|GO:0045178|GO:0045202|GO:0045211
10.4771	10.0945			3	Hopx	1110018K11Rik|1200015P04Rik|2300002F06Rik|AI848177|AW490897|Cameo|Hdop|Hod|Hop|Ob1|Obl|Toto	74318	ENSMUSG00000059325	GO:0000122|GO:0001829|GO:0003677|GO:0003700|GO:0005515|GO:0005634|GO:0005737|GO:0006351|GO:0006355|GO:0007275|GO:0007507|GO:0008016|GO:0016575|GO:0043393|GO:0043415|GO:0043565|GO:0045596|GO:0048286|GO:0051155
	10.1436			2	Hpdl	A830048M07Rik|BC034099|Gloxd1	242642	ENSMUSG00000043155	GO:0003674|GO:0003868|GO:0005575|GO:0008150|GO:0009072|GO:0016491|GO:0016701|GO:0016702|GO:0046872|GO:0055114
11.0936	17.4914	9.2758		4	Hpx	Hpxn|hx	15458	ENSMUSG00000030895	GO:0002639|GO:0002925|GO:0005576|GO:0005615|GO:0006810|GO:0020027|GO:0020037|GO:0042168|GO:0042511|GO:0046872|GO:0051246|GO:0060332|GO:0060335
9.1518	16.2108			3	Hrsp12	HR12|HRP12	15473	ENSMUSG00000022323	GO:0004518|GO:0004519|GO:0005634|GO:0005737|GO:0005739|GO:0016787
5.33129	5.37991			3	Hs3st3a1	3Ost3a|Hs3st3a	15478	ENSMUSG00000047759	GO:0003674|GO:0005575|GO:0005794|GO:0008146|GO:0008150|GO:0008467|GO:0016020|GO:0016021|GO:0016740
	6.72736			2	Hs3st3b1	3-OST-3B|3OST3B1|3Ost3b|AU041882|AW536289|Hs3st3b|m3-OST-3B	54710	ENSMUSG00000070407	GO:0005794|GO:0005887|GO:0006477|GO:0008146|GO:0008467|GO:0016020|GO:0016021|GO:0016740|GO:0033872
5.18161				2	Hs3st6		328779	ENSMUSG00000039628	GO:0005575|GO:0005794|GO:0008146|GO:0008152|GO:0008467|GO:0016020|GO:0016021|GO:0016740
7.32162	15.6188		Hsd11b1	3	Hsd11b1		15483	ENSMUSG00000016194	GO:0000166|GO:0003845|GO:0005496|GO:0005737|GO:0005783|GO:0005791|GO:0006629|GO:0006704|GO:0006713|GO:0008152|GO:0008202|GO:0016020|GO:0016021|GO:0016491|GO:0030324|GO:0031965|GO:0043231|GO:0043456|GO:0045177|GO:0050661|GO:0055114|GO:0070524
	5.33688			2	Hsd17b10	17bHSD10|Ads9|ERAB|Hadh2	15108	ENSMUSG00000025260	GO:0001540|GO:0004303|GO:0005496|GO:0005739|GO:0005743|GO:0005783|GO:0018454|GO:0030331|GO:0042802|GO:0051287|GO:0051289|GO:0055114
	9.97002			2	Hsd17b11	Dhrs8|Pan1b|SDR2|retSDR2	114664	ENSMUSG00000029311	GO:0000166|GO:0004303|GO:0005576|GO:0005737|GO:0005811|GO:0006694|GO:0006710|GO:0008152|GO:0008610|GO:0016229|GO:0016491|GO:0055114
	8.85816			2	Hsd17b4	17-beta-HSD|17[b]-HSD|4|DBP|MFE-2|MFP2|MPF-2|Mfp-2|perMFE-2	15488	ENSMUSG00000024507	GO:0000038|GO:0000166|GO:0003857|GO:0005102|GO:0005739|GO:0005777|GO:0005778|GO:0006629|GO:0006631|GO:0006635|GO:0008152|GO:0008209|GO:0008210|GO:0016491|GO:0016508|GO:0016829|GO:0016853|GO:0032934|GO:0033989|GO:0036111|GO:0036112|GO:0042803|GO:0043231|GO:0044594|GO:0055114|GO:0060009
	5.28024			2	Hsd3b7	AI195443|BB098564	101502	ENSMUSG00000042289	GO:0000166|GO:0001558|GO:0003854|GO:0005783|GO:0006694|GO:0016020|GO:0016021|GO:0016491|GO:0016616|GO:0043231|GO:0047016|GO:0055114
	6.50087			2	Hsdl2	2610207I16Rik	72479	ENSMUSG00000028383	GO:0000166|GO:0003674|GO:0005739|GO:0005777|GO:0008150|GO:0008152|GO:0016491|GO:0032934|GO:0055114
	6.37849			2	Hspa2	70kDa|HSP70.2|HSP70A2|Hsp70-2	15512	ENSMUSG00000059970	GO:0000166|GO:0000795|GO:0001673|GO:0001934|GO:0005515|GO:0005524|GO:0005739|GO:0006950|GO:0007140|GO:0007141|GO:0007286|GO:0009986|GO:0031662|GO:0036128|GO:0051861|GO:0070194
	5.74272			2	Hspa9	74kDa|Csa|Grp75|Hsc74|Hsp74|Hsp74a|Hspa9a|Mortalin|Mot-2|Mot2|Mthsp70|Pbp74	15526	ENSMUSG00000024359	GO:0000166|GO:0005515|GO:0005524|GO:0005634|GO:0005737|GO:0005739|GO:0006457|GO:0006611|GO:0006950|GO:0009986|GO:0017134|GO:0019899|GO:0031072|GO:0042645|GO:0051082
	5.12247			2	Hspb6	AA387366|Gm479|Hsp20	243912	ENSMUSG00000036854	GO:0005212|GO:0005634|GO:0005737|GO:0006950|GO:0042803
	14.7066			2	Hspb8	AU018630|AW413033|Cryac|D5Ucla4|E2IG1|H11|H11K|HSP20-like|HSP22	80888	ENSMUSG00000041548	GO:0005515|GO:0005622|GO:0005634|GO:0005737|GO:0006950|GO:0042802
8.76826	19.4191		Htra1	3	Htra1	AI429470|HTRA|L56|Prss11|RSPP11	56213	ENSMUSG00000006205	GO:0001558|GO:0003824|GO:0004252|GO:0005515|GO:0005520|GO:0005576|GO:0005737|GO:0006508|GO:0008233|GO:0008236|GO:0016787|GO:0019838|GO:0030512|GO:0030514
5.30884	8.52017			3	Hyal1	Hya1|Hyal-1	15586	ENSMUSG00000010051	GO:0000302|GO:0001618|GO:0003824|GO:0004415|GO:0005576|GO:0005615|GO:0005737|GO:0005764|GO:0005975|GO:0006954|GO:0008134|GO:0008152|GO:0008219|GO:0008285|GO:0009615|GO:0010634|GO:0016787|GO:0016798|GO:0030212|GO:0030213|GO:0030214|GO:0030307|GO:0030308|GO:0031410|GO:0036117|GO:0036120|GO:0044344|GO:0045750|GO:0045766|GO:0045785|GO:0045927|GO:0046677|GO:0050501|GO:0050679|GO:0060272|GO:0071347|GO:…
	13.0353	5.33013		3	I830012O16Rik		667370	ENSMUSG00000062488	GO:0003674|GO:0005575|GO:0008150
8.23998	11.0046			3	Id1	AI323524|D2Wsu140e|Idb1|bHLHb24	15901	ENSMUSG00000042745	GO:0000122|GO:0001886|GO:0003700|GO:0005515|GO:0005634|GO:0005737|GO:0006351|GO:0006915|GO:0007275|GO:0007507|GO:0030509|GO:0031648|GO:0032963|GO:0043392|GO:0043408|GO:0043433|GO:0045668|GO:0045765|GO:0045892|GO:0046677|GO:0046983|GO:0060425|GO:0060426
5.5912	5.15542			3	Id2	AI255428|C78922|Idb2|bHLHb26	15902	ENSMUSG00000020644	GO:0000122|GO:0000785|GO:0001656|GO:0001779|GO:0002521|GO:0003166|GO:0005515|GO:0005634|GO:0005737|GO:0005829|GO:0007275|GO:0007507|GO:0008284|GO:0009649|GO:0010628|GO:0010629|GO:0014003|GO:0019216|GO:0021772|GO:0033598|GO:0043234|GO:0043353|GO:0043392|GO:0043433|GO:0044325|GO:0045578|GO:0045600|GO:0045648|GO:0045651|GO:0045665|GO:0045668|GO:0045777|GO:0045787|GO:0045892|GO:0045893|GO:0046983|GO:…
12.3183	15.7137			3	Id3	Hlh462|Idb3|bHLHb25	15903	ENSMUSG00000007872	GO:0000122|GO:0003700|GO:0005515|GO:0005634|GO:0005737|GO:0006275|GO:0006351|GO:0007275|GO:0007507|GO:0008134|GO:0019904|GO:0030855|GO:0043065|GO:0043433|GO:0045668|GO:0045892|GO:0046983|GO:0051726
6.42902	12.0738		Id4	3	Id4	Idb4|bHLHb27	15904	ENSMUSG00000021379	GO:0000082|GO:0000122|GO:0001085|GO:0005515|GO:0005634|GO:0005737|GO:0007405|GO:0007420|GO:0008283|GO:0008284|GO:0021766|GO:0021895|GO:0022010|GO:0034613|GO:0045444|GO:0045599|GO:0045665|GO:0045669|GO:0045892|GO:0045944|GO:0046983|GO:0048712|GO:0048715
	9.6145			2	Idh1	AI314845|AI788952|E030024J03Rik|Id-1|Idh-1|Idpc	15926	ENSMUSG00000025950	GO:0000287|GO:0004450|GO:0005102|GO:0005737|GO:0005739|GO:0005777|GO:0005829|GO:0006097|GO:0006099|GO:0006102|GO:0006103|GO:0006749|GO:0006979|GO:0014070|GO:0016491|GO:0016616|GO:0042803|GO:0046872|GO:0048545|GO:0050661|GO:0051287|GO:0055114
7.27892	22.0352			3	Idh2	E430004F23|IDPm|Idh-2	269951	ENSMUSG00000030541	GO:0000287|GO:0004450|GO:0005739|GO:0005743|GO:0006097|GO:0006099|GO:0006102|GO:0006950|GO:0016491|GO:0016616|GO:0046872|GO:0051287|GO:0055114
	6.903			2	Idi1	4832416K17Rik	319554	ENSMUSG00000058258	GO:0000287|GO:0004452|GO:0005739|GO:0005777|GO:0006694|GO:0006695|GO:0008299|GO:0008610|GO:0016126|GO:0016787|GO:0016853|GO:0030145|GO:0046872
	9.0649			2	Ifit3	Ifi49|P49	15959	ENSMUSG00000074896	GO:0005515|GO:0035457|GO:0035458
	5.45101			2	Ifitm2	DSPA2c|Ifitm3l|fragilis3|mil-3	80876	ENSMUSG00000060591	GO:0003674|GO:0005575|GO:0005886|GO:0009607|GO:0009615|GO:0016020|GO:0016021|GO:0034341|GO:0035455|GO:0035456|GO:0045071|GO:0046597|GO:0051607
6.16639	9.93319			3	Ift27	2600013G09Rik|Rabl4	67042	ENSMUSG00000016637	GO:0000166|GO:0005525|GO:0005575|GO:0007264|GO:0008150
	6.2402		Igdcc4	2	Igdcc4	9330155G14Rik|DDM36|Nope|WI-16786|WI-18508|mKIAA1628	56741	ENSMUSG00000032816	GO:0003674|GO:0005886|GO:0005887|GO:0008150|GO:0016020|GO:0016021
7.37357	17.4331			3	Igfbp2	AI255832|IBP-2|Igfbp-2|mIGFBP-2	16008	ENSMUSG00000039323	GO:0001558|GO:0005520|GO:0005576|GO:0005615|GO:0016324|GO:0019838|GO:0031410|GO:0031994|GO:0031995|GO:0040008|GO:0042104
6.22175	12.5335	5.87157		4	Igsf1	5330413N23|5530402E03|AI747649|InhBP/p120|mKIAA0364	209268	ENSMUSG00000031111	GO:0004872|GO:0005576|GO:0006355|GO:0007165|GO:0015026|GO:0016020|GO:0016021|GO:0034711
	7.30715			2	Ikbip	1200009F10Rik|1700023M03Rik|D18354|Ikip	67454	ENSMUSG00000019975	GO:0003674|GO:0005783|GO:0006917|GO:0010165|GO:0016020|GO:0016021
5.69074	8.67114			3	Il11ra1	AI314697|GP130|Il-11ra|Il11ra|Il11ra2|NR1	16157	ENSMUSG00000073889	GO:0001779|GO:0001890|GO:0004896|GO:0004921|GO:0008284|GO:0016020|GO:0016021|GO:0019221|GO:0019970|GO:0032502|GO:0038154|GO:0046697|GO:0060135|GO:0060322
5.3982	5.03813			3	Il15	AI503618|IL-15	16168	ENSMUSG00000031712	GO:0001779|GO:0001866|GO:0005125|GO:0005126|GO:0005576|GO:0005615|GO:0005737|GO:0006955|GO:0008284|GO:0030212|GO:0032740|GO:0032819|GO:0032825|GO:0042102|GO:0042517|GO:0045062|GO:0045580|GO:0048469|GO:0048535|GO:0048662|GO:0050691|GO:0050778
5.24082	6.03128			3	Il17rc	1110025H02Rik|IL-17RC|IL17-RC|IL17-RL|Il17rl	171095	ENSMUSG00000030281	GO:0005515|GO:0005886|GO:0016020|GO:0016021|GO:0030368|GO:1900017
6.16631	11.6174			3	Il18	Igif|Il-18	16173	ENSMUSG00000039217	GO:0000165|GO:0001525|GO:0001666|GO:0005125|GO:0005576|GO:0005615|GO:0005737|GO:0006954|GO:0006955|GO:0008625|GO:0010628|GO:0016324|GO:0030155|GO:0030431|GO:0031663|GO:0032722|GO:0032725|GO:0032729|GO:0032740|GO:0032757|GO:0032760|GO:0032819|GO:0032930|GO:0032967|GO:0042088|GO:0042095|GO:0042104|GO:0042231|GO:0043117|GO:0043525|GO:0050966|GO:0051142|GO:0071375|GO:0071407|GO:2000256|GO:2000504
	7.91098			2	Il33	9230117N10Rik|Il-33|Il1f11|NF-HEV	77125	ENSMUSG00000024810	GO:0002686|GO:0002826|GO:0002830|GO:0005125|GO:0005576|GO:0005615|GO:0005634|GO:0010628|GO:0032689|GO:0032736|GO:0032753|GO:0032754|GO:0032755|GO:0043032|GO:0045944|GO:0050729|GO:0051024|GO:0051025|GO:0090197
	5.9711			2	Ilvbl	5830463I21|AI415009	216136	ENSMUSG00000032763	GO:0000287|GO:0003824|GO:0005575|GO:0008150|GO:0016020|GO:0016021|GO:0016740|GO:0030976|GO:0046872
	7.86401			2	Inppl1	51C|SHIP2	16332	ENSMUSG00000032737	GO:0003779|GO:0004445|GO:0005515|GO:0005547|GO:0005737|GO:0005794|GO:0005856|GO:0005886|GO:0006006|GO:0006661|GO:0006897|GO:0007015|GO:0007155|GO:0008156|GO:0008285|GO:0009791|GO:0010629|GO:0010642|GO:0010977|GO:0016020|GO:0016787|GO:0017124|GO:0030027|GO:0032868|GO:0032957|GO:0042169|GO:0043407|GO:0043569|GO:0044255|GO:0046627|GO:0046854|GO:0097178
6.26633	17.7743	9.87611		4	Ip6k3	D830007E07Rik|Ihpk3	271424	ENSMUSG00000024210	GO:0000166|GO:0000831|GO:0000832|GO:0005524|GO:0005634|GO:0005737|GO:0006468|GO:0008440|GO:0016301|GO:0016310|GO:0016740|GO:0032958|GO:0046488|GO:0052723|GO:0052724
	5.94461			2	Iqcg	2400003L07Rik	69707	ENSMUSG00000035578	GO:0003674|GO:0005575|GO:0008150
	5.45988			2	Iqck	A230094G09Rik	434232	ENSMUSG00000073856	GO:0003674|GO:0005575|GO:0008150
5.06092	9.87754			3	Irak2	6330415L08Rik|AI649099|IRAK-2	108960	ENSMUSG00000060477	GO:0000166|GO:0001959|GO:0004672|GO:0005515|GO:0005524|GO:0006468|GO:0006915|GO:0007165|GO:0007250|GO:0009986|GO:0016772|GO:0031663|GO:0032088|GO:0042803|GO:0042981|GO:0043433|GO:0046777|GO:0046982|GO:0051092|GO:0070498|GO:0070555
	5.56181			2	Irak4	8430405M07Rik|9330209D03Rik|IRAK-4|NY-REN-64	266632	ENSMUSG00000059883	GO:0000166|GO:0000287|GO:0001816|GO:0004672|GO:0004674|GO:0005149|GO:0005524|GO:0005737|GO:0006468|GO:0007165|GO:0007254|GO:0016301|GO:0016310|GO:0016740|GO:0016772|GO:0019221|GO:0045087|GO:0045944|GO:0048661
	5.5525			2	Irf3	C920001K05Rik|IRF-3	54131	ENSMUSG00000003184	GO:0000122|GO:0000975|GO:0003677|GO:0003700|GO:0005634|GO:0005737|GO:0006351|GO:0006355|GO:0009615|GO:0009617|GO:0031663|GO:0032496|GO:0032727|GO:0032728|GO:0042802|GO:0042803|GO:0043123|GO:0043330|GO:0044212|GO:0045087|GO:0045351|GO:0045358|GO:0050689|GO:0050715|GO:0051607
	5.23787			2	Islr	AW553146	26968	ENSMUSG00000037206	GO:0005576
6.61804	14.3537			3	Isoc2a	Isoc2	664994	ENSMUSG00000086784	GO:0003674|GO:0003824|GO:0005634|GO:0005737|GO:0005739|GO:0008152|GO:0031648
	5.88965			2	Itfg3		106581	ENSMUSG00000024187	GO:0003674|GO:0005575|GO:0008150|GO:0016020|GO:0016021
	9.78078		Itga7	2	Itga7	[a]7|alpha7	16404	ENSMUSG00000025348	GO:0005178|GO:0005737|GO:0007155|GO:0007229|GO:0008305|GO:0009986|GO:0016020|GO:0016021|GO:0016477|GO:0043236|GO:0046982|GO:0048514|GO:0050839
	10.7454			2	Itgb5	AA475909|AI874634|ESTM23|[b]-5|[b]5|[b]5A|[b]5B|beta-5|beta5	16419	ENSMUSG00000022817	GO:0004872|GO:0005102|GO:0005178|GO:0005925|GO:0007155|GO:0007160|GO:0007229|GO:0007275|GO:0008305|GO:0016020|GO:0016021|GO:0031252
	6.69747			2	Itgb6	2210409C20Rik|4831415H04Rik	16420	ENSMUSG00000026971	GO:0004872|GO:0005102|GO:0005178|GO:0006954|GO:0007155|GO:0007160|GO:0007229|GO:0007275|GO:0008305|GO:0016020|GO:0016021
8.04109	25.3486	5.88082	Itih3	4	Itih3	AW108094|Intin3|Itih-3	16426	ENSMUSG00000006522	GO:0004867|GO:0005576|GO:0010466|GO:0030212|GO:0030414
	11.8765			2	Itpr2	AI649341|InsP3R-2|InsP3R-5|Ip3r2|Itpr5|insP3R2	16439	ENSMUSG00000030287	GO:0001666|GO:0005216|GO:0005220|GO:0005262|GO:0005737|GO:0005783|GO:0005886|GO:0005938|GO:0006810|GO:0006811|GO:0006816|GO:0015278|GO:0016020|GO:0016021|GO:0016529|GO:0030424|GO:0033017|GO:0035091|GO:0043209|GO:0048016|GO:0055085|GO:0070588|GO:0071320|GO:0071361
	5.5545			2	Ivd	1300016K07Rik|6720455E18Rik|AI463340	56357	ENSMUSG00000027332	GO:0003995|GO:0005739|GO:0005759|GO:0006552|GO:0008152|GO:0008470|GO:0016491|GO:0016627|GO:0031966|GO:0050660|GO:0055114
	8.15682			2	Iyd	0610009A07Rik|AI265638|Dehal1	70337		GO:0004447|GO:0005575|GO:0016020|GO:0016021|GO:0016491|GO:0055114
	6.49217			2	Jag1	ABE2|Gsfabe2|Htu|Ozz|Ser-1	16449	ENSMUSG00000027276	GO:0002011|GO:0003184|GO:0003215|GO:0005112|GO:0005509|GO:0005515|GO:0005886|GO:0007154|GO:0007219|GO:0007275|GO:0009887|GO:0016020|GO:0016021|GO:0032495|GO:0035909|GO:0042127|GO:0042491|GO:0045177|GO:0045596|GO:0045599|GO:0045639|GO:0045665|GO:0045747|GO:0045944|GO:0048839|GO:0060411|GO:0061156|GO:0061309|GO:0061314|GO:0061444|GO:2000737
	8.94243	6.16926		3	Jph2	1110002E14Rik|JP-2|Jp2	59091	ENSMUSG00000017817	GO:0005515|GO:0005783|GO:0005886|GO:0007204|GO:0007275|GO:0015278|GO:0016020|GO:0016021|GO:0016529|GO:0030018|GO:0030314|GO:0055024|GO:0055074|GO:0060316
	6.94754			2	Kank1	A930031B09Rik|AU015049|AW121052|Ankrd15|D330024H06Rik|mKIAA0172	107351	ENSMUSG00000032702	GO:0005634|GO:0005737|GO:0008013|GO:0010977|GO:0030177|GO:0030336|GO:0030837|GO:0032587|GO:0035024|GO:0035413|GO:0046627|GO:0090303|GO:1900025|GO:1900028|GO:2000114|GO:2000393
	8.56638	5.57597		3	Kank2	AI504612|Ankrd25|BC010245	235041	ENSMUSG00000032194	GO:0000122|GO:0003674|GO:0005737|GO:0005739|GO:0008285|GO:0033147|GO:0043069|GO:0051497|GO:2000134
16.5666	26.9433	7.68911		4	Kcne1l	1500015C14Rik|Kcne5|Mink	66240	ENSMUSG00000090122	GO:0005249|GO:0006811|GO:0016020|GO:0016021
5.67596	12.7715			3	Kcnj10	BIR10|BIRK-1|Kir1.2|Kir4.1	16513	ENSMUSG00000044708	GO:0000166|GO:0005216|GO:0005242|GO:0005244|GO:0005267|GO:0005515|GO:0005524|GO:0005886|GO:0005887|GO:0005902|GO:0006810|GO:0006811|GO:0006813|GO:0007601|GO:0007628|GO:0010107|GO:0014003|GO:0016010|GO:0016020|GO:0016021|GO:0016323|GO:0016324|GO:0022010|GO:0034220|GO:0034765|GO:0042391|GO:0042802|GO:0048169|GO:0051289|GO:0051930|GO:0051935|GO:0051938|GO:0055075|GO:0060075|GO:0060081|GO:0071805
5.65296	8.9314			3	Kcnj14	A930026G01Rik|IRK4|Kir2.4	211480	ENSMUSG00000058743	GO:0005216|GO:0005242|GO:0005244|GO:0006810|GO:0006811|GO:0006813|GO:0016020|GO:0016021|GO:0030425|GO:0034220|GO:0034765|GO:0043025
7.29271	12.0393			3	Kcnj16	6430410F18Rik|AI132396|Kir5.1	16517	ENSMUSG00000051497	GO:0005216|GO:0005242|GO:0005244|GO:0005886|GO:0006810|GO:0006811|GO:0006813|GO:0016020|GO:0016021|GO:0034765
	5.0072			2	Kcnk1	AI788889|TWIK-1	16525	ENSMUSG00000033998	GO:0005216|GO:0005244|GO:0005267|GO:0005515|GO:0005737|GO:0005768|GO:0006810|GO:0006811|GO:0006813|GO:0016020|GO:0016021|GO:0016324|GO:0031526|GO:0034765|GO:0071805
	7.77075			2	Kcnn2	KCa2.2|SK2|SKCA2|fri	140492	ENSMUSG00000054477	GO:0005216|GO:0005516|GO:0006810|GO:0006811|GO:0006813|GO:0015269|GO:0016020|GO:0016021|GO:0016286|GO:0030018|GO:0030315|GO:0042803|GO:0051393|GO:0071805
			Kcnn3	1	Kcnn3	KCa2.3|SK3|SKCA3	140493	ENSMUSG00000000794	GO:0005737|GO:0005886|GO:0006813|GO:0015269|GO:0016286
	9.31187	5.27052		3	Kctd11	AF465352|Ren	216858	ENSMUSG00000046731	GO:0003674|GO:0005216|GO:0005737|GO:0007049|GO:0007275|GO:0007399|GO:0007406|GO:0030154|GO:0040008|GO:0042127|GO:0045666|GO:0045879|GO:0051260
	5.79539	5.2323		3	Kctd12b	9530071H11Rik|B430319H24Rik	207474	ENSMUSG00000041633	GO:0003674|GO:0005216|GO:0008277|GO:0043235
13.0563	15.9495	7.70909		4	Kctd14	AI449310|D7Ertd760e	233529	ENSMUSG00000051727	GO:0003674|GO:0005216|GO:0005575|GO:0008150
7.27788	5.88595			3	Kctd5	2610030N08Rik|mKIAA0176	69259	ENSMUSG00000016946	GO:0003674|GO:0005737|GO:0005829|GO:0008150|GO:0051260
	8.95902			2	Kif19a	Kif19	286942	ENSMUSG00000010021	GO:0000166|GO:0003777|GO:0005524|GO:0005737|GO:0005856|GO:0005874|GO:0007018
	5.79227			2	Kif1c	B430105J22Rik|D11Bwg1349e|Ltxs1	16562	ENSMUSG00000020821	GO:0000166|GO:0003777|GO:0005524|GO:0005737|GO:0005794|GO:0005856|GO:0005874|GO:0006890|GO:0007018
	7.4005			2	Kif7		16576	ENSMUSG00000050382	GO:0000166|GO:0003777|GO:0005515|GO:0005524|GO:0005874|GO:0005929|GO:0007018|GO:0042995|GO:0045879|GO:0045880
	6.87146			2	Kifc3	AI325457|BB123200	16582	ENSMUSG00000031788	GO:0000166|GO:0003777|GO:0005524|GO:0005737|GO:0005794|GO:0005813|GO:0005856|GO:0005871|GO:0005874|GO:0005915|GO:0007017|GO:0007018|GO:0007030|GO:0008152|GO:0008569|GO:0016020|GO:0030054|GO:0031410|GO:0045218|GO:0090136
6.43438	21.9607	6.27831		4	Kirrel2	C330019F22Rik|NEPH3|NLG1	243911	ENSMUSG00000036915	GO:0001933|GO:0005515|GO:0005886|GO:0005911|GO:0016020|GO:0016021|GO:0016337|GO:0036057
5.44489	8.80608			3	Klf15	1810013I09Rik|AV048136|AW494632|CKLF|KKLF	66277	ENSMUSG00000030087	GO:0003676|GO:0003677|GO:0003700|GO:0005515|GO:0005622|GO:0005634|GO:0005730|GO:0006351|GO:0006355|GO:0008270|GO:0010001|GO:0015758|GO:0045893|GO:0045944|GO:0046872
5.01181	12.3036	5.10575		4	Klhdc7a	B230308G19Rik	242721	ENSMUSG00000078234	GO:0003674|GO:0005575|GO:0008150|GO:0016020|GO:0016021
5.2982	5.52263			3	Klhl5	1300013C10Rik	71778	ENSMUSG00000054920	GO:0003674|GO:0005575|GO:0008150
	5.35592			2	Lama2	5830440B04|dy|mKIAA4087|mer|merosin	16773	ENSMUSG00000019899	GO:0005604|GO:0005605|GO:0007411|GO:0032224|GO:0042383|GO:0043197
	16.3961	5.95491		3	Lamb2	AW211941|Lamb-2|Lams	16779	ENSMUSG00000052911	GO:0000904|GO:0005178|GO:0005576|GO:0005578|GO:0005604|GO:0005605|GO:0005608|GO:0007155|GO:0007411|GO:0007528|GO:0007601|GO:0014002|GO:0014044|GO:0031175|GO:0043256|GO:0045202|GO:0048677|GO:0050808|GO:0060041|GO:0072249|GO:0072274
	5.36524			2	Lamp1	AI196048|CD107a|Lamp-1	16783	ENSMUSG00000031447	GO:0005515|GO:0005764|GO:0005768|GO:0005770|GO:0005771|GO:0005886|GO:0007283|GO:0009897|GO:0009986|GO:0016020|GO:0016021|GO:0030425|GO:0031410|GO:0031982|GO:0042383|GO:0042470|GO:0043025|GO:0048102|GO:0097208
	10.9492			2	Lap3	2410015L10Rik|AA410100|LAP-3|Lap|Lapep|Pep-7|Pep-S|Pep7|Peps	66988	ENSMUSG00000039682	GO:0004177|GO:0005622|GO:0005634|GO:0005737|GO:0005739|GO:0005802|GO:0006508|GO:0008152|GO:0008233|GO:0008235|GO:0016787|GO:0019538|GO:0030145|GO:0046872
	5.74056			2	Laptm4a	AA286466|LAPTM4|MTP|Mtrp|mKIAA0108	17775	ENSMUSG00000020585	GO:0005794|GO:0016021
8.47463	23.8268		Lcat	3	Lcat	AI046659|D8Wsu61e	16816	ENSMUSG00000035237	GO:0004607|GO:0004623|GO:0005576|GO:0005615|GO:0006629|GO:0006644|GO:0006656|GO:0008202|GO:0008203|GO:0008374|GO:0016740|GO:0016746|GO:0030301|GO:0034186|GO:0034364|GO:0034372|GO:0034375|GO:0034435|GO:0042157|GO:0042158|GO:0042632|GO:0043691|GO:0046688|GO:0051384|GO:0090107
	7.64423			2	Ldhb	AI790582|H-Ldh|LDH-B|LDH-H|Ldh-2|Ldh2	16832	ENSMUSG00000030246	GO:0000166|GO:0003824|GO:0004457|GO:0004459|GO:0005737|GO:0005739|GO:0005975|GO:0006089|GO:0006096|GO:0016491|GO:0016616|GO:0019674|GO:0019900|GO:0042802|GO:0044262|GO:0051287|GO:0055114
	5.59925			2	Leng1	1500001K17Rik	69757	ENSMUSG00000078813	GO:0003674|GO:0005575|GO:0008150
	6.30827			2	Leprel4	1110036O03Rik|AI413214|Sc65	66180	ENSMUSG00000006931	GO:0000795|GO:0003674|GO:0005634|GO:0008150
11.5371	16.6101			3	Lfng	AW061165	16848	ENSMUSG00000029570	GO:0001541|GO:0005794|GO:0007143|GO:0007275|GO:0007386|GO:0007389|GO:0016020|GO:0016021|GO:0016740|GO:0016757|GO:0030173|GO:0032092|GO:0033829|GO:0045747|GO:0046872
	6.12063			2	Lgals1	AA410090|Gal-1|Galbp|L-14.5|L14|Lect14|galectin-1	16852	ENSMUSG00000068220	GO:0001948|GO:0002317|GO:0004871|GO:0005534|GO:0005576|GO:0005578|GO:0005615|GO:0005622|GO:0005634|GO:0005737|GO:0007157|GO:0007165|GO:0009986|GO:0010812|GO:0010977|GO:0016936|GO:0030246|GO:0030395|GO:0031295|GO:0034120|GO:0042803|GO:0043123|GO:0043236|GO:0045445
	6.14999			2	Lgals3	GBP|L-34|Mac-2|gal3	16854	ENSMUSG00000050335	GO:0001501|GO:0005515|GO:0005578|GO:0005634|GO:0005737|GO:0005743|GO:0030198
	12.4788			2	Lgals3bp	90K|CyCAP|MAC-2BP|Ppicap	19039	ENSMUSG00000033880	GO:0005044|GO:0005515|GO:0005576|GO:0005578|GO:0007155|GO:0016020
7.106	12.2054			3	Lgi4	Lgil3|clp	243914	ENSMUSG00000036560	GO:0003674|GO:0005576|GO:0005615|GO:0008344|GO:0022011|GO:0042551|GO:0042552
	7.29746		Lgr6	2	Lgr6	A530037C04Rik|D830026M09	329252	ENSMUSG00000042793	GO:0003674|GO:0004871|GO:0004930|GO:0005886|GO:0007165|GO:0007186|GO:0016020|GO:0016021|GO:0016500
	6.23766			2	Lhcgr	Gpcr19-rs1|LH-R|Lhr	16867	ENSMUSG00000024107	GO:0001541|GO:0004871|GO:0004930|GO:0004964|GO:0005615|GO:0005634|GO:0005737|GO:0005764|GO:0005768|GO:0005783|GO:0005886|GO:0005887|GO:0006622|GO:0007165|GO:0007186|GO:0007188|GO:0007190|GO:0007200|GO:0007283|GO:0008528|GO:0008584|GO:0008585|GO:0009755|GO:0010524|GO:0016020|GO:0016021|GO:0016500|GO:0017046|GO:0022602|GO:0031233|GO:0032962|GO:0035472|GO:0038106|GO:0042700|GO:0042802|GO:0042803|GO:…
	9.42706			2	Lhpp	2310007H09Rik	76429	ENSMUSG00000030946	GO:0004427|GO:0005634|GO:0005737|GO:0005829|GO:0006796|GO:0008152|GO:0016787|GO:0042803|GO:0046872
8.9554	5.32961			3	Lhx2	LH2A|Lh-2|Lim2|ap|apterous	16870	ENSMUSG00000000247	GO:0000988|GO:0001843|GO:0003677|GO:0003700|GO:0005515|GO:0005622|GO:0005634|GO:0006351|GO:0006355|GO:0007399|GO:0007411|GO:0007420|GO:0007498|GO:0008270|GO:0009953|GO:0021537|GO:0021978|GO:0022008|GO:0030182|GO:0043565|GO:0045893|GO:0045944|GO:0046872|GO:0048646|GO:2000678
6.63349	7.06333			3	Lif		16878	ENSMUSG00000034394	GO:0001974|GO:0005102|GO:0005125|GO:0005146|GO:0005576|GO:0005615|GO:0006955|GO:0007566|GO:0008083|GO:0008284|GO:0008285|GO:0010976|GO:0016525|GO:0019827|GO:0030324|GO:0031100|GO:0033138|GO:0033141|GO:0042503|GO:0042511|GO:0042517|GO:0043410|GO:0045595|GO:0045651|GO:0045835|GO:0045944|GO:0046697|GO:0046888|GO:0048286|GO:0048644|GO:0048666|GO:0048708|GO:0048711|GO:0048861|GO:0050731|GO:0051461|GO:…
7.33809				2	Limch1	3732412D22Rik|mKIAA1102	77569	ENSMUSG00000037736	GO:0003674|GO:0003779|GO:0005575|GO:0008150|GO:0008270|GO:0031032|GO:0046872
	5.73897			2	Limd1	AW822033|D9Ertd192e	29806	ENSMUSG00000025239	GO:0000932|GO:0001666|GO:0002076|GO:0003714|GO:0005515|GO:0005634|GO:0005737|GO:0005912|GO:0005925|GO:0006351|GO:0006355|GO:0007010|GO:0008270|GO:0008360|GO:0016310|GO:0016442|GO:0016477|GO:0030054|GO:0031047|GO:0033962|GO:0035195|GO:0035331|GO:0045668|GO:0045892|GO:0046872|GO:0090090|GO:2000637
	6.17905			2	Lipe	4933403G17Rik|HSL	16890	ENSMUSG00000003123	GO:0004806|GO:0005615|GO:0005634|GO:0005737|GO:0005739|GO:0005811|GO:0005829|GO:0005886|GO:0005901|GO:0006361|GO:0006363|GO:0006629|GO:0008152|GO:0008202|GO:0008203|GO:0016020|GO:0016042|GO:0016298|GO:0016787|GO:0016788|GO:0019433|GO:0019901|GO:0033878|GO:0042134|GO:0046340|GO:0047372
6.95091	5.54287		Lix1	3	Lix1	5730466L18Rik	66643	ENSMUSG00000047786	GO:0003674|GO:0005575|GO:0008150
6.22663	21.174	5.38887		4	Lmcd1	AW455500|AW553074|dyxin	30937	ENSMUSG00000057604	GO:0000122|GO:0003714|GO:0005515|GO:0005615|GO:0005634|GO:0005737|GO:0006351|GO:0006355|GO:0008270|GO:0010611|GO:0046872|GO:0070886
	5.58757			2	Lmf1	2400010G15Rik|AW822050|Tmem112|cld	76483	ENSMUSG00000002279	GO:0005515|GO:0005783|GO:0005789|GO:0006888|GO:0009306|GO:0016020|GO:0016021|GO:0033578|GO:0034382|GO:0051006|GO:0051604|GO:0090181|GO:0090207
	7.93573			2	Lmf2	AI451006|Tmem112b|Tmem153	105847	ENSMUSG00000022614	GO:0003674|GO:0005575|GO:0005783|GO:0008150|GO:0016020|GO:0016021
	5.65466			2	Lonrf3	4932412G04Rik|5730439E01Rik|A830039N02Rik|AU023707|Rnf127	74365	ENSMUSG00000016239	GO:0003674|GO:0004176|GO:0005575|GO:0006508|GO:0008150|GO:0008270|GO:0046872
	10.147	5.48603		3	Loxl1	Loxl	16949	ENSMUSG00000032334	GO:0005507|GO:0005515|GO:0005576|GO:0005578|GO:0016491|GO:0016641|GO:0031012|GO:0046872|GO:0055114
	9.60328			2	Loxl3	Lor2|Loxl2	16950	ENSMUSG00000000693	GO:0001837|GO:0005044|GO:0005507|GO:0005576|GO:0016020|GO:0016491|GO:0016641|GO:0045892|GO:0046872|GO:0055114
6.73608	7.27266			3	Lpar4	5730485F04Rik|Gpr23|LPA4|p2y9	78134	ENSMUSG00000049929	GO:0004871|GO:0004930|GO:0005886|GO:0007165|GO:0007186|GO:0008289|GO:0016020|GO:0016021|GO:0035589|GO:0045028
	11.2118	5.05209		3	Lpin3	9130206L11Rik|AA438110|AV236139|mKIAA4023	64899	ENSMUSG00000027412	GO:0005634|GO:0006629|GO:0006631|GO:0008195|GO:0016311|GO:0016787
6.11026	16.6852			3	Lrig1	D6Bwg0781e|Img|LIG-1	16206	ENSMUSG00000030029	GO:0016020|GO:0016021
	9.2908			2	Lrp10	Lrp9	65107	ENSMUSG00000022175	GO:0005041|GO:0005905|GO:0006629|GO:0006869|GO:0006897|GO:0016020|GO:0016021|GO:0048839
	13.7702			2	Lrp4	6430526J12Rik|D230026E03|Megf7|mdig	228357	ENSMUSG00000027253	GO:0001822|GO:0001932|GO:0001942|GO:0005509|GO:0005515|GO:0005886|GO:0006897|GO:0007275|GO:0008104|GO:0009953|GO:0009954|GO:0016020|GO:0016021|GO:0016055|GO:0030154|GO:0030178|GO:0030279|GO:0030326|GO:0030971|GO:0042475|GO:0042733|GO:0042803|GO:0043113|GO:0048856|GO:0051124|GO:0090090
	6.18316			2	Lrp5	BMND1|HBM|LR3|LRP7|OPPG|mKIAA4142	16973	ENSMUSG00000024913	GO:0001702|GO:0001944|GO:0002053|GO:0002076|GO:0005515|GO:0005739|GO:0005783|GO:0005886|GO:0006007|GO:0006897|GO:0006917|GO:0007275|GO:0008203|GO:0008217|GO:0008284|GO:0009952|GO:0015026|GO:0016020|GO:0016021|GO:0016055|GO:0017147|GO:0030278|GO:0033690|GO:0035019|GO:0035108|GO:0035426|GO:0042074|GO:0042632|GO:0042733|GO:0042813|GO:0042981|GO:0043235|GO:0044332|GO:0045598|GO:0045600|GO:0045668|GO:…
13.4102		26.8382		3	Lrrc71	4933430H15Rik	74485	ENSMUSG00000023084	GO:0003674|GO:0005575|GO:0008150
	5.84656			2	Lsamp	5430428I19|AW046674|B130007O04Rik|D930023J12Rik|Lam|Lamp	268890	ENSMUSG00000061080	GO:0005886|GO:0007155|GO:0016020|GO:0031225
	17.27	5.60695		3	Ltbp1	9430031G15Rik|9830146M04|Ltbp-1|Tgfb	268977	ENSMUSG00000001870	GO:0005509|GO:0005576|GO:0005578|GO:0007179|GO:0019838
	5.12125			2	Ltbp3	Ltbp2|mFLJ00070	16998	ENSMUSG00000024940	GO:0001501|GO:0005509|GO:0005576|GO:0005578|GO:0007179|GO:0019838|GO:0030502|GO:0032331|GO:0045780|GO:0046849|GO:0060349|GO:0060430
7.89772	10.8747			3	Ltbr	AI256028|CD18|LTbetaR|Ltar|TNF-R-III|TNFCR|TNFR-RP|TNFR2-RP|TNFRrp|Tnfbr|Tnfrsf3	17000	ENSMUSG00000030339	GO:0005515|GO:0006915|GO:0016020|GO:0016021|GO:0031625|GO:0042802|GO:0046330|GO:0048535|GO:2001238
5.11809	5.28139			3	Luzp2	9330154K17Rik|D130073E01	233271	ENSMUSG00000063297	GO:0003674|GO:0005575|GO:0005576|GO:0008150
8.72268	13.5832			3	Lxn		17035	ENSMUSG00000047557	GO:0004857|GO:0005737|GO:0008191|GO:0010951|GO:0043086|GO:0050965
	5.64424			2	Macrod1	AI604841|AW743046|D930010J01Rik|Lrp16	107227	ENSMUSG00000036278	GO:0005739|GO:0008152|GO:0016787|GO:0019213|GO:0042278
	7.08523			2	Magt1	2410001C15Rik|2610529C04Rik|2810482I07Rik|IAG2|IAP	67075	ENSMUSG00000031232	GO:0005783|GO:0005886|GO:0006810|GO:0008250|GO:0015095|GO:0015693|GO:0016020|GO:0016021|GO:0034220|GO:0045454|GO:0050890
	5.63574			2	Mamdc2	1200015L10Rik|AI591564|mamcan	71738	ENSMUSG00000033207	GO:0005539|GO:0005576|GO:0005578|GO:0005614|GO:0005783|GO:0016020|GO:0019800|GO:0031012
	8.96095			2	Maml2	5930431H10|BC032967	270118	ENSMUSG00000031925	GO:0003713|GO:0005634|GO:0005794|GO:0007219|GO:0045944
	5.12555			2	Maoa	1110061B18Rik|AA407771	17161	ENSMUSG00000025037	GO:0005739|GO:0005741|GO:0006584|GO:0008131|GO:0016020|GO:0016021|GO:0016491|GO:0042135|GO:0042420|GO:0042428|GO:0042443|GO:0050660|GO:0051378|GO:0055114
	16.4245			2	Maob	6330414K01Rik|MAO-B	109731	ENSMUSG00000040147	GO:0005739|GO:0005741|GO:0005743|GO:0008131|GO:0014063|GO:0016020|GO:0016021|GO:0016491|GO:0042135|GO:0042803|GO:0045964|GO:0050660|GO:0055114
	7.41688	5.21758		3	Mapkapk3	3PK|AI874665|MAPKAP-K3|MAPKAP3|MK-3|MK3|MapkKapk3	102626	ENSMUSG00000032577	GO:0000166|GO:0002224|GO:0004672|GO:0004674|GO:0005524|GO:0005634|GO:0005737|GO:0006468|GO:0006950|GO:0016301|GO:0016310|GO:0016740|GO:0016772|GO:0018105|GO:0032496|GO:0044351
	6.38622			2	Mavs	D430028G21Rik|IPS-1|Visa|cardif	228607	ENSMUSG00000037523	GO:0001934|GO:0002218|GO:0002230|GO:0004871|GO:0005515|GO:0005739|GO:0005741|GO:0005777|GO:0005778|GO:0007165|GO:0009615|GO:0016020|GO:0016021|GO:0019901|GO:0031966|GO:0032727|GO:0032728|GO:0032757|GO:0032760|GO:0033160|GO:0042742|GO:0042993|GO:0043123|GO:0045071|GO:0045087|GO:0045944|GO:0050700|GO:0051091|GO:0051607|GO:0060340|GO:0071360|GO:0071651|GO:0071660|GO:1900063
	7.16887			2	Mcc	D18Ertd451e|E330037C19	328949	ENSMUSG00000071856	GO:0005634|GO:0005737|GO:0005886|GO:0010633|GO:0050680|GO:0090090
	5.85073			2	Mccc1	1810045E08Rik|2310058B18Rik|MCCalpha|Mcca|R75106	72039	ENSMUSG00000027709	GO:0000166|GO:0002169|GO:0003824|GO:0004075|GO:0004485|GO:0005524|GO:0005739|GO:0005743|GO:0008152|GO:0016874|GO:0046872
	8.06662			2	Mccc2	4930552N12Rik|MCCB	78038	ENSMUSG00000021646	GO:0000166|GO:0004485|GO:0005524|GO:0005739|GO:0015936|GO:0016874
	6.83266	5.15636		3	Mcm3	AL033361|C80350|Mcmd|P1|p1.m	17215	ENSMUSG00000041859	GO:0000166|GO:0003677|GO:0004386|GO:0005524|GO:0005634|GO:0005737|GO:0005813|GO:0006260|GO:0006270|GO:0007049|GO:0016787|GO:0017111|GO:0042555|GO:0043231|GO:0048471
14.4342	21.79			3	Mdk	MK|Mek	17242	ENSMUSG00000027239	GO:0001662|GO:0005576|GO:0007275|GO:0007614|GO:0008083|GO:0008201|GO:0009611|GO:0016477|GO:0021681|GO:0021766|GO:0030154|GO:0030325|GO:0030421|GO:0045893|GO:0050795|GO:0051781
	6.42042			2	Mef2b	AI451606	17259	ENSMUSG00000002345|ENSMUSG00000079033	GO:0003700|GO:0005634|GO:0006355
	7.29118		Megf10	2	Megf10	3000002B06Rik|Gm331	70417	ENSMUSG00000024593	GO:0001891|GO:0003674|GO:0005886|GO:0006909|GO:0007155|GO:0007517|GO:0014719|GO:0014816|GO:0014841|GO:0016020|GO:0016021|GO:0034109|GO:0042995|GO:0043654|GO:0048641|GO:0051147|GO:0055001
	7.11447	5.04924		3	Meis1	C530044H18Rik|Evi8	17268	ENSMUSG00000020160	GO:0001525|GO:0002089|GO:0003677|GO:0003682|GO:0003700|GO:0003705|GO:0005515|GO:0005634|GO:0005667|GO:0006351|GO:0006355|GO:0006357|GO:0007275|GO:0030097|GO:0043565|GO:0045665|GO:0046982|GO:0048514|GO:0060216
	8.60255			2	Mertk	Eyk|Mer|Nyk|nmf12	17289	ENSMUSG00000014361	GO:0000166|GO:0001750|GO:0001779|GO:0004672|GO:0004713|GO:0004714|GO:0005524|GO:0005615|GO:0005737|GO:0006468|GO:0006909|GO:0007283|GO:0016020|GO:0016021|GO:0016028|GO:0016301|GO:0016310|GO:0016740|GO:0016772|GO:0030168|GO:0032940|GO:0034446|GO:0043277|GO:0043491|GO:0050766|GO:0051250|GO:0060041|GO:0060068
7.10762	6.63508			3	Metrn	1810034B16Rik|Hyrac	70083	ENSMUSG00000002274	GO:0003674|GO:0005576|GO:0005615|GO:0007275|GO:0007399|GO:0010001|GO:0030154|GO:0050772
	10.7855	6.59054		3	Mettl11b	Gm207|NTM1B	240879	ENSMUSG00000040113	GO:0003674|GO:0005575|GO:0008150|GO:0008168|GO:0016740|GO:0032259
9.2227	23.1351		Mfge8	3	Mfge8	AA408458|AI325141|MFG-E8|Mfgm|P47|SED1|lactadherin	17304	ENSMUSG00000030605	GO:0001525|GO:0001786|GO:0005178|GO:0005576|GO:0005615|GO:0006910|GO:0006911|GO:0007155|GO:0007338|GO:0008429|GO:0009897|GO:0016020|GO:0019897|GO:0050766|GO:2000427
	6.96621			2	Mfn1	2310002F04Rik|6330416C07Rik|D3Ertd265e|HR2|mKIAA4032	67414	ENSMUSG00000027668	GO:0000166|GO:0003924|GO:0005515|GO:0005525|GO:0005739|GO:0005741|GO:0006184|GO:0007275|GO:0008053|GO:0016020|GO:0016021|GO:0016787
8.82258	30.2551	5.06138		4	Mfrp	rd6	259172	ENSMUSG00000034739	GO:0007601|GO:0042462|GO:0060041
7.4257	15.8025			3	Mfsd2a	1700018O18Rik|Mfsd2	76574	ENSMUSG00000028655	GO:0005783|GO:0005886|GO:0006810|GO:0016020|GO:0016021
	6.65107	5.52142		3	Mfsd7a	4732482E20Rik|Mfsd7	243197	ENSMUSG00000029490	GO:0003674|GO:0005575|GO:0006810|GO:0008150|GO:0016020|GO:0016021|GO:0055085
5.66285	8.95965			3	Mgll	AA589436|Magl|Mgl	23945	ENSMUSG00000033174	GO:0004091|GO:0006629|GO:0006633|GO:0008289|GO:0008610|GO:0009966|GO:0016042|GO:0016787|GO:0019369|GO:0042803|GO:0045202|GO:0046464|GO:0047372|GO:0050727|GO:0051930|GO:0060292|GO:2000124
	14.4254			2	Mgmt	AGT|AI267024|Agat	17314	ENSMUSG00000054612	GO:0003677|GO:0003824|GO:0003908|GO:0005509|GO:0005634|GO:0006281|GO:0006307|GO:0006974|GO:0008168|GO:0016740|GO:0032259|GO:0043281|GO:0045739|GO:0046872|GO:0060548
5.93289	16.0066		Mgst1	3	Mgst1	1500002K10Rik|Gst	56615	ENSMUSG00000008540	GO:0004364|GO:0004602|GO:0005634|GO:0005739|GO:0005741|GO:0005743|GO:0005778|GO:0005783|GO:0006749|GO:0010243|GO:0016020|GO:0016021|GO:0016740|GO:0032496|GO:0042493|GO:0042802|GO:0042803|GO:0043231|GO:0043295|GO:0045177|GO:0055114|GO:0070207|GO:0071449
7.67491	14.6259	5.65633		4	Mical1	MICAL|MICAL-1|Nical	171580	ENSMUSG00000019823	GO:0001933|GO:0003779|GO:0004497|GO:0005515|GO:0005737|GO:0005856|GO:0008270|GO:0016491|GO:0016709|GO:0017124|GO:0030042|GO:0043066|GO:0043154|GO:0046872|GO:0055114|GO:0071949
	7.87691	6.24781		3	Micalcl	4921517J23Rik	100504195	ENSMUSG00000030771	GO:0005737|GO:0007275|GO:0007283|GO:0030154|GO:0051019
6.25027	17.6178	6.21207		4	Micall2	A930021H16Rik|JRAB|MICAL-L2|mFLJ00139	231830	ENSMUSG00000036718	GO:0005515|GO:0005923|GO:0006897|GO:0032432|GO:0046872
5.8636	12.1664			3	Mid1ip1	3110038L01Rik|Mig12|S14R	68041	ENSMUSG00000008035	GO:0005515|GO:0005634|GO:0005737|GO:0005829|GO:0005856|GO:0005874|GO:0007026|GO:0008022|GO:0008610|GO:0015630|GO:0045723|GO:0046890|GO:0051258|GO:0051351
	7.72259			2	Mif4gd	1110014L05Rik|2310075G12Rik	69674	ENSMUSG00000020743	GO:0003677|GO:0003723|GO:0005575|GO:0005634|GO:0005737|GO:0006417|GO:0008022|GO:0016070
5.23489	6.67609			3	Mir1981	mmu-mir-1981	100316821
	15.8152			2	Mir568	Mirn568|mmu-mir-568	100124467
9.54995	22.3505		Mlc1	3	Mlc1	AW048630|BB074274|Kiaa0027-hp|LVM|MLC|VL|WKL1|mKIAA0027	170790	ENSMUSG00000035805	GO:0005216|GO:0005515|GO:0005737|GO:0005764|GO:0005768|GO:0005769|GO:0005783|GO:0005886|GO:0005901|GO:0005911|GO:0006810|GO:0006811|GO:0008565|GO:0015031|GO:0016020|GO:0016021|GO:0016192|GO:0016323|GO:0016324|GO:0030136|GO:0031410|GO:0032388|GO:0032403|GO:0034220|GO:0045121|GO:0047484|GO:0048471|GO:0051259|GO:0055037|GO:0071397|GO:0072584
9.77413	9.56317		Mmd2	3	Mmd2	4930518M15Rik|C88001	75104	ENSMUSG00000039533	GO:0005794|GO:0016020|GO:0016021|GO:0019835
7.50515	19.518	5.74521		4	Mmp14	AI325305|MT-MMP-1|MT1-MMP	17387	ENSMUSG00000000957	GO:0003700|GO:0004222|GO:0005178|GO:0005509|GO:0005737|GO:0006508|GO:0008152|GO:0008233|GO:0008237|GO:0008270|GO:0009725|GO:0010952|GO:0016020|GO:0016021|GO:0016477|GO:0016504|GO:0016787|GO:0030307|GO:0030324|GO:0030335|GO:0030574|GO:0031012|GO:0031638|GO:0046872|GO:0048754|GO:0048771|GO:0051895
	6.13966	5.21586		3	Mmp28	D130023P12	118453	ENSMUSG00000020682	GO:0004222|GO:0005575|GO:0006508|GO:0008152|GO:0008233|GO:0008237|GO:0016787|GO:0046872
	5.23376			2	Mnd1	2610034E18Rik|AI591601|Gaj	76915	ENSMUSG00000033752	GO:0003677|GO:0005515|GO:0005634|GO:0006310|GO:0007126
5.46675				2	Morn2	Mopt	378462	ENSMUSG00000045257	GO:0003674|GO:0005575|GO:0008150
	7.55707			2	Morn5	1700010A17Rik	75495	ENSMUSG00000026894	GO:0003674|GO:0005575|GO:0008150
	8.53222			2	Mpst	Mst	246221	ENSMUSG00000071711	GO:0003674|GO:0005737|GO:0005739|GO:0005743|GO:0008150|GO:0016740
6.53591	9.22989			3	Mpv17l2	Fksg24	234384	ENSMUSG00000035559	GO:0003674|GO:0005739|GO:0008150|GO:0016020|GO:0016021
5.11515	7.25216			3	Mr1	H2ls	15064	ENSMUSG00000026471	GO:0002474|GO:0005783|GO:0006955|GO:0016020|GO:0016021|GO:0019882|GO:0042612
5.88646	10.5041			3	Mro	4930507C04Rik|4933435E20Rik	71263	ENSMUSG00000064036	GO:0005634|GO:0005730|GO:0008150
	5.5818			2	Msi1	Msi1h|Musahi1|m-Msi-1	17690	ENSMUSG00000054256	GO:0000166|GO:0003676|GO:0003723|GO:0003727|GO:0005634|GO:0005737|GO:0005844|GO:0008266|GO:0009725
6.31677	10.1751			3	Msx1	AA675338|AI324650|Hox-7|Hox7|Hox7.1|msh	17701	ENSMUSG00000048450	GO:0000122|GO:0000902|GO:0000982|GO:0001701|GO:0001837|GO:0002039|GO:0003007|GO:0003198|GO:0003677|GO:0003700|GO:0005515|GO:0005634|GO:0005667|GO:0006351|GO:0006355|GO:0007275|GO:0007507|GO:0007517|GO:0008285|GO:0009952|GO:0010463|GO:0023019|GO:0030262|GO:0030308|GO:0030326|GO:0030509|GO:0030513|GO:0030900|GO:0030901|GO:0034504|GO:0035115|GO:0035116|GO:0035880|GO:0042474|GO:0042475|GO:0042476|GO:…
6.09999				2	Msx1as		93895		GO:0010629
6.17047	16.8049	7.74003		4	Msx2	BB122635|Hox-8|Hox8|Hox8.1	17702	ENSMUSG00000021469	GO:0000122|GO:0000978|GO:0000982|GO:0000989|GO:0001503|GO:0001649|GO:0002063|GO:0002076|GO:0003148|GO:0003151|GO:0003198|GO:0003416|GO:0003677|GO:0003700|GO:0005515|GO:0005634|GO:0005667|GO:0005737|GO:0006351|GO:0006355|GO:0006357|GO:0006366|GO:0007275|GO:0008134|GO:0008285|GO:0009952|GO:0023019|GO:0030326|GO:0030509|GO:0030513|GO:0032792|GO:0035115|GO:0035116|GO:0035313|GO:0035880|GO:0042060|GO:…
13.2319	10.0403			3	Mt1	MT-I|Mt-1	17748	ENSMUSG00000031765	GO:0005507|GO:0005622|GO:0005764|GO:0005829|GO:0006875|GO:0006882|GO:0007263|GO:0008270|GO:0010273|GO:0043524|GO:0046872|GO:0071247|GO:0071294
14.9858	12.4116			3	Mt2	AA409533|MT-II|Mt-2	17750	ENSMUSG00000031762	GO:0005622|GO:0006882|GO:0007263|GO:0008144|GO:0008270|GO:0010273|GO:0035690|GO:0046870|GO:0046872
10.4733	7.05355			3	Mt3	Mt-3	17751	ENSMUSG00000031760	GO:0000060|GO:0001666|GO:0001934|GO:0005507|GO:0005622|GO:0005737|GO:0006112|GO:0006707|GO:0006829|GO:0006875|GO:0006882|GO:0006979|GO:0008021|GO:0008144|GO:0008270|GO:0010507|GO:0010628|GO:0010940|GO:0010942|GO:0014002|GO:0016234|GO:0016570|GO:0019430|GO:0030295|GO:0030308|GO:0030517|GO:0030949|GO:0032095|GO:0032148|GO:0033210|GO:0034599|GO:0035690|GO:0036091|GO:0043027|GO:0043066|GO:0043085|GO:…
	9.01166			2	Mthfd1	Dcs|E430024A07Rik|Mthfd	108156	ENSMUSG00000021048	GO:0000105|GO:0000166|GO:0003824|GO:0004329|GO:0004477|GO:0004488|GO:0005524|GO:0005737|GO:0005739|GO:0006164|GO:0006730|GO:0008152|GO:0008652|GO:0009086|GO:0009396|GO:0016491|GO:0016787|GO:0016874|GO:0055114
	5.2055			2	Mtmr11	AI035306|BC051083|Cra	194126	ENSMUSG00000045934	GO:0003674|GO:0005575|GO:0008150|GO:0016311|GO:0016791
5.16462	8.64628			3	Mtss1l	ABBA	244654	ENSMUSG00000033763	GO:0003779|GO:0007165|GO:0008093|GO:0017124|GO:0046847
	5.77074			2	Mut	D230010K02Rik|Mcm	17850	ENSMUSG00000023921	GO:0003824|GO:0004494|GO:0005739|GO:0008152|GO:0009791|GO:0016853|GO:0016866|GO:0031419|GO:0046872|GO:0050667|GO:0072341
5.28906	11.0005			3	Mvd	C78718|Mpd	192156	ENSMUSG00000006517	GO:0000166|GO:0004163|GO:0005524|GO:0005777|GO:0005782|GO:0005829|GO:0006694|GO:0006695|GO:0008284|GO:0008299|GO:0008610|GO:0016126|GO:0016829|GO:0019287|GO:0030544|GO:0042803
	5.30569			2	Mvk	2310010A05Rik|AI256848|AI414037|MK	17855	ENSMUSG00000041939	GO:0000166|GO:0003729|GO:0004496|GO:0005524|GO:0005737|GO:0005777|GO:0005829|GO:0006694|GO:0006695|GO:0008152|GO:0008299|GO:0008610|GO:0016126|GO:0016301|GO:0016310|GO:0016740|GO:0016773|GO:0017148|GO:0019287|GO:0042802|GO:0050728
	6.22795			2	Mvp	2310009M24Rik|LRP|VAULT1	78388	ENSMUSG00000030681	GO:0005634|GO:0005737|GO:0030529|GO:0043231
	18.6428			2	Myh14	2400004E04Rik|II-C|NHMCII|NMHC II-C	71960	ENSMUSG00000030739	GO:0000146|GO:0000166|GO:0001725|GO:0003774|GO:0003779|GO:0005516|GO:0005524|GO:0005737|GO:0006200|GO:0008152|GO:0008360|GO:0016459|GO:0030048|GO:0030424|GO:0030426|GO:0030898|GO:0051015
14.3724	9.70187	5.12826		4	Myh15	EG667772	667772	ENSMUSG00000092009	GO:0000166|GO:0003779|GO:0005524|GO:0008150|GO:0016459|GO:0032982
	11.3474			2	Myo10	AW048724|D15Ertd600e|mKIAA0799	17909	ENSMUSG00000022272	GO:0000166|GO:0001726|GO:0003774|GO:0003779|GO:0005516|GO:0005524|GO:0005543|GO:0005737|GO:0005856|GO:0005886|GO:0006810|GO:0008360|GO:0016020|GO:0016459|GO:0022409|GO:0030027|GO:0030175|GO:0042995|GO:0043005|GO:0043025|GO:0048870|GO:0051015|GO:0051489
	7.63559			2	Myo6	BC029719|Tlc|sv	17920	ENSMUSG00000033577	GO:0000166|GO:0001726|GO:0005515|GO:0005524|GO:0005634|GO:0005654|GO:0005737|GO:0005794|GO:0005886|GO:0005902|GO:0006605|GO:0006897|GO:0007268|GO:0007416|GO:0007605|GO:0007626|GO:0012506|GO:0014047|GO:0016020|GO:0016023|GO:0016358|GO:0016459|GO:0016591|GO:0030139|GO:0030330|GO:0030424|GO:0031941|GO:0031965|GO:0032587|GO:0042472|GO:0042491|GO:0042493|GO:0043025|GO:0043231|GO:0043234|GO:0045177|GO:…
6.99268	31.6824	6.59422		4	Myoc	AI957332|GLC1A|TIGR	17926	ENSMUSG00000026697	GO:0005515|GO:0005576|GO:0005615|GO:0005783|GO:0005929|GO:0042995
9.5486	12.72	5.78032		4	Myom3	8430427K15Rik|Gm434	242702	ENSMUSG00000037139	GO:0008150|GO:0031430|GO:0042803
	12.6445			2	Naaa	2210023K21Rik|3830414F09Rik|Asahl	67111	ENSMUSG00000029413	GO:0005737|GO:0005764|GO:0006629|GO:0008134|GO:0016787|GO:0016810
	8.12961			2	Nacc2	0610020I02Rik|AI448087|Btbd14a|C030048H19Rik	67991	ENSMUSG00000026932	GO:0003674|GO:0005575|GO:0008150
5.08259				2	Nadkd1	1110020G09Rik|4933430B08Rik	68646	ENSMUSG00000022253	GO:0003951|GO:0005739|GO:0006741|GO:0008152|GO:0016301|GO:0016310|GO:0016740|GO:0019674
	7.84628			2	Naga		17939	ENSMUSG00000022453	GO:0003824|GO:0004553|GO:0004557|GO:0005737|GO:0005764|GO:0005975|GO:0008152|GO:0008456|GO:0009311|GO:0016052|GO:0016139|GO:0016787|GO:0016798|GO:0019377|GO:0042803|GO:0043169|GO:0046477
9.94741	31.2226	9.46266		4	Naprt1	9130210N20Rik	223646	ENSMUSG00000022574	GO:0004514|GO:0004516|GO:0005634|GO:0005737|GO:0005794|GO:0005829|GO:0006979|GO:0009435|GO:0016740|GO:0016757|GO:0019358|GO:0019363
5.51024	12.5545	6.54821		4	Nat1	Nat-1	17960	ENSMUSG00000025588	GO:0004060|GO:0005737|GO:0005829|GO:0008152|GO:0016407|GO:0016740|GO:0016746
	11.5114			2	Nat6	AI225910|Fus2	56441	ENSMUSG00000079334	GO:0003674|GO:0005737|GO:0005739|GO:0008080|GO:0008150|GO:0016740|GO:0016746
9.11185	24.1577	6.58605		4	Nat8	0610037O16Rik|Cml4	68396	ENSMUSG00000030004	GO:0001702|GO:0005715|GO:0005783|GO:0005794|GO:0007162|GO:0007275|GO:0007369|GO:0008080|GO:0008152|GO:0016020|GO:0016021|GO:0016740|GO:0016746
	6.41814		Ncan	2	Ncan	C230035B04|Cspg3|Cspg3-rs|Tgfbit	13004	ENSMUSG00000002341	GO:0005509|GO:0005540|GO:0005576|GO:0007155|GO:0030246|GO:0051823
	7.07455			2	Nccrp1	1190020J12Rik|Gm163	233038	ENSMUSG00000047586	GO:0003674|GO:0005575|GO:0008150
	5.03405			2	Nckap5	8430408F21|D130011D22Rik|E030049G20Rik|Erih1|Erih2|Gm1548|Nap5	210356	ENSMUSG00000049690	GO:0003674|GO:0005575|GO:0008150
	9.13476			2	Nde1	2810027M15Rik|AU042936|AW822251|Nude|mNudE	67203	ENSMUSG00000022678	GO:0000132|GO:0000775|GO:0000776|GO:0001764|GO:0005515|GO:0005694|GO:0005737|GO:0005813|GO:0005815|GO:0005819|GO:0005856|GO:0005874|GO:0007020|GO:0007049|GO:0007067|GO:0007275|GO:0007399|GO:0007405|GO:0008017|GO:0019904|GO:0021987|GO:0030154|GO:0030900|GO:0031023|GO:0031616|GO:0042802|GO:0047496|GO:0051298|GO:0051301|GO:0051303
7.67538	7.63449		Ndp	3	Ndp	ND|Ndph	17986	ENSMUSG00000040138	GO:0001890|GO:0005109|GO:0005125|GO:0005576|GO:0005615|GO:0016055|GO:0031012|GO:0035426|GO:0042803|GO:0043498|GO:0045893|GO:0051091|GO:0060070|GO:0061299
8.34318	14.1987		Ndrg2	3	Ndrg2	AI182517|AU040374|Ndr2|SYLD	29811	ENSMUSG00000004558	GO:0001818|GO:0005634|GO:0005737|GO:0005794|GO:0005813|GO:0007165|GO:0007275|GO:0007399|GO:0010574|GO:0016055|GO:0030154|GO:0042995|GO:0048662|GO:0070373|GO:0090361
	8.02784			2	Necap2	1110005F07Rik|AA409105|C78898	66147	ENSMUSG00000028923	GO:0003674|GO:0005622|GO:0005886|GO:0006810|GO:0006897|GO:0008150|GO:0015031|GO:0016020|GO:0030125|GO:0031410
	6.49562			2	Nek3		23954	ENSMUSG00000031478	GO:0000166|GO:0004672|GO:0004674|GO:0005524|GO:0005737|GO:0006468|GO:0007049|GO:0007067|GO:0016301|GO:0016310|GO:0016740|GO:0016772|GO:0042995|GO:0046872|GO:0051301
	7.70694			2	Nek8	4632401F23Rik|jck	140859	ENSMUSG00000017405	GO:0000166|GO:0004672|GO:0004674|GO:0005515|GO:0005524|GO:0005737|GO:0005856|GO:0005929|GO:0006468|GO:0016301|GO:0016310|GO:0016740|GO:0016772|GO:0042995|GO:0046872|GO:0072372
	15.8972			2	Neurog1	AKA|Math4C|Neurod3|bHLHa6|ngn1	18014	ENSMUSG00000048904	GO:0000989|GO:0003677|GO:0003682|GO:0005634|GO:0006351|GO:0006355|GO:0007275|GO:0007399|GO:0022008|GO:0030154|GO:0030182|GO:0031536|GO:0042472|GO:0043025|GO:0043204|GO:0045165|GO:0045666|GO:0045944|GO:0046983|GO:0051091|GO:0070888
	8.78778			2	Nfe2l2	AI194320|Nrf2	18024	ENSMUSG00000015839	GO:0000785|GO:0003677|GO:0003700|GO:0005515|GO:0005634|GO:0005737|GO:0005813|GO:0005886|GO:0006351|GO:0006355|GO:0019904|GO:0030194|GO:0030968|GO:0034599|GO:0043565|GO:0045893|GO:0045944|GO:0045995|GO:0046983|GO:0060548|GO:2000121|GO:2000379
	6.06673			2	Nfia	1110047K16Rik|9430022M17Rik|NF1-A|NF1A	18027	ENSMUSG00000028565	GO:0003677|GO:0003700|GO:0005622|GO:0005634|GO:0006260|GO:0006351|GO:0006355|GO:0008134|GO:0030054|GO:0045893|GO:0045944
	7.69022			2	Nfkb2	NF-kappaB2|lyt|p49|p49/p100|p50B|p52	18034	ENSMUSG00000025225	GO:0002268|GO:0002467|GO:0003677|GO:0003700|GO:0005634|GO:0005737|GO:0005829|GO:0006351|GO:0006355|GO:0007165|GO:0030198|GO:0033257|GO:0048535|GO:0048536
	6.32071			2	Nfkbia	AI462015|Nfkbi	18035	ENSMUSG00000021025	GO:0000060|GO:0005515|GO:0005634|GO:0005737|GO:0005829|GO:0005886|GO:0007253|GO:0008139|GO:0010745|GO:0010875|GO:0010888|GO:0019899|GO:0031072|GO:0031625|GO:0031663|GO:0032088|GO:0032270|GO:0032403|GO:0032495|GO:0032496|GO:0034142|GO:0042127|GO:0042802|GO:0042994|GO:0043234|GO:0043330|GO:0045638|GO:0045746|GO:0045893|GO:0045944|GO:0051059|GO:0070427|GO:0070431
	5.22271			2	Nhsl1	5730409E15Rik|A630035H13Rik|A730096F01|BC013565|D10Bwg0940e|mKIAA1357	215819	ENSMUSG00000039835	GO:0003674|GO:0005575|GO:0008150
7.77575	6.43665			3	Nim1	E130304F04Rik	245269	ENSMUSG00000095930	GO:0000166|GO:0000287|GO:0004672|GO:0004674|GO:0005524|GO:0005575|GO:0006468|GO:0016301|GO:0016310|GO:0016740|GO:0016772|GO:0046872
8.8027	13.7327		Nkain4	3	Nkain4	AB030182|C030019F02Rik	58237	ENSMUSG00000027574	GO:0005886|GO:0016020|GO:0016021
5.05648				2	Nkx2-2as	Gm14112|OTTMUSG00000015691	100313531		GO:0003674|GO:0005737|GO:0010628|GO:0048714
5.89827	8.24526			3	Nmi		64685	ENSMUSG00000026946	GO:0000166|GO:0003674|GO:0005634|GO:0005737|GO:0008150
5.97869				2	Nnat	5730414I02Rik|AW107673|Peg5	18111	ENSMUSG00000067786	GO:0005737|GO:0007275|GO:0007420|GO:0009749|GO:0032024|GO:0032880
	6.41067			2	Notch1	9930111A19Rik|Mis6|N1|Tan1|lin-12	18128	ENSMUSG00000026923	GO:0000122|GO:0001047|GO:0001190|GO:0001669|GO:0001701|GO:0001708|GO:0001837|GO:0001889|GO:0001947|GO:0002040|GO:0002051|GO:0002052|GO:0002193|GO:0002437|GO:0003157|GO:0003160|GO:0003162|GO:0003169|GO:0003180|GO:0003181|GO:0003184|GO:0003192|GO:0003198|GO:0003203|GO:0003207|GO:0003208|GO:0003209|GO:0003213|GO:0003214|GO:0003219|GO:0003222|GO:0003241|GO:0003256|GO:0003264|GO:0003270|GO:0003273|GO:…
5.54094	10.2893			3	Npas3	4930423H22Rik|bHLHe12	27386	ENSMUSG00000021010	GO:0003677|GO:0005634|GO:0005737|GO:0006351|GO:0006355|GO:0007610|GO:0007626|GO:0035176|GO:0042711
	5.81806			2	Npc1	A430089E03Rik|C85354|D18Ertd139e|D18Ertd723e|lcsd|nmf164|spm	18145	ENSMUSG00000024413	GO:0005515|GO:0005635|GO:0005764|GO:0005768|GO:0005783|GO:0005794|GO:0005886|GO:0005887|GO:0006486|GO:0006897|GO:0006914|GO:0007628|GO:0015485|GO:0016020|GO:0016242|GO:0030301|GO:0031982|GO:0033344|GO:0042493|GO:0042632|GO:0045121|GO:0046686|GO:0048471|GO:0071383|GO:0071404
5.18633	8.87498			3	Npc2	2700012J19Rik|AA408070|AU045843|HE1	67963	ENSMUSG00000021242	GO:0005576|GO:0005764|GO:0005783|GO:0015485|GO:0019899|GO:0030301|GO:0032366|GO:0032367|GO:0033344|GO:0042632
	3652.6			2	Npcd	Cbx6-Nptxr	504193	ENSMUSG00000022421|ENSMUSG00000089837	GO:0005737|GO:0005829|GO:0008150|GO:0009898|GO:0019904|GO:0030175|GO:0030425|GO:0030426|GO:0043025|GO:0044428
5.02939	9.73371			3	Npepl1	BC023239|C85514|mKIAA1974	228961	ENSMUSG00000039263	GO:0004177|GO:0005575|GO:0005622|GO:0005737|GO:0006508|GO:0008150|GO:0008233|GO:0008235|GO:0016787|GO:0019538|GO:0030145|GO:0046872
		6.61748		2	Nphs1	NephrinB|nephrin	54631	ENSMUSG00000006649	GO:0000165|GO:0005515|GO:0005886|GO:0005887|GO:0007155|GO:0007254|GO:0007275|GO:0007517|GO:0007519|GO:0007520|GO:0016020|GO:0016021|GO:0019904|GO:0030507|GO:0030838|GO:0036057|GO:0042995|GO:0043234|GO:0044062|GO:0045121|GO:0051393
	6.49488	8.5381		3	Nphs1as		445267		GO:0003674|GO:0005575|GO:0008150
	6.2756			2	Npl	0610033B02Rik	74091	ENSMUSG00000042684	GO:0003824|GO:0005575|GO:0005737|GO:0005975|GO:0008152|GO:0008747|GO:0016829
	12.3138			2	Nqo1	AV001255|Dia4|Dtd|Nmo-1|Nmo1|Nmor1|Ox-1|Ox1|Qr1	18104	ENSMUSG00000003849	GO:0003955|GO:0004784|GO:0005737|GO:0005829|GO:0006801|GO:0006979|GO:0016491|GO:0043025|GO:0043086|GO:0043525|GO:0055114
	6.35531			2	Nqo2	NMO2|Nmor2|Ox2	18105	ENSMUSG00000046949	GO:0001512|GO:0005634|GO:0005737|GO:0016491|GO:0046872|GO:0055114
	6.47288			2	Nr1h3	AU018371|LXR|RLD1|Unr1	22259	ENSMUSG00000002108	GO:0000122|GO:0000790|GO:0003677|GO:0003700|GO:0003707|GO:0004879|GO:0005515|GO:0005634|GO:0005737|GO:0006351|GO:0006355|GO:0006633|GO:0008270|GO:0010867|GO:0010870|GO:0010875|GO:0010887|GO:0030522|GO:0032270|GO:0032369|GO:0032376|GO:0032570|GO:0032810|GO:0034145|GO:0042632|GO:0043031|GO:0043277|GO:0043401|GO:0043565|GO:0044212|GO:0044255|GO:0045723|GO:0045861|GO:0045892|GO:0045893|GO:0045944|GO:…
9.03346	12.0501			3	Nr2e1	Mtl1|Mtll|TLL|Tlx|XTLL|fierce|frc|tailless	21907	ENSMUSG00000019803	GO:0000122|GO:0001077|GO:0001078|GO:0001662|GO:0002118|GO:0003677|GO:0003700|GO:0003707|GO:0005515|GO:0005634|GO:0006351|GO:0006355|GO:0007275|GO:0007420|GO:0007601|GO:0007610|GO:0008270|GO:0008284|GO:0008347|GO:0019899|GO:0021542|GO:0021764|GO:0021772|GO:0021819|GO:0021872|GO:0021895|GO:0021960|GO:0021987|GO:0030198|GO:0035019|GO:0035176|GO:0042826|GO:0043010|GO:0043066|GO:0043401|GO:0043565|GO:…
	8.46417			2	Nradd	2610311B09Rik|BB104149|NRDD|NRH2|PLAIDD	67169	ENSMUSG00000032491	GO:0005166|GO:0005634|GO:0005641|GO:0005886|GO:0006915|GO:0007165|GO:0010942|GO:0016020|GO:0016021|GO:0030027|GO:0032589|GO:0044298
13.8321	8.26089			3	Nrarp	2700054M22Rik	67122	ENSMUSG00000078202	GO:0000122|GO:0001569|GO:0001938|GO:0002040|GO:0002043|GO:0005575|GO:0007275|GO:0022407|GO:0045581|GO:0045746|GO:0090263
	5.53558			2	Nsdhl	AI747449|Bpa|H105E3|Str|XAP104	18194	ENSMUSG00000031349	GO:0000166|GO:0001942|GO:0003854|GO:0005783|GO:0005811|GO:0006694|GO:0006695|GO:0007224|GO:0008203|GO:0008610|GO:0016020|GO:0016021|GO:0016126|GO:0016491|GO:0016616|GO:0043231|GO:0047012|GO:0055114|GO:0060716
5.7605	10.108			3	Nt5dc2	2510015F01Rik	70021	ENSMUSG00000071547	GO:0003674|GO:0005575|GO:0008150
	5.99125			2	Nthl1	Nth1|Octs3	18207	ENSMUSG00000041429	GO:0003690|GO:0003906|GO:0005634|GO:0005739|GO:0006281|GO:0006285|GO:0006296|GO:0019104
	6.78254			2	Ntm	6230410L23Rik|B230210G24Rik|Hnt|Igdcc2|R75390	235106	ENSMUSG00000059974	GO:0005615|GO:0005886|GO:0007155|GO:0009986|GO:0010977|GO:0016020|GO:0030424|GO:0031225|GO:0048471|GO:0060076|GO:0070492
5.42896	5.63973		Ntrk2	3	Ntrk2	AI848316|C030027L06Rik|Tkrb|trkB	18212	ENSMUSG00000055254	GO:0000166|GO:0001570|GO:0001764|GO:0004672|GO:0004713|GO:0004714|GO:0005030|GO:0005515|GO:0005524|GO:0005622|GO:0005768|GO:0005829|GO:0005886|GO:0005887|GO:0006468|GO:0007169|GO:0007275|GO:0007399|GO:0007612|GO:0007616|GO:0007631|GO:0008284|GO:0009986|GO:0010628|GO:0010976|GO:0014047|GO:0014068|GO:0014069|GO:0016020|GO:0016021|GO:0016301|GO:0016310|GO:0016740|GO:0016772|GO:0019222|GO:0021954|GO:…
9.81926	17.7445		Ntsr2	3	Ntsr2	NT2R|NTRL	18217	ENSMUSG00000020591	GO:0004871|GO:0004930|GO:0007165|GO:0007186|GO:0007200|GO:0007218|GO:0007268|GO:0016020|GO:0016021|GO:0016492|GO:0042391
	8.47712			2	Nudt22	0610006K04Rik|AI851793|AW545547	68323	ENSMUSG00000037349	GO:0003674|GO:0005575|GO:0008150|GO:0008152|GO:0016787
	7.10804			2	Nudt7	1300007B24Rik|2210404C19Rik	67528	ENSMUSG00000031767	GO:0000287|GO:0003986|GO:0005102|GO:0005777|GO:0009132|GO:0015938|GO:0016787|GO:0016818|GO:0030145|GO:0046356|GO:0046872|GO:0050873
5.0632				2	Nudt8	2310039H17Rik	66387	ENSMUSG00000024869	GO:0005739|GO:0008150|GO:0016787|GO:0046872
	6.86846			2	Nudt9	1190002C07Rik|AI462474	74167	ENSMUSG00000029310	GO:0005739|GO:0016787|GO:0043262|GO:0046032|GO:0046709|GO:0047631
	10.7926			2	Nup62cl	Gm719	279706	ENSMUSG00000072944	GO:0003674|GO:0005575|GO:0008150
5.56574	10.0252	5.39047		4	Nupr1	2310032H04Rik|Com1|p8	56312	ENSMUSG00000030717	GO:0002526|GO:0003682|GO:0005515|GO:0005634|GO:0006461|GO:0006473|GO:0008584|GO:0009636|GO:0016049|GO:0031401|GO:0035914|GO:0042771|GO:0043065|GO:0045786|GO:0048147|GO:2000194
	5.62733		Nwd1	2	Nwd1	A230063L24Rik	319555	ENSMUSG00000048148	GO:0000166|GO:0003674|GO:0005524|GO:0005575|GO:0008150
	13.5598	6.00415		3	Nxn	l11Jus13	18230	ENSMUSG00000020844	GO:0004791|GO:0005515|GO:0005634|GO:0005737|GO:0007275|GO:0016055|GO:0016491|GO:0030154|GO:0030178|GO:0031397|GO:0047134|GO:0055114|GO:0072358
11.1278	11.9016			3	Oaf	AL024221|D130038B21Rik|D9Ucla1	102644	ENSMUSG00000032014	GO:0003674|GO:0005575|GO:0008150
	11.6533			2	Oat	AI194874	18242	ENSMUSG00000030934	GO:0003824|GO:0004587|GO:0005737|GO:0005739|GO:0008483|GO:0016740|GO:0030170
	5.66535			2	Ogdhl		239017	ENSMUSG00000021913	GO:0003674|GO:0005575|GO:0008150
	5.24332			2	Olfml1	6720478C22|AV321997|BC047207|MVAL564|ONT2|mONT2	244198	ENSMUSG00000051041	GO:0003674|GO:0005575|GO:0008150
19.0272	11.7989			3	Olfr287	MOR286-1	634104	ENSMUSG00000090129	GO:0004871|GO:0004930|GO:0004984|GO:0007165|GO:0007186|GO:0007608|GO:0016021
12.9174	9.9849	5.01155		4	Olfr288	C85333|GA_x5J8B7W76D0-7609197-7608973|MOR286-3P	545140	ENSMUSG00000075427	GO:0004871|GO:0004930|GO:0004984|GO:0007165|GO:0007186|GO:0007608|GO:0016021
	5.59543			2	Olig1	AI836478|AW494459|Bhlhb6|Olg-1|Oligo1|bHLHe21	50914	ENSMUSG00000046160	GO:0003677|GO:0003700|GO:0005515|GO:0005634|GO:0005667|GO:0006351|GO:0006355|GO:0007275|GO:0046983|GO:0048663
	5.82745			2	Oma1	2010001O09Rik|MPRP-1|ZMPOMA1	67013	ENSMUSG00000035069	GO:0002024|GO:0004222|GO:0005739|GO:0005743|GO:0006006|GO:0006508|GO:0006515|GO:0006629|GO:0006950|GO:0007005|GO:0008233|GO:0008237|GO:0010637|GO:0016020|GO:0016021|GO:0016787|GO:0031966|GO:0034982|GO:0042407|GO:0046872|GO:0097009
	19.554			2	Oplah	1700010G02Rik	75475	ENSMUSG00000022562	GO:0000166|GO:0003824|GO:0005524|GO:0005575|GO:0006749|GO:0016787|GO:0017168
	7.50644	5.42239		3	Optc		269120	ENSMUSG00000010311	GO:0003674|GO:0005575|GO:0005576|GO:0005578|GO:0008150
	7.01222			2	Orai1	D730049H07Rik|Tmem142a|orai-1	109305	ENSMUSG00000049686	GO:0002115|GO:0005216|GO:0005262|GO:0005515|GO:0005886|GO:0005887|GO:0006810|GO:0006811|GO:0006816|GO:0015279|GO:0016020|GO:0016021|GO:0034220|GO:0043234|GO:0051924|GO:0051928|GO:0070588
5.48386	6.64707			3	Ormdl2	0610012C09Rik	66844	ENSMUSG00000025353	GO:0003674|GO:0005783|GO:0006672|GO:0016020|GO:0016021
	5.78161			2	Osgep	1500019L24Rik|GCPL-1|PRSMG1	66246	ENSMUSG00000006289	GO:0005575|GO:0008033|GO:0046872
		9.26551		2	Osgin1	1700012B18Rik|Okl38	71839	ENSMUSG00000074063	GO:0005575|GO:0008083|GO:0030308
5.11005				2	Ost4	2310016E02Rik	67695	ENSMUSG00000038803	GO:0003674|GO:0005575|GO:0008150|GO:0016020|GO:0016021
	7.60359			2	Otx1	A730044F23Rik|jv	18423	ENSMUSG00000005917	GO:0003677|GO:0003700|GO:0005515|GO:0005634|GO:0006355|GO:0006357|GO:0007275|GO:0009952|GO:0022037|GO:0030900|GO:0030901|GO:0042472|GO:0043565|GO:0048852
	5.57695			2	Oxnad1	2410002F01Rik|AW492292|BC019806	218885	ENSMUSG00000021906	GO:0005739|GO:0016491|GO:0055114
	6.10167	5.7017		3	P2ry2	P2U1|P2Y2	18442	ENSMUSG00000032860	GO:0004871|GO:0004930|GO:0005524|GO:0005739|GO:0005764|GO:0005769|GO:0005886|GO:0007165|GO:0007186|GO:0007204|GO:0010976|GO:0014911|GO:0016020|GO:0016021|GO:0016323|GO:0016324|GO:0019233|GO:0030279|GO:0031686|GO:0032308|GO:0032722|GO:0035589|GO:0042312|GO:0045028|GO:0045030|GO:0060406|GO:0070257
6.10005	11.9899			3	P4ha3	D930031A02Rik	320452	ENSMUSG00000051048	GO:0004656|GO:0005506|GO:0005575|GO:0005783|GO:0016491|GO:0016702|GO:0016705|GO:0016706|GO:0031418|GO:0046872|GO:0055114
	9.88378			2	Pacsin3	4921507A02Rik|6330413E15Rik|AW413130	80708	ENSMUSG00000027257	GO:0005515|GO:0005737|GO:0005802|GO:0005886|GO:0006897|GO:0008092|GO:0016020|GO:0016301|GO:0016310|GO:0045806|GO:0051044
	14.9006			2	Padi2	Pdi|Pdi2|mKIAA0994	18600	ENSMUSG00000028927	GO:0004668|GO:0005509|GO:0005737|GO:0006464|GO:0016787|GO:0018101
	5.4868			2	Paics	2610511I09Rik|ADE2H1|AIRC|PAIS	67054	ENSMUSG00000029247	GO:0000166|GO:0003824|GO:0004638|GO:0004639|GO:0005524|GO:0005575|GO:0006164|GO:0006189|GO:0008152|GO:0016829|GO:0016831|GO:0016874|GO:0034023|GO:0042802
	5.20347			2	Pak4	5730488L07Rik|AW555722|mKIAA1142	70584	ENSMUSG00000030602	GO:0000166|GO:0004672|GO:0004674|GO:0005524|GO:0005737|GO:0006468|GO:0006915|GO:0007049|GO:0016301|GO:0016310|GO:0016740|GO:0016772
	9.29621			2	Palld	2410003B16Rik|6030492A02	72333	ENSMUSG00000058056	GO:0003779|GO:0005634|GO:0005737|GO:0005856|GO:0005884|GO:0030054|GO:0042995
			Pamr1	1	Pamr1	5930437L24|E430002G05Rik|Ramp	210622	ENSMUSG00000027188	GO:0003824|GO:0004252|GO:0005576|GO:0006508
	5.12886			2	Papss1	AI325286|Asapk|SK1	23971	ENSMUSG00000028032	GO:0000103|GO:0000166|GO:0003824|GO:0004020|GO:0004781|GO:0005524|GO:0008152|GO:0009336|GO:0016301|GO:0016310|GO:0016740|GO:0016779|GO:0050428
7.28969	16.0358		Papss2	3	Papss2	1810018P12Rik|AI159688|AtpsU2|Atpsk2|Sk2|bm	23972	ENSMUSG00000024899	GO:0000103|GO:0000166|GO:0003824|GO:0004020|GO:0004781|GO:0005524|GO:0007596|GO:0008152|GO:0016301|GO:0016310|GO:0016740|GO:0016779|GO:0060348
8.64428	24.0004	6.34285		4	Paqr6	1500001B10Rik	68957	ENSMUSG00000041423	GO:0003674|GO:0005575|GO:0008150|GO:0016020|GO:0016021
	9.87			2	Paqr7	2310021M12Rik|AV001994|BB007237|Mpra|PGLP|mPR	71904	ENSMUSG00000037348	GO:0005496|GO:0005886|GO:0007275|GO:0008289|GO:0016020|GO:0016021|GO:0030154|GO:0048477
5.13107	8.96384			3	Paqr8	1700019B16Rik|3110001D06Rik	74229	ENSMUSG00000025931	GO:0003674|GO:0005496|GO:0005575|GO:0005886|GO:0007275|GO:0008150|GO:0008289|GO:0016020|GO:0016021|GO:0030154|GO:0048477
5.39942	6.45529	5.02463		4	Pard3b	1810008K04Rik|2010002N16Rik|2810455B10Rik|Als2cr19|PAR3B|PAR3L|PAR3beta|RP23-20G7.1	72823	ENSMUSG00000052062	GO:0003674|GO:0005575|GO:0005923|GO:0007049|GO:0008150|GO:0016020|GO:0030054|GO:0051301
	14.0636		Pax6	2	Pax6	1500038E17Rik|AEY11|Dey|Gsfaey11|Pax-6|Sey	18508	ENSMUSG00000027168	GO:0000790|GO:0000979|GO:0000981|GO:0001568|GO:0001709|GO:0001764|GO:0002052|GO:0002088|GO:0003322|GO:0003677|GO:0003680|GO:0003690|GO:0003700|GO:0005515|GO:0005622|GO:0005634|GO:0005667|GO:0005737|GO:0006351|GO:0006355|GO:0006357|GO:0006366|GO:0007224|GO:0007275|GO:0007409|GO:0007411|GO:0007420|GO:0007435|GO:0008134|GO:0008285|GO:0009950|GO:0009952|GO:0009953|GO:0010468|GO:0010628|GO:0019901|GO:…
7.18677	21.7724	22.6794		4	Pax6os1	4831410G09Rik|Pax6os	402728		GO:0003674|GO:0005575|GO:0008150
8.3616	27.499			3	Pbxip1	4732463H20Rik	229534	ENSMUSG00000042613	GO:0003674|GO:0005634|GO:0005737|GO:0005856|GO:0005874|GO:0008150|GO:0043231|GO:0045892
	10.4194			2	Pccb	1300012P06Rik|AI314687|R74805	66904	ENSMUSG00000032527	GO:0000166|GO:0004658|GO:0005524|GO:0005739|GO:0008152|GO:0016874
	5.72807			2	Pcdhga6		93714		GO:0003674|GO:0005886|GO:0007155|GO:0016020|GO:0016021
	8.66023			2	Pcdhgc3	PC43|Pcdh2	93706	ENSMUSG00000023036	GO:0005887|GO:0005911|GO:0007156|GO:0016020|GO:0016339
	9.79755			2	Pcsk6	C86343|Pace4|SPC4	18553	ENSMUSG00000030513	GO:0004175|GO:0004252|GO:0005615|GO:0005794|GO:0006508|GO:0007354|GO:0007368|GO:0008201|GO:0008233|GO:0008236|GO:0009100|GO:0009986|GO:0016485|GO:0016486|GO:0016787|GO:0031012|GO:0032902|GO:0032940|GO:0043499|GO:0048406
	10.5297			2	Pctp	PC-TP|StarD2	18559	ENSMUSG00000020553	GO:0005737|GO:0006810|GO:0006869|GO:0008203|GO:0008289|GO:0008525|GO:0015914|GO:0031210
	8.01834			2	Pcx	Pc|Pcb	18563	ENSMUSG00000024892	GO:0000166|GO:0004736|GO:0005524|GO:0005739|GO:0005743|GO:0006090|GO:0006094|GO:0006107|GO:0009374|GO:0016874|GO:0031406
	5.77029			2	Pdgfrl	1110039P19Rik|AV013190	68797	ENSMUSG00000031595	GO:0003674|GO:0005575|GO:0005576|GO:0008150
5.61956	15.1968			3	Pdk4	AV005916	27273	ENSMUSG00000019577	GO:0000166|GO:0004672|GO:0004712|GO:0004740|GO:0005524|GO:0005739|GO:0005743|GO:0005975|GO:0006006|GO:0006086|GO:0006468|GO:0016301|GO:0016310|GO:0016740
11.4768	28.2791	5.3006		4	Pdlim4	Ril	30794	ENSMUSG00000020388	GO:0008270|GO:0046872
	11.1744			2	Pdlim5	1110001A05Rik|AI987914|C87059|Enh|Enh1|Enh2|Enh3|LIM	56376	ENSMUSG00000028273	GO:0003779|GO:0005080|GO:0005515|GO:0005737|GO:0005829|GO:0005886|GO:0008270|GO:0014069|GO:0015629|GO:0016020|GO:0030018|GO:0030054|GO:0042805|GO:0043005|GO:0045202|GO:0045211|GO:0046872|GO:0047485|GO:0051963|GO:0061001
7.50713	11.3565			3	Pdpn	Gp38|OTS-8|RANDAM-2|T1-alpha|T1a|T1alpha	14726	ENSMUSG00000028583	GO:0000902|GO:0001726|GO:0001946|GO:0005372|GO:0005886|GO:0006693|GO:0006833|GO:0006865|GO:0006928|GO:0007049|GO:0007155|GO:0007165|GO:0007275|GO:0008283|GO:0008360|GO:0008517|GO:0010572|GO:0015171|GO:0015250|GO:0015884|GO:0016020|GO:0016021|GO:0016324|GO:0016337|GO:0030027|GO:0030175|GO:0030324|GO:0030335|GO:0035239|GO:0042995|GO:0048286|GO:0051272|GO:0061032
5.49994				2	Pea15a	Mat1|PEA-15|Pea15|Pkcs15	18611	ENSMUSG00000013698	GO:0005080|GO:0005737|GO:0005875|GO:0006810|GO:0006915|GO:0008643|GO:0035556|GO:0042981|GO:0046325
		83.5231		2	Peg3as	Apeg3	100169889
	6.50078			2	Pex11c	1810022F11Rik|1810049N02Rik|Pex11g|Pex11gamma	69129		GO:0003674|GO:0005777|GO:0016020|GO:0016021|GO:0016559|GO:0043234|GO:0044375
	5.57632			2	Pfkm	AI131669|PFK-A|PFK-M|Pfk-4|Pfk4|Pfka|Pfkx	18642	ENSMUSG00000033065	GO:0000166|GO:0003824|GO:0003872|GO:0005515|GO:0005524|GO:0005737|GO:0005829|GO:0005945|GO:0006002|GO:0006096|GO:0008022|GO:0008152|GO:0008443|GO:0016208|GO:0016301|GO:0016310|GO:0016324|GO:0016740|GO:0019900|GO:0030246|GO:0030388|GO:0032024|GO:0042593|GO:0042802|GO:0046716|GO:0046835|GO:0046872|GO:0051259|GO:0051289|GO:0070061|GO:0070095
6.12479				2	Pfn4	2900024P18Rik	382562	ENSMUSG00000020639	GO:0003779|GO:0005575|GO:0005737|GO:0005856|GO:0007010|GO:0008150|GO:0015629|GO:0030036
7.74209				2	Pgf	AI854365|PIGF|Plgf	18654	ENSMUSG00000004791	GO:0001525|GO:0001658|GO:0001938|GO:0002040|GO:0005576|GO:0005615|GO:0007275|GO:0008083|GO:0008284|GO:0016020|GO:0030154|GO:0042803|GO:0045766|GO:0046982|GO:0051781|GO:0060688
	11.5935			2	Pgm2	2610020G18Rik|AA407108|AI098105|Pgm-2|Pgm1	72157	ENSMUSG00000025791	GO:0000287|GO:0004614|GO:0005737|GO:0005829|GO:0005975|GO:0005978|GO:0006006|GO:0015629|GO:0016853|GO:0016868|GO:0019388|GO:0046872
5.23655	6.03698			3	Pgpep1	2810003H13Rik|Gm19458|PAP-I|PGP|PGP-I|PGPI|Pcp	66522	ENSMUSG00000056204	GO:0005737|GO:0005829|GO:0006508|GO:0008233|GO:0008234|GO:0016787
6.65924	30.3437			3	Phgdh	3-PGDH|3PGDH|4930479N23|A10|PGAD|PGD|PGDH|SERA	236539	ENSMUSG00000053398	GO:0000166|GO:0004617|GO:0006541|GO:0006544|GO:0006563|GO:0006564|GO:0006566|GO:0008152|GO:0008652|GO:0009448|GO:0010468|GO:0016491|GO:0016616|GO:0019530|GO:0021510|GO:0021782|GO:0021915|GO:0022008|GO:0022402|GO:0031175|GO:0048037|GO:0051287|GO:0055114
	7.8144			2	Phka1	5330411D17|9830108K24Rik|Phka	18679	ENSMUSG00000034055	GO:0003824|GO:0004553|GO:0004689|GO:0005516|GO:0005886|GO:0005964|GO:0005975|GO:0005976|GO:0005977|GO:0016020|GO:0016301|GO:0016310|GO:0046777
	5.27235			2	Phkb	AI463271	102093	ENSMUSG00000036879	GO:0003824|GO:0004553|GO:0004689|GO:0005516|GO:0005886|GO:0005964|GO:0005975|GO:0005976|GO:0005977|GO:0006468|GO:0016020
7.23587	15.3663		Phkg1	3	Phkg1	Phkg	18682	ENSMUSG00000025537	GO:0000166|GO:0004672|GO:0004674|GO:0004689|GO:0005516|GO:0005524|GO:0005964|GO:0005975|GO:0005977|GO:0005978|GO:0006468|GO:0016301|GO:0016310|GO:0016740|GO:0016772|GO:0019899
5.39811				2	Phpt1	1700008C22Rik|Php14	75454	ENSMUSG00000036504	GO:0004721|GO:0005737|GO:0005829|GO:0006470|GO:0008969|GO:0016787|GO:0019855|GO:0035774|GO:0035971|GO:0044325|GO:0050860|GO:0051350|GO:2000147|GO:2000249|GO:2000984
	8.53289			2	Phyh	AI256161|AI265699|Lnap1|PAHX	16922	ENSMUSG00000026664	GO:0001561|GO:0003824|GO:0005515|GO:0005739|GO:0005777|GO:0016491|GO:0016702|GO:0031418|GO:0046872|GO:0048037|GO:0048244|GO:0055114|GO:0097089
5.13724	10.1553	9.49144		4	Pipox	LPIPOX|Pso	19193	ENSMUSG00000017453	GO:0005102|GO:0005777|GO:0008115|GO:0016491|GO:0033514|GO:0046653|GO:0050031|GO:0055114
	7.04091			2	Pir	2310042L19Rik|Pirnl	69656	ENSMUSG00000031379	GO:0005634|GO:0005737|GO:0008127|GO:0016491|GO:0016702|GO:0030099|GO:0030224|GO:0046872|GO:0055114
	9.66481			2	Pla2g16	C78643|HRSL3|Hrasls3|Hrev107|MLP-3	225845	ENSMUSG00000060675	GO:0004623|GO:0005737|GO:0005783|GO:0006644|GO:0008654|GO:0008970|GO:0016020|GO:0016021|GO:0016042|GO:0016746|GO:0016787|GO:0045786|GO:0048471|GO:0052739|GO:0052740
	10.1715			2	Pla2g3	9130003P18Rik	237625	ENSMUSG00000034579	GO:0003674|GO:0005576|GO:0005814|GO:0060271
7.52633	23.0849		Pla2g7	3	Pla2g7	R75400	27226	ENSMUSG00000023913	GO:0003847|GO:0005543|GO:0005576|GO:0006954|GO:0016042|GO:0016787|GO:0034362|GO:0034374|GO:0034440|GO:0034441|GO:0047499|GO:0090026
	20.0475	5.86475		3	Plcb3	mKIAA4098	18797	ENSMUSG00000024960	GO:0003073|GO:0004435|GO:0004629|GO:0004871|GO:0005509|GO:0005516|GO:0005634|GO:0005829|GO:0006629|GO:0006892|GO:0007165|GO:0007186|GO:0008081|GO:0009395|GO:0016042|GO:0016787|GO:0035556|GO:0042383|GO:0043234
	8.08802			2	Plcd1	AW212592|C79986	18799	ENSMUSG00000010660	GO:0001525|GO:0004435|GO:0004629|GO:0004871|GO:0005509|GO:0005543|GO:0005546|GO:0005634|GO:0005737|GO:0005829|GO:0006629|GO:0007165|GO:0007186|GO:0008081|GO:0010701|GO:0016020|GO:0016042|GO:0016787|GO:0031966|GO:0032794|GO:0032962|GO:0035556|GO:0042127|GO:0043434|GO:0045121|GO:0046872|GO:0051482|GO:0051592|GO:0060716
	20.6166		Plcd4	2	Plcd4	4921507K24Rik	18802	ENSMUSG00000026173	GO:0004435|GO:0004629|GO:0004871|GO:0005509|GO:0005543|GO:0005622|GO:0005634|GO:0005737|GO:0005783|GO:0006629|GO:0007165|GO:0007340|GO:0008081|GO:0016020|GO:0016042|GO:0016787|GO:0035556|GO:0046488|GO:0046872
5.07209	13.9224			3	Pld2		18806	ENSMUSG00000020828	GO:0001666|GO:0002031|GO:0003824|GO:0004630|GO:0005080|GO:0005543|GO:0005634|GO:0005794|GO:0005886|GO:0005901|GO:0006898|GO:0007154|GO:0008152|GO:0009395|GO:0014068|GO:0014070|GO:0016020|GO:0016042|GO:0016787|GO:0030027|GO:0030335|GO:0031175|GO:0031526|GO:0035091|GO:0042383|GO:0042542|GO:0043306|GO:0043434|GO:0045785|GO:0048260|GO:0070290
	9.80579			2	Plekhb1	AI315628|PHR1|Phret1|evt-1	27276	ENSMUSG00000030701	GO:0000139|GO:0001750|GO:0005515|GO:0005543|GO:0005737|GO:0007275|GO:0008022|GO:0016020|GO:0016021|GO:0042803
	5.76798			2	Plekhd1	3830431G21Rik	217682	ENSMUSG00000066438	GO:0003674|GO:0005543|GO:0005575|GO:0008150
6.50789				2	Plekhf2	1110070J07Rik|AA673237|ZFYVE18	71801	ENSMUSG00000049969	GO:0005543|GO:0030133|GO:0046872
	5.57631			2	Plekhg1	D10Ertd733e|Gm521|mKIAA1209	213783	ENSMUSG00000040624	GO:0003674|GO:0005575|GO:0008150
	17.5201	6.19047		3	Plin2	AA407157|ADPH|Adfp|Adrp	11520	ENSMUSG00000028494	GO:0005515|GO:0005634|GO:0005737|GO:0005811|GO:0005886|GO:0015909|GO:0016020|GO:0019915
	14.7403			2	Plin3	1300012C15Rik|M6prbp1|Tip47	66905	ENSMUSG00000024197	GO:0005737|GO:0005768|GO:0005811|GO:0006810|GO:0016020|GO:0043231
	7.26431			2	Plod1	2410042F05Rik|AI854890|AV007929|Lh1|Plod	18822	ENSMUSG00000019055	GO:0005506|GO:0005581|GO:0005783|GO:0008198|GO:0008475|GO:0008544|GO:0016020|GO:0016491|GO:0016702|GO:0016705|GO:0016706|GO:0017185|GO:0031418|GO:0042277|GO:0046872|GO:0055114
		9.98152		2	Plscr1	MmTRA1a|MmTRA1b|Nor1|Tra1|Tra1a|Tra1b|Tras1|Tras2	22038	ENSMUSG00000032369	GO:0001077|GO:0005154|GO:0005509|GO:0005634|GO:0005730|GO:0005794|GO:0005829|GO:0005886|GO:0005887|GO:0006659|GO:0006915|GO:0006955|GO:0009615|GO:0010225|GO:0010628|GO:0016020|GO:0016021|GO:0017121|GO:0017124|GO:0017128|GO:0019899|GO:0030099|GO:0031012|GO:0032091|GO:0033003|GO:0035455|GO:0035456|GO:0042609|GO:0043065|GO:0045071|GO:0045089|GO:0045121|GO:0045944|GO:0051607|GO:0060368|GO:0097193|GO:…
	14.4404			2	Plxnb1	2900002G15Rik|AU042020|mKIAA0407	235611	ENSMUSG00000053646	GO:0002116|GO:0004872|GO:0005096|GO:0005515|GO:0005622|GO:0005886|GO:0005887|GO:0007165|GO:0007275|GO:0008360|GO:0014068|GO:0016020|GO:0016021|GO:0017154|GO:0032321|GO:0032794|GO:0033689|GO:0043931|GO:0048812|GO:0050772|GO:0051056|GO:0051493|GO:0071526|GO:1900220
	10.8199	6.86412		3	Pm20d1	4732466D17Rik|AI098026	212933	ENSMUSG00000042251	GO:0005575|GO:0005576|GO:0006508|GO:0008150|GO:0008152|GO:0008233|GO:0016787|GO:0046872
	10.4042			2	Pmel	D10H12S53E|D12S53Eh|Pmel17|Si|Silv|gp100|gp87	20431	ENSMUSG00000025359	GO:0005789|GO:0005794|GO:0032438|GO:0032585|GO:0042438|GO:0042470
	7.2521			2	Pmm1	C77612	29858	ENSMUSG00000022474	GO:0003824|GO:0004615|GO:0005737|GO:0008152|GO:0016853|GO:0019307|GO:0043025|GO:0046872
	5.91765			2	Pmp22	22kDa|Gas-3|HNPP|Tr|trembler	18858	ENSMUSG00000018217	GO:0005886|GO:0005923|GO:0007049|GO:0007050|GO:0008285|GO:0010977|GO:0016020|GO:0016021|GO:0030154|GO:0032288|GO:0042552|GO:0043218
7.17599	15.547			3	Pnp	AL024301|AU015798|Np|Np-1|Np-2|Pnp1	18950	ENSMUSG00000021871	GO:0001882|GO:0001916|GO:0002060|GO:0003824|GO:0004731|GO:0005576|GO:0005622|GO:0005634|GO:0005737|GO:0005829|GO:0005856|GO:0006139|GO:0006148|GO:0006149|GO:0006161|GO:0006183|GO:0006738|GO:0006955|GO:0008144|GO:0009116|GO:0010332|GO:0016740|GO:0016757|GO:0016763|GO:0034356|GO:0034418|GO:0042102|GO:0042278|GO:0042301|GO:0042493|GO:0043066|GO:0045579|GO:0045739|GO:0046070|GO:0046115|GO:0046638|GO:…
5.55471	16.418	5.21708		4	Pnp2		667034	ENSMUSG00000068417	GO:0003674|GO:0005575|GO:0008150
	8.5355			2	Pnpla2	0610039C21Rik|1110001C14Rik|Atgl|TTS-2.2	66853	ENSMUSG00000025509	GO:0004806|GO:0005515|GO:0005811|GO:0005829|GO:0005886|GO:0006629|GO:0008152|GO:0010891|GO:0010898|GO:0016020|GO:0016021|GO:0016042|GO:0016787|GO:0019433|GO:0050253
	11.5247			2	Pnpla7	BC027342|E430013P11Rik|Nre	241274	ENSMUSG00000036833	GO:0004091|GO:0005634|GO:0005739|GO:0005764|GO:0005783|GO:0006629|GO:0008152|GO:0016020|GO:0016021|GO:0016787|GO:0043231
5.73773	9.60266			3	Polr3h	5031409G22Rik|RPC8	78929	ENSMUSG00000022476	GO:0003677|GO:0003899|GO:0005634|GO:0005654|GO:0005666|GO:0006139|GO:0006351|GO:0006383|GO:0009615|GO:0045087
9.00647	15.2733			3	Pon2	6330405I24Rik|AI481612	330260	ENSMUSG00000032667	GO:0004064|GO:0005576|GO:0005634|GO:0005739|GO:0005764|GO:0005886|GO:0016020|GO:0016787|GO:0019439|GO:0042802|GO:0043231|GO:0046872
			Pou3f2	1	Pou3f2	9430075J19Rik|A230098E07Rik|Brn-2|Brn2|OTF-7|Otf7|oct-7	18992	ENSMUSG00000095139	GO:0001105|GO:0003677|GO:0003700|GO:0005634|GO:0005667|GO:0006351|GO:0006355|GO:0006357|GO:0008284|GO:0008544|GO:0014002|GO:0014044|GO:0021799|GO:0021869|GO:0021979|GO:0021985|GO:0022011|GO:0030182|GO:0040018|GO:0042802|GO:0043565|GO:0045595|GO:0045944|GO:0050770|GO:0071310|GO:0071837
5.90488	9.61779			3	Ppap2b	1110003O22Rik|2610002D05Rik|AV025606|D4Bwg0538e|D4Bwg1535e|Lpp3|Ppab2b	67916	ENSMUSG00000028517	GO:0001568|GO:0001702|GO:0001933|GO:0003824|GO:0005178|GO:0005783|GO:0005789|GO:0006644|GO:0007155|GO:0007275|GO:0008195|GO:0016020|GO:0016021|GO:0016311|GO:0016337|GO:0016787|GO:0030111|GO:0034109|GO:0042577|GO:0044328|GO:0044329|GO:0044330|GO:0050731|GO:0050821|GO:0051091|GO:0060070
5.67956	9.62843	5.25679		4	Ppara	4933429D07Rik|AW742785|Nr1c1|PPAR-alpha|PPARalpha|Ppar	19013	ENSMUSG00000022383	GO:0000122|GO:0001103|GO:0001666|GO:0003677|GO:0003700|GO:0003707|GO:0004872|GO:0004879|GO:0005515|GO:0005634|GO:0006006|GO:0006351|GO:0006355|GO:0006629|GO:0006631|GO:0008144|GO:0008270|GO:0008289|GO:0008544|GO:0010468|GO:0010745|GO:0010871|GO:0010887|GO:0010891|GO:0019217|GO:0019902|GO:0019904|GO:0030522|GO:0031624|GO:0032091|GO:0032099|GO:0032403|GO:0032868|GO:0035095|GO:0042060|GO:0042157|GO:…
10.6553	16.9304		Ppp1r3c	3	Ppp1r3c	PTG|Ppp1r5	53412	ENSMUSG00000067279	GO:0004721|GO:0005975|GO:0005977|GO:0005978|GO:0005979|GO:0005981|GO:0006605|GO:0019899|GO:0019903|GO:0042587|GO:0043231
6.61465	5.9151			3	Ppp1r3d	2610024M03Rik|Gm359	228966	ENSMUSG00000049999	GO:0004721|GO:0005975|GO:0005977|GO:0005979|GO:0005981|GO:0019899|GO:0042587|GO:0043231
16.6999	24.9876	5.63256		4	Ppp1r3g	1600032L17Rik	76487	ENSMUSG00000050423	GO:0005737|GO:0019903|GO:0042593|GO:0045725|GO:2000467|GO:2001069
	9.31729			2	Prdm16	5730557K01Rik|C130091E20|csp1|mKIAA1675|mel1	70673	ENSMUSG00000039410	GO:0000122|GO:0003676|GO:0003677|GO:0003713|GO:0005515|GO:0005622|GO:0005634|GO:0006351|GO:0006355|GO:0008270|GO:0017053|GO:0022008|GO:0030154|GO:0030512|GO:0030853|GO:0035019|GO:0043457|GO:0043565|GO:0043586|GO:0045892|GO:0045893|GO:0046332|GO:0046872|GO:0050872|GO:0050873|GO:0060021
	5.84732			2	Prdm5	4432417F03Rik|6530401I24Rik|AI197291|E130112L17Rik|PFM2	70779	ENSMUSG00000029913	GO:0000278|GO:0000976|GO:0003676|GO:0003677|GO:0005622|GO:0005634|GO:0006351|GO:0006355|GO:0008270|GO:0016568|GO:0016575|GO:0043565|GO:0044212|GO:0045892|GO:0046872|GO:0051567|GO:0070491
	6.63638			2	Prdx1	MSP23|NkefA|OSF-3|OSF3|PAG|Paga|PrdxI|PrxI|TDX2|TPxA|Tdpx2|prx1	18477	ENSMUSG00000028691	GO:0000302|GO:0004601|GO:0005515|GO:0005634|GO:0005737|GO:0005739|GO:0006979|GO:0008283|GO:0008379|GO:0016209|GO:0016491|GO:0019430|GO:0032872|GO:0034101|GO:0042267|GO:0042345|GO:0042744|GO:0042802|GO:0051920|GO:0055114
10.0862	15.0205			3	Prdx6	1-cysPrx|9430088D19Rik|AA690119|Aop2|Aop2-rs3|Brp-12|CC26|CP-3|GPx|Ltw-4|Ltw4|Lvtw-4|NSGP|NSGPx|ORF06|Prdx5|Prdx6-rs3|aiPLA2|mKIAA0106	11758	ENSMUSG00000026701	GO:0000302|GO:0003824|GO:0004601|GO:0004602|GO:0004623|GO:0005737|GO:0005739|GO:0005764|GO:0005829|GO:0006979|GO:0008152|GO:0009395|GO:0016042|GO:0016209|GO:0016491|GO:0016787|GO:0031410|GO:0032060|GO:0042744|GO:0051920|GO:0055114
16.1562	7.58188		Prdx6	3	Prdx6b	1-cysPrx-P1|4930414C22Rik|Aop2-rs1|Prdx5-rs1|Prdx6-ps1|Prdx6-rs1|Prdx6-rs1-ps	320769	ENSMUSG00000050114	GO:0003674|GO:0005739|GO:0008150
	6.54531			2	Prelp	7330409J17Rik|SLRR2A	116847	ENSMUSG00000041577	GO:0005576|GO:0005578|GO:0007569|GO:0008201
5.20267	5.18294			3	Prex1	G630042G04|P-REX1|Setd6	277360	ENSMUSG00000039621	GO:0005085|GO:0005089|GO:0005543|GO:0005622|GO:0005737|GO:0005829|GO:0005886|GO:0016020|GO:0030426|GO:0030833|GO:0035023|GO:0035556|GO:0043198|GO:0043231|GO:0048471|GO:0050773
			Prex2	1	Prex2	6230420N16Rik|AI316880|AI553603|C030045D06Rik|D430013K02|Depdc2|P-Rex2	109294	ENSMUSG00000048960	GO:0005085|GO:0005089|GO:0005543|GO:0005575|GO:0005622|GO:0007186|GO:0030675|GO:0030676|GO:0032855|GO:0035023|GO:0035556
	5.3855			2	Prkcd	AI385711|D14Ertd420e|PKC[d]|PKCdelta|Pkcd	18753	ENSMUSG00000021948	GO:0000166|GO:0004672|GO:0004674|GO:0004697|GO:0004699|GO:0004715|GO:0005524|GO:0005634|GO:0005737|GO:0005739|GO:0005783|GO:0005829|GO:0005886|GO:0005911|GO:0006468|GO:0006915|GO:0006917|GO:0006979|GO:0007049|GO:0008022|GO:0008047|GO:0015810|GO:0016020|GO:0016064|GO:0016301|GO:0016310|GO:0016363|GO:0016740|GO:0016772|GO:0018107|GO:0019899|GO:0019901|GO:0023021|GO:0030837|GO:0032613|GO:0032615|GO:…
9.77916	9.50115			3	Prkcdbp	3110015B12Rik|6330514M23Rik|SRBC	109042	ENSMUSG00000037060	GO:0005080|GO:0005575|GO:0008150
	14.4527	5.34565		3	Prkd1	PKD|PKD1|Pkcm|Prkcm	18760	ENSMUSG00000002688	GO:0000166|GO:0001525|GO:0001938|GO:0004672|GO:0004674|GO:0004697|GO:0005524|GO:0005543|GO:0005622|GO:0005634|GO:0005737|GO:0005794|GO:0005802|GO:0005829|GO:0005886|GO:0005911|GO:0005938|GO:0006468|GO:0006915|GO:0006954|GO:0007030|GO:0007243|GO:0007399|GO:0010595|GO:0010837|GO:0010976|GO:0016020|GO:0016301|GO:0016310|GO:0016740|GO:0016772|GO:0018105|GO:0030154|GO:0032793|GO:0034599|GO:0035556|GO:…
12.2154	14.0487	6.06417		4	Proca1	4933404M19Rik	216974	ENSMUSG00000044122	GO:0003674|GO:0005575|GO:0008150
	6.29373			2	Procr	AI325044|Ccca|Ccd41|Epcr	19124	ENSMUSG00000027611	GO:0005813|GO:0008022|GO:0050819
6.70929	21.0663		Prodh	3	Prodh	Pro-1|Pro1|Ym24d07	19125	ENSMUSG00000003526	GO:0004657|GO:0005739|GO:0005743|GO:0006537|GO:0006560|GO:0006562|GO:0016491|GO:0055114|GO:0071949
	5.74727			2	Pros1	AW214361	19128	ENSMUSG00000022912	GO:0005509|GO:0005576|GO:0005615|GO:0007596|GO:0007599|GO:0032403|GO:0042730|GO:0043234|GO:0050766|GO:0050819
7.21943	12.4843	5.20549		4	Prr5	AU043908|Arhgap8|C030017C09Rik|C78947|Protor-1|Protor1	109270	ENSMUSG00000036106	GO:0005096|GO:0005575|GO:0007049|GO:0030036|GO:0030335
20.8316	20.4311	6.41193		4	Prss43	Gm661|Tessp3	272643	ENSMUSG00000058398	GO:0003674|GO:0005575|GO:0008150
6.1292	9.37211			3	Prss45	Tespl|Tessp5	260408	ENSMUSG00000047257	GO:0003824|GO:0004252|GO:0005575|GO:0005576|GO:0006508
5.5554	33.071	9.47767		4	Prss50	79H19C|Tsp50	235631	ENSMUSG00000048752	GO:0003824|GO:0004252|GO:0004298|GO:0005737|GO:0005783|GO:0006508|GO:0008233|GO:0016020|GO:0016021|GO:0016787
	10.9553			2	Psat1	D8Ertd814e|EPIP|PSA|Psat	107272	ENSMUSG00000024640	GO:0003824|GO:0004648|GO:0006564|GO:0008152|GO:0008483|GO:0008652|GO:0016740|GO:0030170
	9.66703		Psd2	2	Psd2	6330404E20Rik|AW125584|EFA6C	74002	ENSMUSG00000024347	GO:0005086|GO:0005543|GO:0005622|GO:0016020|GO:0016021|GO:0030054|GO:0030182|GO:0030425|GO:0032012|GO:0043025
	10.6338			2	Psph	AI480570|PSP|PSPase	100678	ENSMUSG00000029446	GO:0000287|GO:0004647|GO:0005509|GO:0005737|GO:0006563|GO:0006564|GO:0008152|GO:0008652|GO:0016787|GO:0016791|GO:0042803|GO:0043005|GO:0046872
5.70822	8.89746	6.57571		4	Ptges	2410099E23Rik|D2Ertd369e|Pges|mPGES|mPGES-1	64292	ENSMUSG00000050737	GO:0001516|GO:0004667|GO:0005634|GO:0005641|GO:0005737|GO:0006633|GO:0006693|GO:0008152|GO:0008285|GO:0008610|GO:0016020|GO:0016021|GO:0016853|GO:0043231|GO:0043295|GO:0048471|GO:0050220
5.1153	6.11143			3	Ptgr1	2510002C21Rik|Ltb4dh	67103	ENSMUSG00000028378	GO:0000166|GO:0005575|GO:0005737|GO:0006693|GO:0008270|GO:0016491|GO:0032440|GO:0036132|GO:0047522|GO:0055114
	7.78239			2	Ptgr2	1810016I24Rik|9130222H03Rik|9630002F03Rik|AI838763|B830026H24Rik|PGR-2|PRG-2|Zadh1	77219	ENSMUSG00000072946	GO:0000166|GO:0005737|GO:0005739|GO:0006693|GO:0008270|GO:0016491|GO:0036132|GO:0047522|GO:0055114
	6.72679			2	Ptn	HARP|HB-GAM|HBBN|HBGF-8|HBNF|OSF|Osf-1|Osf1	19242	ENSMUSG00000029838	GO:0001503|GO:0005576|GO:0005578|GO:0005783|GO:0007612|GO:0008083|GO:0008201|GO:0030282|GO:0051781
	5.14357			2	Ptplb	6330408J20Rik|AI255777|AI481689|HACD2	70757	ENSMUSG00000035376	GO:0003674|GO:0005575|GO:0005783|GO:0006633|GO:0008150|GO:0008610|GO:0016020|GO:0016021|GO:0016829
	5.7999			2	Ptpn13	AI324989|PTP-BL|Ptpri|RIP	19249	ENSMUSG00000034573	GO:0004721|GO:0004725|GO:0005515|GO:0005634|GO:0005737|GO:0005856|GO:0005886|GO:0006470|GO:0016311|GO:0016787|GO:0016791|GO:0030027|GO:0035335|GO:0042995|GO:0043005|GO:0044297
			Ptprz1	1	Ptprz1	AI850339|DSD-1-PG|PTPbeta|PTPzeta|Ptprz|Ptpz|RPTPz|Rptpbeta	19283	ENSMUSG00000068748	GO:0004721|GO:0005515|GO:0005578|GO:0007409|GO:0016787|GO:0072534
	6.44685			2	Pttg1ip	1810010L20Rik|AI314311|AU018448|C79540	108705	ENSMUSG00000009291	GO:0003674|GO:0005634|GO:0005737|GO:0005886|GO:0006606|GO:0016020|GO:0016021
6.81221	17.322			3	Ptx3	AI607804|TSG-14	19288	ENSMUSG00000027832	GO:0001872|GO:0001878|GO:0005576|GO:0008228|GO:0045429|GO:0050766
15.053	23.8607			3	Pxmp2	22kDa|PMP22	19301	ENSMUSG00000029499	GO:0005737|GO:0005739|GO:0005777|GO:0005778|GO:0016020|GO:0016021
	5.83347			2	Pxmp4	3010018P03Rik|Pmp24	59038	ENSMUSG00000000876	GO:0003674|GO:0005777|GO:0005778|GO:0008150|GO:0016020|GO:0016021
	13.5439			2	Pygb		110078	ENSMUSG00000033059	GO:0003824|GO:0004645|GO:0005737|GO:0005975|GO:0005977|GO:0005980|GO:0008144|GO:0008152|GO:0008184|GO:0016740|GO:0016757|GO:0030170|GO:0030246|GO:0030424|GO:0042803
	12.0905			2	Pygl		110095	ENSMUSG00000021069	GO:0000166|GO:0002060|GO:0003824|GO:0004645|GO:0005524|GO:0005737|GO:0005886|GO:0005975|GO:0005977|GO:0005980|GO:0006015|GO:0008144|GO:0008152|GO:0008184|GO:0016208|GO:0016740|GO:0016757|GO:0019842|GO:0030170|GO:0030246|GO:0032052|GO:0042593|GO:0042803
6.61843	25.8454			3	Pygm	AI115133|PG	19309	ENSMUSG00000032648	GO:0000166|GO:0001666|GO:0003824|GO:0004645|GO:0005737|GO:0005975|GO:0005977|GO:0005980|GO:0006874|GO:0008144|GO:0008152|GO:0008184|GO:0010033|GO:0016208|GO:0016529|GO:0016740|GO:0016757|GO:0030018|GO:0030170|GO:0030246|GO:0051591
		5.69561		2	Pyroxd2	3830409H07Rik|4833409A17Rik	74580	ENSMUSG00000060224	GO:0003674|GO:0005575|GO:0008150|GO:0016491|GO:0055114
	7.72814			2	Qprt	2410027J01Rik|AI647766|QPRTase	67375	ENSMUSG00000030674	GO:0003824|GO:0004514|GO:0005737|GO:0009435|GO:0016740|GO:0016757|GO:0016763|GO:0019363|GO:0034213|GO:0042803|GO:0046874|GO:0051259
7.77647	15.7599			3	Rab13	0610007N03Rik|B230212B15Rik	68328	ENSMUSG00000027935	GO:0000166|GO:0003924|GO:0005525|GO:0005737|GO:0005794|GO:0005886|GO:0005911|GO:0005923|GO:0006184|GO:0006810|GO:0006886|GO:0007264|GO:0015031|GO:0016020|GO:0016023|GO:0019897|GO:0030054|GO:0031410
5.11066				2	Rab31	1700093E07Rik|AI415285|Rab22B	106572	ENSMUSG00000056515	GO:0000166|GO:0005525|GO:0005769|GO:0005770|GO:0005802|GO:0005886|GO:0007264|GO:0015031|GO:0016020|GO:0048193
5.18839	5.88642			3	Rab34	AI326479|Narr|Rah|Rah1	19376	ENSMUSG00000002059	GO:0000166|GO:0001726|GO:0003924|GO:0005525|GO:0005737|GO:0005769|GO:0005794|GO:0006184|GO:0006810|GO:0006897|GO:0007264|GO:0015031|GO:0019001
7.7575	6.35077			3	Rab7l1		226422	ENSMUSG00000026433	GO:0000166|GO:0003674|GO:0005525|GO:0005575|GO:0008150
9.35898	5.41541			3	Ramp1	9130218E19Rik	51801	ENSMUSG00000034353	GO:0001525|GO:0004872|GO:0004948|GO:0005615|GO:0005886|GO:0006810|GO:0006816|GO:0006886|GO:0007165|GO:0007186|GO:0008277|GO:0008565|GO:0009986|GO:0015026|GO:0015031|GO:0016020|GO:0016021|GO:0030819|GO:0031623|GO:0031716|GO:0043235|GO:0044424|GO:0060050|GO:0072659
		6.12123		2	Ranbp3l	C130037N17Rik	223332	ENSMUSG00000048424	GO:0003674|GO:0005575|GO:0008150|GO:0046907
	13.8973			2	Rapgef3	2310016P22Rik|9330170P05Rik|Epac|Epac1	223864	ENSMUSG00000022469	GO:0000166|GO:0001932|GO:0005085|GO:0005622|GO:0005737|GO:0005952|GO:0007264|GO:0008603|GO:0016020|GO:0030552|GO:0035556|GO:0045766|GO:0050790|GO:0051056
8.05457	12.9417	5.09588		4	Rarres1	5430417P09Rik|AI662122	109222	ENSMUSG00000049404	GO:0003674|GO:0005575|GO:0008150
5.85312	11.6616			3	Rarres2	0610007L05Rik|AI303516	71660	ENSMUSG00000009281	GO:0001523|GO:0005102|GO:0005515|GO:0005576|GO:0006952|GO:0010759|GO:0031012|GO:0048566|GO:0050873
	5.02186			2	Rassf10	4632411J06Rik	78748		GO:0003674|GO:0005575|GO:0007165|GO:0008150
	5.69444			2	Rassf2	3830431H01Rik|9030412M04Rik|AI852669|AW495050	215653	ENSMUSG00000027339	GO:0003674|GO:0005575|GO:0005634|GO:0005737|GO:0007049|GO:0007165
	28.6162			2	Rax	7530406A22Rik|E130303K03Rik|Rx|ey-1|ey1	19434	ENSMUSG00000024518	GO:0003677|GO:0003700|GO:0005634|GO:0006351|GO:0006355|GO:0007275|GO:0007389|GO:0007420|GO:0021854|GO:0043010|GO:0043565|GO:0060173
5.57115				2	Rbm38	Rnpc1|Seb4|Seb4l	56190	ENSMUSG00000027510	GO:0000166|GO:0003676|GO:0003723|GO:0003729|GO:0003730|GO:0005634|GO:0005737|GO:0005829|GO:0006397|GO:0006977|GO:0006978|GO:0007049|GO:0007050|GO:0008285|GO:0008380|GO:0010830|GO:0030154|GO:0043484|GO:0070935
	9.70493	6.83899		3	Rbm46	EG633285|ENSMUSG00000033882|Gm761	633285	ENSMUSG00000033882	GO:0000166|GO:0003674|GO:0003676|GO:0003723|GO:0005575|GO:0008150
7.9909	7.22252			3	Rbp1	CRBPI|Crbp|Rbp-1	19659	ENSMUSG00000046402	GO:0005215|GO:0005501|GO:0005737|GO:0005829|GO:0006810|GO:0008289|GO:0016918|GO:0019841|GO:0030852|GO:0033189|GO:0042572|GO:0042573|GO:0044297
9.49692	7.57501	5.83379		4	Rbpms2	2400008B06Rik|AI316523	71973	ENSMUSG00000032387	GO:0000166|GO:0003674|GO:0003676|GO:0005575|GO:0008150
	5.85914			2	Rcn2	AA408742|Tcbp49	26611	ENSMUSG00000032320	GO:0005509|GO:0005783
	6.64723			2	Rcn3	6030455P07Rik|D530026G20Rik|D7Ertd671e|RLP49	52377	ENSMUSG00000019539	GO:0005509|GO:0005783|GO:0008150
6.48166	25.0153	7.81784		4	Rdh5	9-cis|AI987873|RDH4|cRDH	19682	ENSMUSG00000025350	GO:0004745|GO:0005788|GO:0016021|GO:0016491|GO:0044297|GO:0055114
5.65211	5.48269			3	Rdm1	2410008M22Rik|AW212028|Rad52b	66599	ENSMUSG00000010362	GO:0000166|GO:0003674|GO:0003676|GO:0003677|GO:0003723|GO:0005634|GO:0005730|GO:0005737|GO:0008150
7.73939	17.8585	7.88497		4	Renbp	Age|Rnbp	19703	ENSMUSG00000031387	GO:0003824|GO:0004476|GO:0004857|GO:0005524|GO:0006013|GO:0006044|GO:0006051|GO:0010951|GO:0016853|GO:0017076|GO:0042803|GO:0043086|GO:0050121
	9.61649			2	Retsat	0610039N19Rik|C80029|MMT-7|Ppsig	67442	ENSMUSG00000056666	GO:0005640|GO:0005783|GO:0005789|GO:0016020|GO:0016491|GO:0031965|GO:0042572|GO:0051786|GO:0055114
6.9719	11.7872			3	Rftn2	2700010E02Rik|3222401M22Rik	74013	ENSMUSG00000025978	GO:0003674|GO:0005575|GO:0005886|GO:0008150|GO:0016020
	6.55216			2	Rfx2	5430432H19Rik	19725	ENSMUSG00000024206	GO:0003677|GO:0005634|GO:0006351|GO:0006355
7.37835	16.5777	5.38828	Rfx4	4	Rfx4	4933412G19Rik|NYD-sp10	71137	ENSMUSG00000020037	GO:0003677|GO:0003682|GO:0005515|GO:0005634|GO:0006351|GO:0006355|GO:0006357|GO:0021516|GO:0021696|GO:0030900|GO:0030901|GO:0045944
	9.02571	8.20937		3	Rfx8	4933400N17Rik	619289	ENSMUSG00000057173	GO:0003674|GO:0003677|GO:0005575|GO:0005634|GO:0006351|GO:0006355|GO:0008150
	7.91076	5.17269		3	Rgl3	1300003D20Rik|mFLJ00153	71746	ENSMUSG00000040146	GO:0005085|GO:0005515|GO:0005622|GO:0007165|GO:0007264|GO:0008321|GO:0017016|GO:0050790|GO:0051056
5.44044	8.04328			3	Rgma	BC059072|C230063O06	244058	ENSMUSG00000070509	GO:0001843|GO:0001934|GO:0005515|GO:0005783|GO:0005886|GO:0009986|GO:0015026|GO:0016020|GO:0030509|GO:0030510|GO:0031225
6.85512	7.8636		Rgs20	3	Rgs20	2900073E09Rik|Rgsz1	58175	ENSMUSG00000002459	GO:0005096|GO:0005634|GO:0005737|GO:0005794|GO:0005886|GO:0007186|GO:0009968|GO:0016020|GO:0038032
	8.79159			2	Rhbdf1	C16ORF8|Dist|Dist1|Egfr-rs|mKIAA4242	13650	ENSMUSG00000020282	GO:0000139|GO:0004252|GO:0005783|GO:0005789|GO:0005794|GO:0006508|GO:0008283|GO:0016020|GO:0016021|GO:0016477|GO:0042058|GO:0050708|GO:0050709|GO:0061136
5.08013	7.50435			3	Rhcg	BB065800	56315	ENSMUSG00000030549	GO:0005886|GO:0005887|GO:0006810|GO:0006873|GO:0006885|GO:0008519|GO:0015695|GO:0015696|GO:0016020|GO:0016021|GO:0016323|GO:0016324|GO:0030506|GO:0031410|GO:0051739|GO:0055085|GO:0070634|GO:0072488
	5.71687			2	Rhobtb3	1700040C17Rik|2610033K01Rik|4930503C18Rik|AI317148|AW208826|mKIAA0878	73296	ENSMUSG00000021589	GO:0000166|GO:0005524|GO:0005525|GO:0005794|GO:0006200|GO:0006810|GO:0007264|GO:0016787|GO:0016887|GO:0017137|GO:0042147
5.78897	10.1612			3	Rhoc	AI324259|Arh9|Arhc	11853	ENSMUSG00000002233	GO:0000166|GO:0004871|GO:0005515|GO:0005525|GO:0005622|GO:0005634|GO:0005829|GO:0005886|GO:0007264|GO:0016020|GO:0032154|GO:0033205|GO:0043123|GO:0043297
	5.95448			2	Rhpn2	1300002E07Rik|AA536890|C85860|D7Ertd784e	52428	ENSMUSG00000030494	GO:0003674|GO:0005575|GO:0005622|GO:0005737|GO:0007165|GO:0008150
	6.27166			2	Ribc1	2610028I09Rik|W08639	66611	ENSMUSG00000025257	GO:0003674|GO:0005575|GO:0008150
	5.04744			2	Rilp	AI835553|Gm857|RP23-384C18.10	280408	ENSMUSG00000038195	GO:0005739|GO:0005764|GO:0005768|GO:0005770|GO:0006810|GO:0008333|GO:0015031|GO:0016020|GO:0017137|GO:0031410
	6.07917			2	Rin2	2010003K16Rik|4632403N06Rik|AW821980|RASSF4	74030	ENSMUSG00000001768	GO:0003674|GO:0005096|GO:0005575|GO:0005737|GO:0006897|GO:0007165|GO:0008150
7.37993	20.3747			3	Rlbp1	3110056M11Rik|CRALBP	19771	ENSMUSG00000039194	GO:0005215|GO:0005502|GO:0005622|GO:0005737|GO:0006810|GO:0007601|GO:0019841|GO:0044297|GO:0050896
11.4261	25.8503	11.8537		4	Rnase1	AI574248|Rib-1|Rib1	19752	ENSMUSG00000035896	GO:0004518|GO:0004519|GO:0016787
	6.25047			2	Rnaset2a	0610007O07Rik|4833423A10Rik|4930532K22Rik|C79750|RNASE6PL|Rnaset2	100037283	ENSMUSG00000095687	GO:0003674|GO:0005575|GO:0008150
5.8577				2	Rnaset2b	0610007O07Rik|4833423A10Rik|4930532K22Rik|C79750|RNASE6PL|Rnaset2	68195	ENSMUSG00000094724	GO:0003674|GO:0005575|GO:0008150
	5.60342			2	Rnf135	0610037N03Rik|2410006N06Rik	71956	ENSMUSG00000020707	GO:0004842|GO:0005515|GO:0005737|GO:0008270|GO:0016567|GO:0016874|GO:0032728|GO:0043021|GO:0045087|GO:0045088|GO:0046872
	7.43713			2	Rnf182	C630023L15Rik	328234	ENSMUSG00000044164	GO:0004842|GO:0005737|GO:0008270|GO:0016020|GO:0016021|GO:0016567|GO:0016874|GO:0043231|GO:0046872
	6.63435			2	Rnf215	0610009J22Rik|AW557025|C77903	71673	ENSMUSG00000003581	GO:0003674|GO:0005575|GO:0008150|GO:0008270|GO:0016020|GO:0016021|GO:0046872
	6.14608			2	Rnh1	AW546468|C80305|RNH	107702	ENSMUSG00000038650	GO:0005737|GO:0008428|GO:0032311|GO:0043086|GO:0045765
5.94331	9.4524			3	Rom1	M101156|Rgsc1156|Rom-1|Rosp1|Tspan23	19881	ENSMUSG00000071648	GO:0003674|GO:0007155|GO:0007601|GO:0016020|GO:0016021|GO:0042622
6.38641	15.3611			3	Ropn1l	ASP|AV047578|Akapasp	252967	ENSMUSG00000022236	GO:0001539|GO:0003674|GO:0005737|GO:0007165|GO:0008603|GO:0031514
			Rorb	1	Rorb	Nr1f2|RZR-beta|RZRB|Rorbeta	225998	ENSMUSG00000036192	GO:0003677|GO:0003700|GO:0003707|GO:0004879|GO:0005515|GO:0005634|GO:0006351|GO:0006355|GO:0007275|GO:0007601|GO:0008270|GO:0008502|GO:0030522|GO:0042462|GO:0043401|GO:0043565|GO:0045893|GO:0046872|GO:0050896
	5.67182			2	Rorc	Nr1f3|RORgamma|TOR|Thor	19885	ENSMUSG00000028150	GO:0003677|GO:0003700|GO:0003707|GO:0004879|GO:0005515|GO:0005634|GO:0006351|GO:0006355|GO:0006468|GO:0007275|GO:0008270|GO:0030154|GO:0030522|GO:0033077|GO:0043401|GO:0043565|GO:0046632|GO:0046872|GO:0048535|GO:0048537|GO:0072539
	16.3759	9.56463		3	Rpe65	65kDa|A930029L06Rik|LCA2|Mord1|RP20|rd12	19892	ENSMUSG00000028174	GO:0004744|GO:0007468|GO:0007601|GO:0008286|GO:0042574|GO:0060041|GO:0060042|GO:0071257
6.18277				2	Rpl10a	CsA-19|Nedd6	19896	ENSMUSG00000037805	GO:0003674|GO:0005739|GO:0005840|GO:0022625|GO:0030529
6.29502	8.20862			3	Rras	AI573426	20130	ENSMUSG00000038387	GO:0000166|GO:0003924|GO:0005525|GO:0005886|GO:0006184|GO:0007165|GO:0007264|GO:0016020|GO:0019003|GO:0030336|GO:0045766
	7.21069			2	Rrbp1	1700087N07Rik|5730465C04Rik|ES/130|mKIAA1398|mRRp0|mRRp1.8|mRRp10|mRRp15a|mRRp15b|mRRp16.8|mRRp2|mRRp41|mRRp47|mRRp5.4|p180	81910	ENSMUSG00000027422	GO:0005783|GO:0006810|GO:0015031|GO:0016020|GO:0016021|GO:0030176
	6.64766			2	Rsad2	2510004L01Rik|Vig1|cig5	58185	ENSMUSG00000020641	GO:0001503|GO:0003824|GO:0005515|GO:0005739|GO:0005741|GO:0005743|GO:0005783|GO:0005789|GO:0005811|GO:0009615|GO:0016020|GO:0030278|GO:0034157|GO:0034165|GO:0035710|GO:0043367|GO:0043621|GO:0045071|GO:0046872|GO:0050709|GO:0051536|GO:0051539|GO:0051607|GO:2000553
	14.3168			2	Rsc1a1	1700027M01Rik|OTTMUSG00000010365|Rs1	69994	ENSMUSG00000040715	GO:0005515|GO:0005634|GO:0005794|GO:0005886|GO:0005903|GO:0006351|GO:0006355|GO:0016020|GO:0030054|GO:0043231|GO:0050892|GO:0051051
	5.98319			2	Rsph9	1700027N10Rik	75564	ENSMUSG00000023966	GO:0003341|GO:0003674|GO:0005737|GO:0005856|GO:0005929|GO:0031514|GO:0035083|GO:0035085|GO:0042995
	5.39559			2	Rsu1	RsuI|rsp-1	20163	ENSMUSG00000026727	GO:0003674|GO:0007265
	12.9857	24.5278		3	Rtp1	Gm1766|Gm604	239766	ENSMUSG00000033383	GO:0005886|GO:0009986|GO:0016020|GO:0016021|GO:0031849|GO:0051205
15.0693	11.7022			3	S100a1	AI266795|S100|S100a	20193	ENSMUSG00000044080	GO:0000122|GO:0005509|GO:0005515|GO:0005634|GO:0005737|GO:0016529|GO:0042802|GO:0042803|GO:0044548|GO:0046872|GO:0051117
13.6807	13.7454			3	S100a13		20196		GO:0005507|GO:0005509|GO:0005576|GO:0005615|GO:0005634|GO:0005737|GO:0005829|GO:0006810|GO:0008270|GO:0008284|GO:0008289|GO:0008360|GO:0015031|GO:0017134|GO:0042803|GO:0043123|GO:0046872|GO:0048471|GO:0050663|GO:0050703|GO:0050786
9.75109	10.4782			3	S100a16	2300002L21Rik|AI325039|AI663996|DT1P1A7|S100F	67860	ENSMUSG00000074457	GO:0005509|GO:0005634|GO:0005730|GO:0005737|GO:0005829|GO:0005886|GO:0042803|GO:0051592
10.3579	7.60454	7.78401		4	S100a4	18A2|42a|Capl|FSp1|Mts1|PeL98|metastasin|pk9a	20198	ENSMUSG00000001020	GO:0005509|GO:0005515|GO:0005634|GO:0042802|GO:0043005|GO:0043123|GO:0048306|GO:0048471|GO:0050786
7.45651	5.96614			3	S100a6	2A9|5B10|CALCYCLIN|Cacy|PRA	20200	ENSMUSG00000001025	GO:0001726|GO:0005509|GO:0005515|GO:0005523|GO:0005634|GO:0005635|GO:0005737|GO:0005829|GO:0005886|GO:0008270|GO:0015075|GO:0016020|GO:0031234|GO:0034220|GO:0042803|GO:0044548|GO:0046872|GO:0048306|GO:0048471
12.5428	14.8297			3	S100b	AI850290|Bpb	20203	ENSMUSG00000033208	GO:0001726|GO:0005102|GO:0005509|GO:0005576|GO:0005615|GO:0005634|GO:0005737|GO:0006112|GO:0006874|GO:0006917|GO:0007611|GO:0007613|GO:0008270|GO:0008284|GO:0008360|GO:0042035|GO:0042802|GO:0042803|GO:0043025|GO:0043065|GO:0043123|GO:0044548|GO:0046872|GO:0048168|GO:0048169|GO:0048306|GO:0048471|GO:0050786|GO:0050806|GO:2001015
9.44212	11.2482		S1pr1	3	S1pr1	AI849002|Edg1|Lpb1|S1p|S1p1	13609	ENSMUSG00000045092	GO:0001525|GO:0003376|GO:0004871|GO:0004930|GO:0005886|GO:0007165|GO:0007186|GO:0007193|GO:0007420|GO:0008284|GO:0009897|GO:0016020|GO:0016021|GO:0030155|GO:0030335|GO:0032320|GO:0038036|GO:0045944|GO:0046625|GO:0048661|GO:0050927|GO:0051482|GO:0051497
	6.17548			2	Sall2	AI225809|AW559097|Msal-2|Sal-2|mKIAA0360|p150(Sal2)	50524	ENSMUSG00000049532	GO:0000122|GO:0003676|GO:0003677|GO:0005622|GO:0005634|GO:0006351|GO:0006355|GO:0008270|GO:0016581|GO:0021915|GO:0045892|GO:0046872
	10.2187	5.13432		3	Sall3	B130022O04Rik|Msal|Msal-1|Sal|Salt|Spalt	20689	ENSMUSG00000024565	GO:0003676|GO:0003677|GO:0005622|GO:0005634|GO:0006351|GO:0006355|GO:0008270|GO:0021891|GO:0035136|GO:0035137|GO:0045879|GO:0046872
8.38502	17.2782	5.63503		4	Sardh		192166	ENSMUSG00000009614	GO:0004047|GO:0005737|GO:0005739|GO:0005759|GO:0006546|GO:0008150|GO:0008480|GO:0016491|GO:0050660|GO:0055114
	9.58059			2	Sash1	1100001C18Rik|2500002E12Rik|A330076K04Rik|mKIAA0790	70097	ENSMUSG00000015305	GO:0003674|GO:0005575|GO:0008150
6.61288				2	Sat1	AA617398|SSAT|Sat	20229	ENSMUSG00000025283	GO:0004145|GO:0005622|GO:0005737|GO:0006595|GO:0008080|GO:0016740|GO:0016746|GO:0019809|GO:0042127|GO:0046208
	5.63518			2	Sbds	4733401P19Rik|AI836084|CGI-97|SDS	66711	ENSMUSG00000025337	GO:0000922|GO:0001833|GO:0003723|GO:0005634|GO:0005730|GO:0005737|GO:0005856|GO:0006364|GO:0008017|GO:0008283|GO:0019843|GO:0030282|GO:0030595|GO:0042254|GO:0042256|GO:0042273|GO:0043022|GO:0043148|GO:0048539
	9.43706			2	Sbk2	Gm1079|Sgk069	381836	ENSMUSG00000030433	GO:0000166|GO:0003674|GO:0004674|GO:0005524|GO:0005575|GO:0006468|GO:0008150
	8.70677			2	Sc4mol	1500001G16Rik|C78600|DESP4|ERG25|Msmo1	66234	ENSMUSG00000031604	GO:0000254|GO:0005506|GO:0005783|GO:0006633|GO:0006694|GO:0008610|GO:0016020|GO:0016021|GO:0016126|GO:0016491|GO:0055114
5.86972	13.7272		Scara3	3	Scara3	APC7|C130058N24Rik|CSR|CSR1|MSLR1|MSRL1	219151	ENSMUSG00000034463	GO:0003674|GO:0005575|GO:0005581|GO:0005783|GO:0005794|GO:0008150|GO:0016020|GO:0016021
	9.541			2	Scd1	AA589638|AI265570|Scd|Scd-1|ab	20249	ENSMUSG00000037071	GO:0004768|GO:0005506|GO:0005783|GO:0006629|GO:0006633|GO:0008610|GO:0010873|GO:0016020|GO:0016021|GO:0016491|GO:0016717|GO:0034435|GO:0043231|GO:0044130|GO:0050830|GO:0050872|GO:0050873|GO:0055114
	6.91717			2	Scd2	Scd-2|swty	20250	ENSMUSG00000025203	GO:0004768|GO:0005506|GO:0005783|GO:0006629|GO:0006633|GO:0008610|GO:0016020|GO:0016021|GO:0016491|GO:0016717|GO:0055114
	11.3824		Scg3	2	Scg3	1B1075|AI385542|Chgd|SgIII	20255	ENSMUSG00000032181	GO:0005576|GO:0016020|GO:0031410
5.22921	6.62565			3	Scp2	AA409774|AA409893|C76618|C79031|NSL-TP|SCP-2|SCP-X|SCPX|ns-LTP	20280	ENSMUSG00000028603	GO:0003824|GO:0005102|GO:0005515|GO:0005634|GO:0005737|GO:0005739|GO:0005777|GO:0006637|GO:0006810|GO:0006869|GO:0007031|GO:0008152|GO:0008289|GO:0016740|GO:0016746|GO:0016747|GO:0032934|GO:0033814|GO:0043231|GO:0043234|GO:0050632
12.5799	10.7832			3	Scrg1	AW124307	20284	ENSMUSG00000031610	GO:0005576
	16.8289	5.56416		3	Scrn2	AV001119|D11Moh48|SES2	217140	ENSMUSG00000020877	GO:0003674|GO:0005575|GO:0006508|GO:0008150|GO:0016805
	15.7056	21.5093		3	Sctr	6530402O03Rik	319229	ENSMUSG00000026387	GO:0004871|GO:0004888|GO:0004930|GO:0005886|GO:0007165|GO:0007166|GO:0007186|GO:0015055|GO:0016020|GO:0016021|GO:0042277
11.2285	16.7396		Sdc4	3	Sdc4	AA959608|AW108331|Synd4|ryudocan|syndecan-4	20971	ENSMUSG00000017009	GO:0001968|GO:0005080|GO:0005576|GO:0005925|GO:0008092|GO:0009986|GO:0016020|GO:0016021|GO:0043034|GO:0045121|GO:0045860|GO:0051496|GO:0051894|GO:0070053
	5.10996			2	Sdhc	0610010E03Rik|AI316496|AU019277	66052	ENSMUSG00000058076	GO:0000104|GO:0005739|GO:0005743|GO:0006099|GO:0006810|GO:0009055|GO:0016020|GO:0016021|GO:0016627|GO:0022900|GO:0045281|GO:0046872
7.83439	32.8068	7.14398		4	Sdsl	4432411H13Rik|AI504310|SDH1|SDS-RS1|TDH	257635	ENSMUSG00000029596	GO:0003674|GO:0003941|GO:0004794|GO:0005739|GO:0008150|GO:0008152|GO:0016829
5.38516	8.81502			3	Sec14l2	1300013M05Rik|Spf|TAP	67815	ENSMUSG00000003585	GO:0005215|GO:0005622|GO:0005634|GO:0005737|GO:0005829|GO:0006351|GO:0006355|GO:0006810|GO:0008047|GO:0008289|GO:0016021|GO:0016765|GO:0043085|GO:0045542
7.33684	30.5867	5.92653		4	Selenbp1	Lp56|Lpsb|SBP56	20341	ENSMUSG00000068874	GO:0005634|GO:0005730|GO:0005737|GO:0006810|GO:0008430|GO:0015031|GO:0016020|GO:0050873
	22.5939	5.20923		3	Selenbp2	AP56|Lpsb2	20342	ENSMUSG00000068877	GO:0005634|GO:0005737|GO:0006810|GO:0008430|GO:0015031|GO:0016020
	11.681			2	Sema3b	AW208495|LUCA-1|SemA|Semaa|sema5|semaV	20347	ENSMUSG00000057969	GO:0004872|GO:0005576|GO:0007275|GO:0007399|GO:0016020|GO:0030154
	8.40055			2	Sema4b	SemC|Semac|mKIAA1745	20352	ENSMUSG00000030539	GO:0004872|GO:0007275|GO:0007399|GO:0016020|GO:0016021|GO:0030154
7.74425				2	Sepp1	AU018766|D15Ucla1|Se-P|selp	20363	ENSMUSG00000064373	GO:0001887|GO:0005576|GO:0005615|GO:0007420|GO:0007626|GO:0008430|GO:0009791|GO:0019953|GO:0040007
	9.80068			2	Septin10	4921515A04Rik|9430099J10Rik|AA408298|AI874685	103080	ENSMUSG00000019917	GO:0000166|GO:0003674|GO:0005525|GO:0005575|GO:0005737|GO:0005856|GO:0007049|GO:0008150|GO:0031105|GO:0051301
8.03778	20.6759	7.26037		4	Serhl	0610008B10Rik|1110019M09Rik|AU019786	68607	ENSMUSG00000058586	GO:0005737|GO:0005739|GO:0005777|GO:0008152|GO:0016023|GO:0016787
	10.8036			2	Serpinb1a	1190005M04Rik|AI325983|EI|EIA|ELANH2|LEI|M/NEI|MNEI|PI2	66222	ENSMUSG00000044734	GO:0004867|GO:0005615|GO:0005737|GO:0010466|GO:0010951|GO:0030162|GO:0030414|GO:0042176
8.3806	16.423			3	Serpine2	B230326M24Rik|PAI-1|PI-7|PI7|PN-1|Spi4	20720	ENSMUSG00000026249	GO:0004867|GO:0005102|GO:0005539|GO:0005576|GO:0005615|GO:0005829|GO:0007275|GO:0007399|GO:0007596|GO:0008201|GO:0008285|GO:0009611|GO:0010466|GO:0010544|GO:0010757|GO:0010766|GO:0010951|GO:0010955|GO:0010976|GO:0014067|GO:0016020|GO:0021683|GO:0030154|GO:0030195|GO:0030308|GO:0030414|GO:0031012|GO:0031091|GO:0031232|GO:0031594|GO:0032940|GO:0033363|GO:0042177|GO:0042628|GO:0043025|GO:0044421|GO:…
	15.1315			2	Serpinf1	AI195227|EPC-1|Pedf|Pedfl|Sdf3	20317	ENSMUSG00000000753	GO:0004867|GO:0005576|GO:0005615|GO:0007614|GO:0010951|GO:0016525|GO:0030162|GO:0050728|GO:0050769|GO:0060770
9.20941	22.4652			3	Serpinf2	AI747498|Pli|Serpimf2	18816	ENSMUSG00000038224	GO:0002020|GO:0002034|GO:0004867|GO:0005576|GO:0005577|GO:0005615|GO:0006953|GO:0010466|GO:0010757|GO:0010951|GO:0030162|GO:0030199|GO:0030414|GO:0032967|GO:0042803|GO:0043499|GO:0045597|GO:0045944|GO:0046330|GO:0048514|GO:0048661|GO:0051496|GO:0051918|GO:0070374|GO:0071636
[truncated: 227 more rows]
