# Supplementary material for: Inducible cell-specific mouse models for paired epigenetic and transcriptomic studies of microglia and astroglia
Source: Commun Biol. 2020 Nov 19;3:693. doi: 10.1038/s42003-020-01418-x (PMC7678837; doi:10.1038/s42003-020-01418-x)
Supplement: Supplementary file 5 — Supplementary Data 2 [file 42003_2020_1418_MOESM5_ESM.xlsx]

## Sheet: Figure 5d- Microglia
Figure 5d. Microglia marker gene list from cell sorting studies (McKenzie et al, 2018)
Gene ID	Gene Symbol	Aliases	Entrez ID	Ensembl ID	GO Accession
269181	Mgat4a	9530018I07Rik|GnT-IVa|glcNAc-T-IVa	269181	ENSMUSG00000026110	GO:0005576|GO:0005794|GO:0005975|GO:0008454|GO:0016020|GO:0016021|GO:0016740|GO:0016757|GO:0016758|GO:0046872
18173	Slc11a1	Bcg|Ity|Lsh|Nramp|Nramp1|ity	18173	ENSMUSG00000026177	GO:0000060|GO:0000165|GO:0001818|GO:0001819|GO:0002309|GO:0002369|GO:0002606|GO:0002827|GO:0005215|GO:0005384|GO:0005764|GO:0005770|GO:0005886|GO:0006810|GO:0006811|GO:0006826|GO:0006828|GO:0006876|GO:0006879|GO:0006909|GO:0006954|GO:0007035|GO:0009279|GO:0009617|GO:0009986|GO:0010008|GO:0010628|GO:0015707|GO:0016020|GO:0016021|GO:0030670|GO:0032147|GO:0032496|GO:0032623|GO:0032632|GO:0032729|GO:…
16331	Inpp5d	AI323613|SHIP|SHIP-1|SHIP1|s-SHIP	16331	ENSMUSG00000026288	GO:0004445|GO:0005515|GO:0005737|GO:0005829|GO:0005884|GO:0005886|GO:0006915|GO:0008285|GO:0008340|GO:0009968|GO:0016020|GO:0016064|GO:0016311|GO:0016787|GO:0017124|GO:0030487|GO:0030853|GO:0030863|GO:0030889|GO:0034594|GO:0035556|GO:0043065|GO:0045409|GO:0045579|GO:0045621|GO:0045648|GO:0045656|GO:0045659|GO:0045671|GO:0045779|GO:0046854|GO:0050777|GO:0050869|GO:0051425
320982	Arl4c	A630084M22Rik|Arl7|LAK	320982	ENSMUSG00000049866	GO:0000166|GO:0005525|GO:0005622|GO:0005737|GO:0005886|GO:0006810|GO:0007264|GO:0016020|GO:0032456|GO:0042995|GO:0043014
21934	Tnfrsf11a	Ly109|ODFR|OFE|Rank|TRANCE-R|mRANK	21934	ENSMUSG00000026321	GO:0001503|GO:0002250|GO:0004888|GO:0005031|GO:0005515|GO:0007275|GO:0009897|GO:0016020|GO:0016021|GO:0019955|GO:0030316|GO:0032496|GO:0033209|GO:0034097|GO:0034612|GO:0043507|GO:0046872|GO:0048535|GO:0051091|GO:0051092|GO:0060086|GO:0060749|GO:0070555|GO:0071812|GO:0071847|GO:0071848
54354	Rassf5	1300019G20Rik|AU042887|Maxp1|Nore1|Nore1A|Nore1B|Rapl	54354	ENSMUSG00000026430	GO:0005515|GO:0005575|GO:0005737|GO:0005856|GO:0005874|GO:0006915|GO:0007165|GO:0035556|GO:0046872
12227	Btg2	AA959598|APRO1|Pc3|TIS21	12227	ENSMUSG00000020423	GO:0001077|GO:0005515|GO:0006351|GO:0006355|GO:0006479|GO:0006974|GO:0008306|GO:0009952|GO:0021542|GO:0021954|GO:0030182|GO:0031175|GO:0043066|GO:0045944|GO:0060213|GO:2000178
19264	Ptprc	B220|CD45R|Cd45|L-CA|Ly-5|Lyt-4|T200|loc	19264	ENSMUSG00000026395	GO:0000187|GO:0001915|GO:0001916|GO:0001960|GO:0002244|GO:0002378|GO:0002711|GO:0002923|GO:0002925|GO:0004721|GO:0004725|GO:0005515|GO:0005886|GO:0005887|GO:0005925|GO:0006469|GO:0006470|GO:0006933|GO:0007159|GO:0008152|GO:0008201|GO:0009897|GO:0009986|GO:0010332|GO:0016020|GO:0016021|GO:0016311|GO:0016787|GO:0016791|GO:0019901|GO:0030183|GO:0030217|GO:0030890|GO:0031953|GO:0033261|GO:0034113|GO:…
12628	Cfh	Mud-1|NOM|Sas-1|Sas1	12628	ENSMUSG00000026365	GO:0001851|GO:0005615|GO:0005634|GO:0005737|GO:0005886|GO:0008201|GO:0030449|GO:0043499
19735	Rgs2	GOS8	19735	ENSMUSG00000026360	GO:0005096|GO:0005515|GO:0005634|GO:0005737|GO:0005829|GO:0005886|GO:0006417|GO:0007049|GO:0007186|GO:0009898|GO:0009968|GO:0010519|GO:0010614|GO:0016020|GO:0038032|GO:0043407|GO:0045744|GO:0050873|GO:0055119|GO:0060087|GO:0060452|GO:0071877
17970	Ncf2	NOXA2|Ncf-2|p67phox	17970	ENSMUSG00000026480	GO:0001669|GO:0005515|GO:0005730|GO:0005737|GO:0005829|GO:0006742|GO:0006801|GO:0008022|GO:0009749|GO:0014070|GO:0016020|GO:0016175|GO:0032496|GO:0032870|GO:0042554|GO:0043525|GO:0045777|GO:0048365
15939	Ier5		15939	ENSMUSG00000056708
226594	Rcsd1	A430105K13Rik|BC025872	226594	ENSMUSG00000040723	GO:0005575|GO:0051015|GO:0071474
14130	Fcgr2b	AI528646|CD32|F630109E10Rik|Fc[g]RII|FcgRII|Fcgr2|Fcgr2a|Fcr-2|Fcr-3|Ly-17|Ly-m20|LyM-1|Lym-1	14130	ENSMUSG00000026656	GO:0001811|GO:0002638|GO:0002862|GO:0002865|GO:0002924|GO:0005057|GO:0005515|GO:0005576|GO:0005737|GO:0005856|GO:0005886|GO:0005887|GO:0006911|GO:0006952|GO:0006955|GO:0007165|GO:0007166|GO:0009617|GO:0009897|GO:0016020|GO:0016021|GO:0016064|GO:0019864|GO:0019886|GO:0030889|GO:0032693|GO:0045576|GO:0050765|GO:0050766|GO:0050777|GO:0071219
14127	Fcer1g	AI573376|CD23|FcR-gamma|FcR[g]|FcRgamma|Fce1g|FcepsilonRI|Ly-50	14127	ENSMUSG00000058715	GO:0001798|GO:0001805|GO:0001812|GO:0002283|GO:0002431|GO:0002554|GO:0004888|GO:0005515|GO:0005886|GO:0005887|GO:0006911|GO:0007165|GO:0007166|GO:0007229|GO:0009897|GO:0010543|GO:0016020|GO:0016021|GO:0016064|GO:0019767|GO:0019863|GO:0019864|GO:0019886|GO:0030593|GO:0032733|GO:0032755|GO:0032760|GO:0032765|GO:0032998|GO:0033026|GO:0038095|GO:0042590|GO:0042742|GO:0043306|GO:0045121|GO:0045576|GO:…
226652	Arhgap30	6030405P05Rik|Gm102|mFLJ00267	226652	ENSMUSG00000048865	GO:0003674|GO:0005096|GO:0005622|GO:0007165|GO:0031410
12523	Cd84	A130013D22Rik|CDw84|SLAMF5	12523	ENSMUSG00000038147	GO:0004872|GO:0005886|GO:0007155|GO:0016020|GO:0016021
383619	Aim2	Gm1313|Ifi210	383619	ENSMUSG00000037860	GO:0002218|GO:0002230|GO:0003690|GO:0005515|GO:0005634|GO:0005737|GO:0005739|GO:0032088|GO:0032461|GO:0032731|GO:0033209|GO:0035458|GO:0035690|GO:0044444|GO:0050702|GO:0050718|GO:0051092|GO:0070269|GO:0097169|GO:2001056
11910	Atf3	LRG-21	11910	ENSMUSG00000026628	GO:0003677|GO:0003700|GO:0005634|GO:0005730|GO:0006094|GO:0006351|GO:0006355|GO:0008284|GO:0042802|GO:0043565|GO:0045892|GO:0046983
17533	Mrc1	AW259686|CD206|MR	17533	ENSMUSG00000026712	GO:0004872|GO:0004888|GO:0005537|GO:0005768|GO:0005886|GO:0006897|GO:0006898|GO:0007165|GO:0009986|GO:0010008|GO:0016020|GO:0016021|GO:0030246
54519	Apbb1ip	9930118P07Rik|Prp48	54519	ENSMUSG00000026786	GO:0005543|GO:0005737|GO:0005856|GO:0005886|GO:0007165|GO:0016020|GO:0030054|GO:0042995
215632	Psd4	BC046518|EFA6B	215632	ENSMUSG00000026979	GO:0005085|GO:0005086|GO:0005543|GO:0005622|GO:0005886|GO:0008289|GO:0016020|GO:0030054|GO:0030182|GO:0032012
332579	Card9	Gm782	332579	ENSMUSG00000026928	GO:0005515|GO:0005737|GO:0007249|GO:0009620|GO:0019904|GO:0032494|GO:0032495|GO:0032755|GO:0032760|GO:0032874|GO:0042493|GO:0042534|GO:0042803|GO:0043330|GO:0045076|GO:0045089|GO:0045408|GO:0046330|GO:0050700|GO:0050830|GO:0051092|GO:0051607
14594	Ggta1	AW108479|GALT|Gal|Ggta|Ggta-1|alpha3GalT	14594	ENSMUSG00000035778	GO:0005794|GO:0005975|GO:0016020|GO:0016021|GO:0016740|GO:0016757|GO:0016758|GO:0046872|GO:0047276
19224	Ptgs1	COX1|Cox-1|Cox-3|PGHS-1|PHS 1|Pghs1	19224	ENSMUSG00000047250	GO:0001516|GO:0001750|GO:0004601|GO:0004666|GO:0005634|GO:0005635|GO:0005737|GO:0005783|GO:0005794|GO:0005886|GO:0006633|GO:0006693|GO:0006979|GO:0007612|GO:0007613|GO:0008217|GO:0008289|GO:0008610|GO:0010700|GO:0016020|GO:0016491|GO:0016702|GO:0019233|GO:0019371|GO:0020037|GO:0030216|GO:0032811|GO:0035633|GO:0042127|GO:0043231|GO:0044444|GO:0045907|GO:0045987|GO:0046872|GO:0055114
18796	Plcb2	AI550384|B230205M18Rik|B230399N12	18796	ENSMUSG00000040061	GO:0001580|GO:0004435|GO:0004629|GO:0004871|GO:0005509|GO:0005543|GO:0005794|GO:0005829|GO:0005886|GO:0006629|GO:0007165|GO:0008081|GO:0016042|GO:0016787|GO:0031680|GO:0031683|GO:0035556|GO:0046872|GO:0050913
12335	Capn3	AI323605|Capa-3|Capa3|Lp82|p94	12335	ENSMUSG00000079110	GO:0001896|GO:0003824|GO:0004198|GO:0005102|GO:0005509|GO:0005515|GO:0005622|GO:0005634|GO:0005737|GO:0005829|GO:0005886|GO:0006461|GO:0006508|GO:0008233|GO:0008234|GO:0008307|GO:0014718|GO:0014850|GO:0016787|GO:0019899|GO:0030016|GO:0030018|GO:0030239|GO:0030315|GO:0031402|GO:0031432|GO:0032947|GO:0033234|GO:0043066|GO:0043122|GO:0043234|GO:0045214|GO:0045661|GO:0045862|GO:0045892|GO:0045893|GO:…
12010	B2m	Ly-m11|beta2-m|beta2m	12010	ENSMUSG00000060802	GO:0001916|GO:0002237|GO:0002474|GO:0002481|GO:0005515|GO:0005576|GO:0005615|GO:0006968|GO:0009897|GO:0033077|GO:0042026|GO:0042612
17289	Mertk	Eyk|Mer|Nyk|nmf12	17289	ENSMUSG00000014361	GO:0000166|GO:0001750|GO:0001779|GO:0004672|GO:0004713|GO:0004714|GO:0005524|GO:0005615|GO:0005737|GO:0006468|GO:0006909|GO:0007283|GO:0016020|GO:0016021|GO:0016028|GO:0016301|GO:0016310|GO:0016740|GO:0016772|GO:0030168|GO:0032940|GO:0034446|GO:0043277|GO:0043491|GO:0050766|GO:0051250|GO:0060041|GO:0060068
100503468	Gm14023	OTTMUSG00000015408	100503468		GO:0003674|GO:0005575|GO:0008150
19261	Sirpa	AI835480|Bit|CD172a|P84|Ptpns1|SHP-1|SHPS-1|SIRP	19261	ENSMUSG00000037902	GO:0005515|GO:0005887|GO:0006910|GO:0006911|GO:0006928|GO:0007010|GO:0007015|GO:0007160|GO:0016020|GO:0016021|GO:0016477|GO:0017124|GO:0045309|GO:0050766
13010	Cst3	CysC	13010	ENSMUSG00000027447	GO:0001540|GO:0002020|GO:0004866|GO:0004869|GO:0005576|GO:0005604|GO:0005615|GO:0005737|GO:0005764|GO:0005771|GO:0005783|GO:0006952|GO:0006979|GO:0008284|GO:0010466|GO:0010951|GO:0030414|GO:0031965|GO:0031982|GO:0033267|GO:0042995|GO:0043025|GO:0043067|GO:0043206|GO:0043292|GO:0045740|GO:0048471|GO:0060311|GO:0060548
15162	Hck	AI849071|Bmk	15162	ENSMUSG00000003283	GO:0000166|GO:0004672|GO:0004713|GO:0004715|GO:0005524|GO:0005634|GO:0005737|GO:0005764|GO:0005794|GO:0005856|GO:0005886|GO:0005901|GO:0005925|GO:0006468|GO:0006887|GO:0006909|GO:0006954|GO:0008284|GO:0008360|GO:0016020|GO:0016301|GO:0016310|GO:0016740|GO:0016772|GO:0018108|GO:0030054|GO:0031234|GO:0031410|GO:0042995|GO:0043066|GO:0045087|GO:0046777|GO:0050764|GO:0050830|GO:0051090|GO:0071801|GO:…
16658	Mafb	Kreisler|Krml|Krml1|kr	16658	ENSMUSG00000074622	GO:0003677|GO:0003700|GO:0005515|GO:0005634|GO:0005667|GO:0006351|GO:0006355|GO:0006357|GO:0007379|GO:0007585|GO:0008134|GO:0021571|GO:0021572|GO:0035284|GO:0042472|GO:0043565|GO:0045647|GO:0045944
64138	Ctsz	AI787083|AU019819|CTSX|D2Wsu143e	64138	ENSMUSG00000016256	GO:0005615|GO:0005764|GO:0005783|GO:0006508|GO:0008233|GO:0008234|GO:0016787
74191	P2ry13	2010001L06Rik|GPCR1|GPR94|Gpr86|P2Y13|P2yr13|SP174	74191	ENSMUSG00000036362	GO:0004871|GO:0004930|GO:0005783|GO:0005886|GO:0007165|GO:0007186|GO:0016020|GO:0016021|GO:0035589|GO:0045028
70839	P2ry12	2900079B22Rik|4921504D23Rik|P2Y12	70839	ENSMUSG00000036353	GO:0001609|GO:0001621|GO:0001973|GO:0004871|GO:0004930|GO:0005739|GO:0005886|GO:0005887|GO:0005901|GO:0007165|GO:0007186|GO:0007188|GO:0009897|GO:0009925|GO:0010700|GO:0016020|GO:0016021|GO:0030030|GO:0030168|GO:0035589|GO:0043270|GO:0043491|GO:0045028|GO:0045596|GO:0070527|GO:0070588|GO:0071805
24088	Tlr2	Ly105	24088	ENSMUSG00000027995	GO:0002224|GO:0002238|GO:0002282|GO:0002687|GO:0002752|GO:0002755|GO:0004872|GO:0004888|GO:0005515|GO:0005622|GO:0005737|GO:0005886|GO:0006954|GO:0006955|GO:0007165|GO:0007252|GO:0008329|GO:0009617|GO:0009897|GO:0009986|GO:0016020|GO:0016021|GO:0030177|GO:0031224|GO:0031410|GO:0032493|GO:0032494|GO:0032695|GO:0032700|GO:0032722|GO:0032728|GO:0032735|GO:0032741|GO:0032755|GO:0032757|GO:0032760|GO:…
80891	Fcrls	2810439C17Rik|9330158F12|FcRH2sc|Fcrh2|IFGP2|IgSR|MMAN-g|Msr2|moFcRH2sc	80891	ENSMUSG00000015852
69769	Tnfaip8l2	1810019A08Rik|AW610835|TIPE2	69769	ENSMUSG00000013707	GO:0005515|GO:0005737|GO:0045087|GO:0050728|GO:0050868
13040	Ctss		13040	ENSMUSG00000038642	GO:0005764|GO:0006508|GO:0008152|GO:0008233|GO:0008234|GO:0009986|GO:0016020|GO:0016787|GO:0043231|GO:0045453|GO:0051930
67220	Plekho1	2810052M02Rik|Ckip1|JZA-20|Jza2	67220	ENSMUSG00000015745	GO:0005543|GO:0005634|GO:0005737|GO:0016020
56338	Txnip	1200008J08Rik|AA682105|Hyplip1|THIF|Tbp-2|VDUP1	56338	ENSMUSG00000038393	GO:0000122|GO:0004857|GO:0005515|GO:0005634|GO:0005737|GO:0005758|GO:0006351|GO:0006355|GO:0006606|GO:0006979|GO:0007049|GO:0030216|GO:0031625|GO:0042127|GO:0043065|GO:0043086|GO:0048008|GO:0051782|GO:0071228
99543	Olfml3	2810002E22Rik|AI115209|AW550633|HNOEL-iso|ONT3|mONT3	99543	ENSMUSG00000027848	GO:0003674|GO:0005575|GO:0005576|GO:0007275|GO:0008150
12508	Cd53	AI323659|Ox-44|Tspan25	12508	ENSMUSG00000040747	GO:0001772|GO:0009986|GO:0016020|GO:0016021
26377	Dapp1	Bam32	26377	ENSMUSG00000028159	GO:0005543|GO:0005547|GO:0005737|GO:0005886|GO:0005942|GO:0016020|GO:0035014|GO:0043325
17096	Lyn	AA407514|Hck-2|p53Lyn|p56Lyn	17096	ENSMUSG00000042228	GO:0000166|GO:0001782|GO:0001817|GO:0001933|GO:0002431|GO:0002513|GO:0002553|GO:0002576|GO:0002762|GO:0002768|GO:0002774|GO:0002902|GO:0004672|GO:0004713|GO:0004715|GO:0005102|GO:0005128|GO:0005161|GO:0005178|GO:0005515|GO:0005524|GO:0005623|GO:0005634|GO:0005737|GO:0005758|GO:0005794|GO:0005886|GO:0006468|GO:0006954|GO:0006974|GO:0007165|GO:0007169|GO:0008284|GO:0008285|GO:0009725|GO:0010741|GO:…
14595	B4galt1	AA407245|B-1,4-GalT|GalT|Ggtb|Ggtb2	14595	ENSMUSG00000028413	GO:0000138|GO:0002064|GO:0002526|GO:0003831|GO:0003945|GO:0004461|GO:0005576|GO:0005794|GO:0005886|GO:0005975|GO:0005989|GO:0006012|GO:0006486|GO:0007155|GO:0007339|GO:0007341|GO:0008092|GO:0008285|GO:0008378|GO:0009101|GO:0009312|GO:0009897|GO:0009986|GO:0016020|GO:0016021|GO:0016323|GO:0016740|GO:0016757|GO:0030057|GO:0030112|GO:0030198|GO:0030879|GO:0031526|GO:0035250|GO:0042060|GO:0042127|GO:…
230145	Galnt12	9130206E10|A630062B03Rik	230145	ENSMUSG00000039774	GO:0003674|GO:0004653|GO:0005575|GO:0005794|GO:0008150|GO:0016020|GO:0016021|GO:0016740|GO:0016757
21812	Tgfbr1	ALK5|AU017191|Alk-5|TbetaR-I|TbetaRI	21812	ENSMUSG00000007613	GO:0000166|GO:0000186|GO:0001501|GO:0001525|GO:0001701|GO:0001822|GO:0001824|GO:0001837|GO:0001937|GO:0002088|GO:0004672|GO:0004674|GO:0004675|GO:0005024|GO:0005025|GO:0005114|GO:0005515|GO:0005524|GO:0005886|GO:0005901|GO:0005923|GO:0006355|GO:0006468|GO:0006915|GO:0006917|GO:0007165|GO:0007179|GO:0007507|GO:0008284|GO:0008354|GO:0009790|GO:0009791|GO:0009952|GO:0010468|GO:0010862|GO:0016020|GO:…
373864	Col27a1	5730512J02Rik|AI449266|mKIAA1870	373864	ENSMUSG00000045672	GO:0003674|GO:0005201|GO:0005576|GO:0005578|GO:0005581|GO:0005583|GO:0008150
21898	Tlr4	Lps|Ly87|Ran/M1|Rasl2-8	21898	ENSMUSG00000039005	GO:0000187|GO:0001530|GO:0001875|GO:0002218|GO:0002224|GO:0002282|GO:0002537|GO:0002758|GO:0004872|GO:0004888|GO:0005515|GO:0005622|GO:0005737|GO:0005886|GO:0005887|GO:0006954|GO:0006955|GO:0006979|GO:0007165|GO:0007250|GO:0007252|GO:0009617|GO:0009897|GO:0009986|GO:0010572|GO:0016020|GO:0016021|GO:0030890|GO:0031663|GO:0032496|GO:0032497|GO:0032609|GO:0032689|GO:0032700|GO:0032707|GO:0032715|GO:…
12986	Csf3r	Cd114|Csfgr|G-CSF-R|G-CSFR	12986	ENSMUSG00000028859	GO:0004896|GO:0007155|GO:0016020|GO:0016021|GO:0030593
75234	Rnf19b	4930534K13Rik|4930555L03Rik|Ibrdc3	75234	ENSMUSG00000028793	GO:0005575|GO:0008150|GO:0008270|GO:0016020|GO:0016021|GO:0016874|GO:0046872
16792	Laptm5	E3	16792	ENSMUSG00000028581	GO:0005764|GO:0005765|GO:0005887|GO:0006810|GO:0016020|GO:0016021
230787	Themis2	ICB-1	230787	ENSMUSG00000037731	GO:0003674|GO:0005575|GO:0006954|GO:0008150
20111	Rps6ka1	Rsk1|p90rsk|rsk	20111	ENSMUSG00000003644	GO:0000166|GO:0000287|GO:0004672|GO:0004674|GO:0005524|GO:0005634|GO:0005737|GO:0005819|GO:0005840|GO:0006468|GO:0007243|GO:0008134|GO:0016301|GO:0016310|GO:0016740|GO:0016772|GO:0043027|GO:0043066|GO:0043154|GO:0045893|GO:0045944|GO:2000491
12260	C1qb		12260	ENSMUSG00000036905	GO:0005576|GO:0005581|GO:0005602|GO:0006958|GO:0042803|GO:0045087|GO:0048839
12262	C1qc	AI385742|C1qg|Ciqc	12262	ENSMUSG00000036896	GO:0005576|GO:0005581|GO:0030853|GO:0045650
12259	C1qa	AI255395|C1q	12259	ENSMUSG00000036887	GO:0005576|GO:0005581|GO:0006958
21938	Tnfrsf1b	CD120b|TNF-R-II|TNF-R2|TNF-R75|TNF-alphaR2|TNFBR|TNFR80|TNFRII|TNFalpha-R2|Tnfr-1|Tnfr2|p75	21938	ENSMUSG00000028599	GO:0005031|GO:0005515|GO:0005634|GO:0006954|GO:0006955|GO:0007166|GO:0008219|GO:0008283|GO:0016020|GO:0016021|GO:0030424|GO:0031625|GO:0033209|GO:0043025|GO:0043196|GO:0045121|GO:0048471|GO:0050728|GO:0050779|GO:0051044|GO:0071222
18707	Pik3cd	2410099E07Rik|2610208K16Rik|AW545373|p110delta	18707	ENSMUSG00000039936	GO:0000166|GO:0001782|GO:0005524|GO:0006935|GO:0006954|GO:0007166|GO:0016301|GO:0016310|GO:0016740|GO:0016772|GO:0016773|GO:0030154|GO:0042113|GO:0045087|GO:0046854|GO:0046934|GO:0048015
56485	Slc2a5	AI526984|Glut5|Slc5a	56485	ENSMUSG00000028976	GO:0005215|GO:0005353|GO:0005355|GO:0006810|GO:0008643|GO:0015755|GO:0015758|GO:0016020|GO:0016021|GO:0022857|GO:0022891|GO:0055085
245945	Rbm47	9530077J19Rik	245945	ENSMUSG00000070780	GO:0000166|GO:0003674|GO:0003676|GO:0003723|GO:0005575|GO:0005634|GO:0008150
21682	Tec		21682	ENSMUSG00000029217	GO:0000166|GO:0004672|GO:0004713|GO:0004715|GO:0005515|GO:0005524|GO:0005543|GO:0005737|GO:0005856|GO:0005886|GO:0006468|GO:0007229|GO:0008289|GO:0010543|GO:0016020|GO:0016301|GO:0016310|GO:0016740|GO:0016772|GO:0035556|GO:0046872|GO:0050853
12960	Crybb1	3110006K12Rik|BB1CRY	12960	ENSMUSG00000029343	GO:0005212
74376	Myo18b	4932408L24Rik|4933411E19Rik|Gm448	74376	ENSMUSG00000072720	GO:0000166|GO:0001570|GO:0001701|GO:0003674|GO:0005524|GO:0005634|GO:0005737|GO:0016459|GO:0016461|GO:0030018|GO:0031941|GO:0048739
231633	Tmem119	AW208946|BC025600|obif	231633	ENSMUSG00000054675	GO:0001649|GO:0005515|GO:0005783|GO:0016020|GO:0016021
20345	Selplg	CD162|Psgl-1|Psgl1|Selp1|Selpl	20345	ENSMUSG00000048163	GO:0005515|GO:0005886|GO:0007155|GO:0016020|GO:0016021|GO:0050901|GO:0050902
74096	Hvcn1	0610039P13Rik|AI450555|BTS|Vsop|mVSOP	74096	ENSMUSG00000064267	GO:0005216|GO:0005244|GO:0006810|GO:0006811|GO:0009268|GO:0010043|GO:0015992|GO:0016020|GO:0016021|GO:0030171|GO:0034765|GO:0055085
17969	Ncf1	NOXO2|Ncf-1|p47<phox>|p47phox	17969	ENSMUSG00000015950	GO:0001878|GO:0001909|GO:0002679|GO:0005515|GO:0005737|GO:0005791|GO:0005794|GO:0005829|GO:0005886|GO:0006691|GO:0006742|GO:0006915|GO:0006954|GO:0006968|GO:0007154|GO:0008283|GO:0009617|GO:0016020|GO:0016175|GO:0030425|GO:0035091|GO:0042554|GO:0042742|GO:0043020|GO:0043025|GO:0045730|GO:0045986|GO:0050665|GO:0050830|GO:0050832|GO:0055114|GO:0070946|GO:0070947
56743	Lat2	AW125574|LAB|NTAL|WSCR5|Wbscr15|Wbscr5	56743	ENSMUSG00000040751	GO:0005622|GO:0005886|GO:0016020|GO:0016021|GO:0019722|GO:0035556|GO:0042113|GO:0042169|GO:0043303|GO:0045121|GO:0050853
58805	Mlxipl	ChREBP|WS-bHLH|Wbscr14|bHLHd14	58805	ENSMUSG00000005373	GO:0000122|GO:0003677|GO:0005515|GO:0005634|GO:0005667|GO:0005737|GO:0006351|GO:0006355|GO:0008134|GO:0008284|GO:0010255|GO:0033137|GO:0035538|GO:0042593|GO:0045723|GO:0045821|GO:0045892|GO:0045893|GO:0045944|GO:0046889|GO:0046982|GO:0046983|GO:0071157|GO:0090324
11690	Alox5ap	Flap	11690	ENSMUSG00000060063	GO:0002540|GO:0002675|GO:0004051|GO:0005515|GO:0005634|GO:0005635|GO:0005783|GO:0005829|GO:0006691|GO:0006750|GO:0008047|GO:0016020|GO:0016021|GO:0019370|GO:0019372|GO:0019899|GO:0031965|GO:0042803|GO:0043085|GO:0046982|GO:0047485|GO:0050544|GO:0055114|GO:0070207|GO:0071277
269823	Pon3	2810004E20|AI786302	269823	ENSMUSG00000029759	GO:0004063|GO:0004064|GO:0005576|GO:0005615|GO:0010124|GO:0016787|GO:0018733|GO:0019439|GO:0042803|GO:0043231|GO:0046226|GO:0046395|GO:0046872|GO:0047856
27056	Irf5	AW491843|mirf5	27056	ENSMUSG00000029771	GO:0000975|GO:0003677|GO:0003700|GO:0005515|GO:0005634|GO:0005737|GO:0006351|GO:0006355|GO:0009615|GO:0045087|GO:0051607
21391	Tbxas1	CYP5|CYP5A1|THAS|TS|TXAS|TXS	21391	ENSMUSG00000029925	GO:0001516|GO:0004497|GO:0004796|GO:0005506|GO:0005783|GO:0006633|GO:0008152|GO:0008610|GO:0009055|GO:0016020|GO:0016021|GO:0016491|GO:0016705|GO:0016853|GO:0020037|GO:0030644|GO:0045907|GO:0046872|GO:0055114
23845	Clec5a	Clecsf5|Ly100|MDL-1|Mdl1	23845	ENSMUSG00000029915	GO:0001618|GO:0002076|GO:0005515|GO:0005886|GO:0009986|GO:0016020|GO:0016021|GO:0030246|GO:0045087|GO:0050715
54353	Skap2	2610021A10Rik|AA960083|BB137539|RA70|SKAP-HOM|Saps|Scap2|mSKAP55R	54353	ENSMUSG00000059182	GO:0005543|GO:0005737|GO:0005886|GO:0008285|GO:0042113
54486	Hpgds	H-PGDS|Ptgds2	54486	ENSMUSG00000029919	GO:0000287|GO:0001516|GO:0004364|GO:0004667|GO:0005509|GO:0005634|GO:0005737|GO:0006633|GO:0006693|GO:0008610|GO:0016740|GO:0016853|GO:0042803
15277	Hk2	AI642394|HKII	15277	ENSMUSG00000000628	GO:0000166|GO:0003824|GO:0004396|GO:0005524|GO:0005536|GO:0005739|GO:0005741|GO:0005975|GO:0006006|GO:0006096|GO:0008152|GO:0008637|GO:0016301|GO:0016310|GO:0016740|GO:0016773|GO:0046324|GO:0046835
232201	Arhgap25	A130039I20Rik	232201	ENSMUSG00000030047	GO:0003674|GO:0005096|GO:0005543|GO:0005622|GO:0007165
16172	Il17ra	AW538159|Cdw217|Il17r|VDw217	16172	ENSMUSG00000002897	GO:0005886|GO:0016020|GO:0016021|GO:0032747|GO:0071345|GO:0072537|GO:1900017
11810	Apobec1	Cdar1	11810	ENSMUSG00000040613	GO:0004126|GO:0005737|GO:0006397|GO:0006970|GO:0008270|GO:0009972|GO:0010332|GO:0016554|GO:0016556|GO:0016787|GO:0016814|GO:0017091|GO:0042127|GO:0042157|GO:0042158|GO:0042493|GO:0042953|GO:0045471|GO:0046872|GO:0048255|GO:0051592|GO:0051607|GO:0080111|GO:0090310
12267	C3ar1	AZ3B|C3AR|HNFAG09	12267	ENSMUSG00000040552	GO:0001850|GO:0002430|GO:0002462|GO:0004871|GO:0004930|GO:0004942|GO:0004943|GO:0005886|GO:0006935|GO:0007165|GO:0007186|GO:0007204|GO:0008217|GO:0010575|GO:0010759|GO:0016020|GO:0016021|GO:0030335|GO:0045766|GO:0090023
15170	Ptpn6	Hcph|Ptp1C|SHP-1|hcp|me|motheaten	15170	ENSMUSG00000004266	GO:0001784|GO:0002924|GO:0004721|GO:0004725|GO:0005001|GO:0005515|GO:0005634|GO:0005737|GO:0006470|GO:0008283|GO:0008284|GO:0014068|GO:0016311|GO:0016787|GO:0016791|GO:0017124|GO:0018108|GO:0019221|GO:0019901|GO:0030154|GO:0035335|GO:0035556|GO:0042105|GO:0042130|GO:0042169|GO:0042267|GO:0043407|GO:0043409|GO:0045577|GO:0046703|GO:0050732|GO:0050853|GO:0050860|GO:0070372|GO:2000045
16768	Lag3	CD223|LAG-3|Ly66	16768	ENSMUSG00000030124	GO:0004888|GO:0007166|GO:0009897|GO:0016020|GO:0016021|GO:0042289|GO:0045085|GO:0045954|GO:0050868
11857	Arhgdib	D4|Gdid4|Ly-GDI	11857	ENSMUSG00000030220	GO:0005094|GO:0005096|GO:0005737
52855	Lair1	5133400O11Rik|BB115266|D7Bwg0421e|Lair-1|mLair-1	52855	ENSMUSG00000055541	GO:0005886|GO:0016020|GO:0016021
18987	Pou2f2	Oct-2|Oct2a|Oct2b|Otf-2|Otf2	18987	ENSMUSG00000008496	GO:0002335|GO:0002380|GO:0003677|GO:0003700|GO:0005634|GO:0005737|GO:0006351|GO:0006355|GO:0019904|GO:0043565|GO:0045893|GO:0048305|GO:0048469
22695	Zfp36	Gos24|Nup475|TIS11D|TISII|Tis11|Ttp|Zfp-36	22695	ENSMUSG00000044786	GO:0000122|GO:0000288|GO:0000289|GO:0003676|GO:0003677|GO:0003729|GO:0005634|GO:0005737|GO:0005829|GO:0006357|GO:0006402|GO:0006950|GO:0007243|GO:0008270|GO:0010494|GO:0017091|GO:0019901|GO:0019957|GO:0032680|GO:0035925|GO:0043488|GO:0045638|GO:0046872|GO:0050728|GO:0050779|GO:0060213|GO:0070935|GO:0071889
52150	Kcnk6	D7Ertd764e|Toss|Twik2	52150	ENSMUSG00000046410	GO:0005216|GO:0005267|GO:0005575|GO:0006810|GO:0006811|GO:0016020|GO:0016021|GO:0071805
22177	Tyrobp	DAP12|KARAP|Ly83	22177	ENSMUSG00000030579	GO:0002281|GO:0002283|GO:0005515|GO:0007229|GO:0016020|GO:0016021|GO:0016301|GO:0016310|GO:0042802
243910	Nfkbid	IkappaBNS	243910	ENSMUSG00000036931	GO:0005515|GO:0005634|GO:0006954|GO:0032088|GO:0033085|GO:0043124|GO:0051059|GO:0070245
12606	Cebpa	C/ebpalpha|CBF-A|Cebp	12606	ENSMUSG00000034957	GO:0000050|GO:0000122|GO:0001889|GO:0001892|GO:0003677|GO:0003700|GO:0003705|GO:0005515|GO:0005634|GO:0005667|GO:0006351|GO:0006355|GO:0006357|GO:0007005|GO:0008134|GO:0008203|GO:0008285|GO:0016363|GO:0019221|GO:0019904|GO:0030099|GO:0030225|GO:0030324|GO:0032403|GO:0035189|GO:0042127|GO:0042803|GO:0043234|GO:0043565|GO:0044212|GO:0045444|GO:0045600|GO:0045669|GO:0045892|GO:0045893|GO:0045944|GO:…
12493	Cd37	Tspan26	12493	ENSMUSG00000030798	GO:0001772|GO:0002639|GO:0002920|GO:0016020|GO:0016021
233328	Lrrk1	AW319595|C230002E15Rik|D130026O16Rik|mKIAA1790	233328	ENSMUSG00000015133	GO:0000166|GO:0003674|GO:0004672|GO:0004674|GO:0005524|GO:0005525|GO:0005622|GO:0005737|GO:0005739|GO:0006468|GO:0007264|GO:0008150|GO:0016301|GO:0016310|GO:0016740|GO:0016772|GO:0046872
14159	Fes	AI586313|BB137047|FPS|c-fes	14159	ENSMUSG00000053158	GO:0000166|GO:0004672|GO:0004713|GO:0004715|GO:0005524|GO:0005737|GO:0005794|GO:0005856|GO:0005886|GO:0005925|GO:0006468|GO:0008289|GO:0008360|GO:0010976|GO:0015630|GO:0016020|GO:0016301|GO:0016310|GO:0016740|GO:0016772|GO:0018108|GO:0030054|GO:0030155|GO:0031116|GO:0031234|GO:0031410|GO:0034987|GO:0035091|GO:0042127|GO:0043304|GO:0045595|GO:0045639|GO:0046777|GO:2000145|GO:2000251
16170	Il16	mKIAA4048	16170	ENSMUSG00000001741	GO:0005125|GO:0005515|GO:0005576|GO:0005615|GO:0005622|GO:0005634|GO:0005737|GO:0005886|GO:0006351|GO:0006355|GO:0006935|GO:0030595|GO:0050930
13032	Ctsc	AI047818|DPP1|DPPI	13032	ENSMUSG00000030560	GO:0001913|GO:0004252|GO:0005764|GO:0005783|GO:0005794|GO:0006508|GO:0008233|GO:0008234|GO:0010033|GO:0016787|GO:0031404|GO:0042802|GO:0043621
22228	Ucp2	Slc25a8	22228	ENSMUSG00000033685	GO:0000303|GO:0005739|GO:0005743|GO:0006810|GO:0006839|GO:0016020|GO:0016021|GO:0031966
233571	P2ry6	2010204J23Rik|P2Y6	233571	ENSMUSG00000048779	GO:0004871|GO:0004930|GO:0005886|GO:0007165|GO:0007186|GO:0014911|GO:0016020|GO:0016021|GO:0016323|GO:0016324|GO:0019103|GO:0030321|GO:0035589|GO:0045028|GO:0045029
18576	Pde3b	9830102A01Rik|AI847709	18576	ENSMUSG00000030671	GO:0003824|GO:0004114|GO:0004115|GO:0004119|GO:0005783|GO:0005794|GO:0006198|GO:0007162|GO:0007165|GO:0008081|GO:0008144|GO:0016020|GO:0016021|GO:0016525|GO:0016787|GO:0030552|GO:0031018|GO:0032045|GO:0042593|GO:0043422|GO:0046676|GO:0046872|GO:0050796|GO:0050995|GO:0051219
80719	Igsf6		80719	ENSMUSG00000035004	GO:0003674|GO:0005575|GO:0008150|GO:0016020|GO:0016021
60504	Il21r	NILR	60504	ENSMUSG00000030745	GO:0004888|GO:0004896|GO:0007165|GO:0016020|GO:0016021|GO:0019221
12721	Coro1a	Clabp|Lmb3|TACO|p57	12721	ENSMUSG00000030707	GO:0001772|GO:0001845|GO:0001891|GO:0003779|GO:0005515|GO:0005737|GO:0005856|GO:0005884|GO:0005886|GO:0006816|GO:0006909|GO:0007015|GO:0008022|GO:0008064|GO:0008092|GO:0008360|GO:0015629|GO:0016020|GO:0016477|GO:0030027|GO:0030036|GO:0030335|GO:0030595|GO:0030833|GO:0030864|GO:0031252|GO:0031410|GO:0031589|GO:0032796|GO:0034097|GO:0042102|GO:0042802|GO:0042803|GO:0043029|GO:0043234|GO:0043548|GO:…
66824	Pycard	9130417A21Rik|Asc|CARD5|TMS-1|TNS1|masc	66824	ENSMUSG00000030793	GO:0002020|GO:0002218|GO:0002230|GO:0005515|GO:0005576|GO:0005622|GO:0005737|GO:0005739|GO:0005829|GO:0006915|GO:0006917|GO:0006919|GO:0006954|GO:0010803|GO:0016505|GO:0032088|GO:0032090|GO:0032611|GO:0032688|GO:0033209|GO:0042771|GO:0042803|GO:0042981|GO:0043025|GO:0043065|GO:0043124|GO:0043234|GO:0043280|GO:0043281|GO:0044325|GO:0044444|GO:0050718|GO:0051092|GO:0071222|GO:0071347|GO:0071356|GO:…
16409	Itgam	CD11b/CD18|CR3|CR3A|Cd11b|F730045J24Rik|Ly-40|MAC1|Mac-1|Mac-1a	16409	ENSMUSG00000030786	GO:0001846|GO:0001948|GO:0005634|GO:0007155|GO:0007159|GO:0007229|GO:0008201|GO:0008305|GO:0009897|GO:0009986|GO:0014005|GO:0016020|GO:0016021|GO:0016337|GO:0030593|GO:0043395|GO:0045123|GO:0046982|GO:0050798
67865	Rgs10	2310010N19Rik	67865	ENSMUSG00000030844	GO:0005096|GO:0005515|GO:0005634|GO:0005737|GO:0005886|GO:0009968|GO:0038032|GO:0043025|GO:0043197|GO:0043679
13033	Ctsd	CD|CatD	13033	ENSMUSG00000007891	GO:0000045|GO:0004175|GO:0004190|GO:0005615|GO:0005739|GO:0005764|GO:0006508|GO:0008152|GO:0008233|GO:0016787|GO:0042277|GO:0060441
16985	Lsp1	Lsp-1|WP34|p50|pp52	16985	ENSMUSG00000018819	GO:0003779|GO:0004871|GO:0005794|GO:0005886|GO:0006915|GO:0006935|GO:0006952|GO:0007010|GO:0007165|GO:0016020
244416	Ppp1r3b	6430576E21|AW821953|GL|PTG	244416	ENSMUSG00000046794	GO:0000164|GO:0004721|GO:0005975|GO:0005977|GO:0005979|GO:0005981|GO:0019888|GO:0019899|GO:0042587|GO:0043231|GO:0050790
15446	Hpgd	15-PGDH|AV026552	15446	ENSMUSG00000031613	GO:0000166|GO:0003824|GO:0004957|GO:0005634|GO:0005737|GO:0006629|GO:0006631|GO:0006693|GO:0007179|GO:0007565|GO:0007567|GO:0008152|GO:0016404|GO:0016491|GO:0045786|GO:0051287|GO:0055114|GO:0070403|GO:0097070
78816	Gmip	5031419I10Rik	78816	ENSMUSG00000036246	GO:0005096|GO:0005100|GO:0005622|GO:0007165|GO:0032321|GO:0034259|GO:0035556|GO:0046872
17095	Lyl1	Lyl-1|bHLHa18	17095	ENSMUSG00000034041	GO:0001955|GO:0003677|GO:0005634|GO:0006351|GO:0006355|GO:0030183|GO:0045893|GO:0046983|GO:0060216
16477	Junb		16477	ENSMUSG00000052837	GO:0001570|GO:0001649|GO:0001701|GO:0001829|GO:0003677|GO:0003690|GO:0003700|GO:0005515|GO:0005634|GO:0006351|GO:0006355|GO:0006366|GO:0009987|GO:0030316|GO:0033687|GO:0043565|GO:0045597|GO:0046697|GO:0046983|GO:0051726|GO:0060136|GO:0060716|GO:0071277
17159	Man2b1	AW107687|LAMAN	17159	ENSMUSG00000005142	GO:0003824|GO:0004553|GO:0004559|GO:0005537|GO:0005764|GO:0005975|GO:0006013|GO:0006464|GO:0007611|GO:0008152|GO:0008270|GO:0015923|GO:0016787|GO:0016798|GO:0030246|GO:0043169|GO:0046872
270084	Lpcat2	A330042H22|Aytl1|Aytl1a|lpafat1	270084	ENSMUSG00000033192	GO:0005509|GO:0005783|GO:0005794|GO:0005795|GO:0006663|GO:0008152|GO:0008654|GO:0016020|GO:0016021|GO:0016044|GO:0016740|GO:0016746|GO:0047184|GO:0047192
192654	Pla2g15	ACS|C87498|LLPL|Lpla2|Lypla3	192654	ENSMUSG00000031903	GO:0004622|GO:0005576|GO:0005739|GO:0005764|GO:0006629|GO:0006631|GO:0006672|GO:0008374|GO:0016740|GO:0016746|GO:0016787|GO:0043231|GO:0046470|GO:0047499
11906	Zfhx3	A230102L03Rik|Atbf1|WBP9|mKIAA4228	11906	ENSMUSG00000038872	GO:0000122|GO:0003677|GO:0005634|GO:0005667|GO:0005737|GO:0005739|GO:0019899|GO:0044212|GO:0045662|GO:0045663|GO:0045892
17132	Maf	2810401A20Rik|A230108G15Rik|AW047063|c-maf	17132	ENSMUSG00000055435	GO:0000122|GO:0000981|GO:0001816|GO:0002088|GO:0003677|GO:0003690|GO:0003700|GO:0005515|GO:0005634|GO:0005737|GO:0006351|GO:0006355|GO:0006366|GO:0010628|GO:0032330|GO:0042803|GO:0043565|GO:0045944|GO:0046982|GO:0048468|GO:0048839|GO:0070306
234779	Plcg2	PLCgamma2|Plcg-2	234779	ENSMUSG00000034330	GO:0002316|GO:0004435|GO:0004629|GO:0004871|GO:0005515|GO:0005543|GO:0005829|GO:0005886|GO:0006629|GO:0006661|GO:0007165|GO:0007204|GO:0008081|GO:0008152|GO:0009395|GO:0010468|GO:0016020|GO:0016042|GO:0016787|GO:0030183|GO:0032026|GO:0032237|GO:0032496|GO:0032959|GO:0033198|GO:0035556|GO:0043069|GO:0050852|GO:0050853|GO:0051209
15900	Irf8	AI893568|ICSBP|IRF-8|Icsbp1|Myls	15900	ENSMUSG00000041515	GO:0000975|GO:0003677|GO:0003700|GO:0005515|GO:0005634|GO:0006351|GO:0006355|GO:0006909|GO:0006955|GO:0009617|GO:0030099|GO:0032729|GO:0032735|GO:0042742|GO:0042832|GO:0044130|GO:0045893|GO:0071222
13057	Cyba	b558|nmf333|p22phox	13057	ENSMUSG00000006519	GO:0001938|GO:0003106|GO:0005515|GO:0005737|GO:0005739|GO:0005794|GO:0006801|GO:0006810|GO:0006954|GO:0008217|GO:0009055|GO:0014895|GO:0016020|GO:0016175|GO:0016324|GO:0016491|GO:0017004|GO:0017124|GO:0020037|GO:0022900|GO:0030307|GO:0030425|GO:0042554|GO:0043020|GO:0043025|GO:0045087|GO:0045730|GO:0046872|GO:0046982|GO:0050665|GO:0055114|GO:0071310|GO:0097038
15894	Icam1	CD54|Icam-1|Ly-47|MALA-2	15894	ENSMUSG00000037405	GO:0001772|GO:0002291|GO:0002457|GO:0002693|GO:0005178|GO:0005615|GO:0005886|GO:0007155|GO:0007159|GO:0008360|GO:0009897|GO:0009986|GO:0016020|GO:0016021|GO:0016337|GO:0030155|GO:0032403|GO:0033627|GO:0043498|GO:0045429|GO:0045907|GO:0046813|GO:0051092|GO:0051856|GO:0051926|GO:0071333
56857	Slc37a2	G3PP|Slc37a1|cI-2|ci2	56857	ENSMUSG00000032122	GO:0005215|GO:0006072|GO:0006127|GO:0006810|GO:0008643|GO:0015169|GO:0015794|GO:0016020|GO:0016021|GO:0055085
16154	Il10ra	AW553859|CDw210|CDw210a|Il10r|mIL-10R	16154	ENSMUSG00000032089	GO:0004920|GO:0005737|GO:0016020|GO:0016021|GO:0019221|GO:0019969
81897	Tlr9		81897	ENSMUSG00000045322	GO:0002224|GO:0002237|GO:0002282|GO:0005149|GO:0005515|GO:0005622|GO:0005737|GO:0005764|GO:0005768|GO:0005783|GO:0005886|GO:0006954|GO:0006955|GO:0007165|GO:0007252|GO:0009615|GO:0010508|GO:0016020|GO:0016021|GO:0016323|GO:0016324|GO:0030277|GO:0031410|GO:0032009|GO:0032088|GO:0032715|GO:0032717|GO:0032722|GO:0032728|GO:0032733|GO:0032735|GO:0032741|GO:0032755|GO:0032757|GO:0032760|GO:0034122|GO:…
74153	Uba7	1300004C08Rik|Ube1l	74153	ENSMUSG00000032596	GO:0006464|GO:0019782|GO:0019941|GO:0032020
67213	Cmtm6	2810051A14Rik|AA536733|Cklfsf6	67213	ENSMUSG00000032434	GO:0003674|GO:0005125|GO:0005575|GO:0005615|GO:0006935|GO:0008150|GO:0016020|GO:0016021
13051	Cx3cr1		13051	ENSMUSG00000052336	GO:0002282|GO:0004871|GO:0004896|GO:0004930|GO:0004950|GO:0005886|GO:0007165|GO:0007186|GO:0016020|GO:0016021|GO:0016495|GO:0016525|GO:0019221|GO:0021795|GO:0030336|GO:0032809|GO:0043005|GO:0043066|GO:0045766|GO:0048246|GO:0048471|GO:0070098
21929	Tnfaip3	A20|Tnfip3	21929	ENSMUSG00000019850	GO:0001922|GO:0002020|GO:0002237|GO:0002315|GO:0002632|GO:0002634|GO:0002637|GO:0002677|GO:0003677|GO:0003824|GO:0004221|GO:0004842|GO:0004843|GO:0005515|GO:0005634|GO:0005737|GO:0005764|GO:0005813|GO:0006508|GO:0006915|GO:0006954|GO:0008152|GO:0008233|GO:0008234|GO:0008270|GO:0009611|GO:0010507|GO:0016579|GO:0016787|GO:0016874|GO:0019900|GO:0031397|GO:0032088|GO:0032495|GO:0032691|GO:0032703|GO:…
15979	Ifngr1	CD119|IFN-gammaR|Ifgr|Ifngr|Nktar	15979	ENSMUSG00000020009	GO:0005783|GO:0014069|GO:0016020|GO:0016021|GO:0019955|GO:0030425|GO:0031982
20393	Sgk1	Sgk	20393	ENSMUSG00000019970	GO:0000166|GO:0004672|GO:0004674|GO:0005515|GO:0005524|GO:0005634|GO:0005737|GO:0005739|GO:0005783|GO:0005886|GO:0006468|GO:0006883|GO:0006915|GO:0006950|GO:0006974|GO:0007019|GO:0007616|GO:0008542|GO:0010765|GO:0016020|GO:0016301|GO:0016310|GO:0016740|GO:0016772|GO:0018105|GO:0030307|GO:0031115|GO:0032869|GO:0032880|GO:0043005|GO:0043066|GO:0043402|GO:0043423|GO:0048037|GO:0048156|GO:0048471|GO:…
27355	Pald1	MMPAL|Pald|mKIAA1274	27355	ENSMUSG00000020092	GO:0003674|GO:0005575|GO:0005737|GO:0008150
16414	Itgb2	2E6|AI528527|Cd18|LAD|LCAMB|Lfa1|MF17	16414	ENSMUSG00000000290	GO:0001948|GO:0002523|GO:0004872|GO:0005102|GO:0005515|GO:0007155|GO:0007159|GO:0007160|GO:0007229|GO:0007275|GO:0008305|GO:0009986|GO:0016020|GO:0016021|GO:0016337|GO:0019901|GO:0030101|GO:0030593|GO:0032403|GO:0043542|GO:0045121|GO:0045123|GO:0045429|GO:0045766|GO:0046982|GO:0050730|GO:0050798|GO:0050839|GO:0051092
237387	Lrrc3	1300011L04Rik|C21orf102	237387	ENSMUSG00000051652	GO:0003674|GO:0008150|GO:0016020|GO:0016021
14676	Gna15	G[a]15|Galpha15	14676	ENSMUSG00000034792	GO:0000166|GO:0001664|GO:0003924|GO:0004871|GO:0005525|GO:0005834|GO:0006184|GO:0006471|GO:0007165|GO:0007186|GO:0007188|GO:0007200|GO:0007204|GO:0016020|GO:0019001|GO:0031234|GO:0031683|GO:0046872|GO:0060158
20852	Stat6		20852	ENSMUSG00000002147	GO:0000122|GO:0000790|GO:0000979|GO:0002296|GO:0002829|GO:0003677|GO:0003700|GO:0004871|GO:0005509|GO:0005634|GO:0005737|GO:0006351|GO:0006355|GO:0007165|GO:0019221|GO:0033598|GO:0034097|GO:0042127|GO:0042802|GO:0043565|GO:0045944|GO:0048295|GO:0060443
22778	Ikzf1	5832432G11Rik|Ikaros|LyF-1|Zfpn1a1|Znfn1a1|hlk-1|mKIAA4227	22778	ENSMUSG00000018654	GO:0000122|GO:0001779|GO:0003677|GO:0003700|GO:0005515|GO:0005634|GO:0005667|GO:0005721|GO:0006355|GO:0030097|GO:0030183|GO:0030217|GO:0030900|GO:0040018|GO:0043565|GO:0045660|GO:0045892|GO:0045893|GO:0045944|GO:0046982|GO:0048535|GO:0048538|GO:0048541|GO:0048732|GO:0051138|GO:0060041
56193	Plek	2010300B13Rik	56193	ENSMUSG00000020120	GO:0005080|GO:0005543|GO:0005737|GO:0006904|GO:0007229|GO:0010572|GO:0010920|GO:0010925|GO:0030030|GO:0030836|GO:0030845|GO:0030866|GO:0031529|GO:0031532|GO:0032233|GO:0032587|GO:0033625|GO:0035556|GO:0042803|GO:0043325|GO:0045744|GO:0046488|GO:0060305|GO:0070493|GO:0070527|GO:0070528|GO:0070560
19696	Rel	c-Rel	19696	ENSMUSG00000020275	GO:0001816|GO:0003700|GO:0005515|GO:0005634|GO:0005667|GO:0005737|GO:0007249|GO:0043565|GO:0045084|GO:0045893|GO:1901215
16822	Lcp2	AI323664|BB161688|SLP-76|SLP76|twm	16822	ENSMUSG00000002699	GO:0005737|GO:0045576|GO:0050663
171285	Havcr2	TIM-3|Tim3|Timd3	171285	ENSMUSG00000020399	GO:0016020|GO:0016021
17001	Ltc4s		17001	ENSMUSG00000020377	GO:0004464|GO:0005634|GO:0005635|GO:0005783|GO:0006691|GO:0006750|GO:0008047|GO:0008152|GO:0008289|GO:0016020|GO:0016021|GO:0016829|GO:0019370|GO:0043085|GO:0043231|GO:0043295|GO:0046982
320207	Pik3r5	AV230647|F730038I15Rik	320207	ENSMUSG00000020901	GO:0005634|GO:0005737|GO:0005942|GO:0016020|GO:0016301|GO:0016310|GO:0043551|GO:0046935
12514	Cd68	Scard1|gp110	12514	ENSMUSG00000018774	GO:0005764|GO:0005768|GO:0005886|GO:0016020|GO:0016021|GO:0071310
66102	Cxcl16	0910001K24Rik|AV290116|BB024863|CXCL16v1|CXCL16v2|SR-PSOX|Zmynd15	66102	ENSMUSG00000018920	GO:0005041|GO:0005044|GO:0005125|GO:0005615|GO:0006935|GO:0008009|GO:0016020|GO:0016021|GO:0030307|GO:0030335|GO:0034097|GO:0034341|GO:0034612
216991	Adap2	Centa2	216991	ENSMUSG00000020709	GO:0005096|GO:0005543|GO:0005545|GO:0005546|GO:0005547|GO:0005737|GO:0005740|GO:0005829|GO:0005886|GO:0007507|GO:0008060|GO:0008270|GO:0016020|GO:0032312|GO:0043325|GO:0043533|GO:0046872|GO:0048017
76408	Abcc3	1700019L09Rik|ABC31|MLP2|MOAT-D|MRP3	76408	ENSMUSG00000020865	GO:0000166|GO:0005215|GO:0005524|GO:0005887|GO:0006200|GO:0006810|GO:0006855|GO:0008559|GO:0015238|GO:0015432|GO:0015722|GO:0015893|GO:0016020|GO:0016021|GO:0016323|GO:0016887|GO:0017111|GO:0042626|GO:0055085
66610	Abi3	2210414K06Rik|AI987680|NESH	66610	ENSMUSG00000018381	GO:0003674|GO:0005622|GO:0005737|GO:0018108|GO:0030027|GO:0030334
14710	Gngt2	AV096488	14710	ENSMUSG00000038811	GO:0004871|GO:0005834|GO:0005886|GO:0006184|GO:0007165|GO:0007186|GO:0016020
14824	Grn	epithelin	14824	ENSMUSG00000034708	GO:0001835|GO:0005615|GO:0005739|GO:0007566|GO:0009986|GO:0010976|GO:0032355|GO:0035988|GO:0043231|GO:0048488|GO:0050679|GO:0060179|GO:0060999|GO:0061351
104681	Slc16a6	AW743111|ESTM12|MCT 6|MCT 7|MCT6	104681	ENSMUSG00000041920	GO:0003674|GO:0005575|GO:0005886|GO:0006810|GO:0008150|GO:0015293|GO:0016020|GO:0016021|GO:0055085
217262	Abca9	D630040K07Rik	217262	ENSMUSG00000041797	GO:0000166|GO:0005524|GO:0005739|GO:0006200|GO:0006810|GO:0008152|GO:0016020|GO:0016021|GO:0016887|GO:0017111
217303	Cd300a	B230315M08Rik|Clm8|LMIR1|MAIR-I|MAIR-Ia|MMAC8|Pigr4|mcpir1	217303	ENSMUSG00000034652	GO:0002552|GO:0005515|GO:0005886|GO:0006898|GO:0014063|GO:0016020|GO:0016021|GO:0019902|GO:0043305
12409	Cbr2	MLCR	12409	ENSMUSG00000025150	GO:0000166|GO:0004090|GO:0005515|GO:0005739|GO:0006116|GO:0008152|GO:0016491|GO:0043621|GO:0051262|GO:0055114
30955	Pik3cg	5830428L06Rik|PI3Kgamma|p110gamma	30955	ENSMUSG00000020573	GO:0000166|GO:0002675|GO:0004674|GO:0005524|GO:0005622|GO:0005737|GO:0005886|GO:0005942|GO:0005944|GO:0006468|GO:0006897|GO:0006935|GO:0006954|GO:0007186|GO:0007204|GO:0010897|GO:0014065|GO:0016020|GO:0016301|GO:0016303|GO:0016310|GO:0016740|GO:0016772|GO:0016773|GO:0032252|GO:0036092|GO:0043066|GO:0043406|GO:0046854|GO:0046875|GO:0046934|GO:0048015|GO:0051897|GO:0097284
18035	Nfkbia	AI462015|Nfkbi	18035	ENSMUSG00000021025	GO:0000060|GO:0005515|GO:0005634|GO:0005737|GO:0005829|GO:0005886|GO:0007253|GO:0008139|GO:0010745|GO:0010875|GO:0010888|GO:0019899|GO:0031072|GO:0031625|GO:0031663|GO:0032088|GO:0032270|GO:0032403|GO:0032495|GO:0032496|GO:0034142|GO:0042127|GO:0042802|GO:0042994|GO:0043234|GO:0043330|GO:0045638|GO:0045746|GO:0045893|GO:0045944|GO:0051059|GO:0070427|GO:0070431
19141	Lgmn	AEP|AI746452|AU022324|Prsc1	19141	ENSMUSG00000021190	GO:0001101|GO:0004197|GO:0005764|GO:0005770|GO:0006508|GO:0008233|GO:0008234|GO:0016787|GO:0040015|GO:0043524|GO:0045177
104759	Pld4	AI132321|thss	104759	ENSMUSG00000052160	GO:0003824|GO:0004630|GO:0005515|GO:0005575|GO:0008150|GO:0008152|GO:0016020|GO:0016021|GO:0016042|GO:0016787|GO:0070290
17084	Ly86	MD-1|MD1	17084	ENSMUSG00000021423	GO:0005576|GO:0006954|GO:0045087
12522	Cd83		12522	ENSMUSG00000015396	GO:0009897|GO:0014070|GO:0016020|GO:0016021|GO:0032713|GO:0032733|GO:0032743|GO:0043372
218203	Mylip	9430057C20Rik|Mir	218203	ENSMUSG00000038175	GO:0004842|GO:0005622|GO:0005737|GO:0005856|GO:0005886|GO:0006928|GO:0007399|GO:0008092|GO:0008270|GO:0010989|GO:0016020|GO:0016567|GO:0016874|GO:0019898|GO:0031648|GO:0032803|GO:0042632|GO:0042787|GO:0045732|GO:0046872|GO:0055098
66329	Susd3	1700017I11Rik|2810440J20Rik	66329	ENSMUSG00000021384	GO:0003674|GO:0005575|GO:0008150|GO:0016020|GO:0016021
20963	Syk	Sykb	20963	ENSMUSG00000021457	GO:0000166|GO:0000187|GO:0001525|GO:0001820|GO:0001945|GO:0002281|GO:0002283|GO:0002366|GO:0002554|GO:0004672|GO:0004713|GO:0004715|GO:0004716|GO:0005178|GO:0005515|GO:0005524|GO:0005737|GO:0005886|GO:0006468|GO:0007159|GO:0007166|GO:0007167|GO:0007186|GO:0007229|GO:0007257|GO:0010543|GO:0016020|GO:0016301|GO:0016310|GO:0016740|GO:0016772|GO:0018108|GO:0019370|GO:0019815|GO:0019901|GO:0019904|GO:…
212032	Hk3	HK III|HK-III	212032	ENSMUSG00000025877	GO:0000166|GO:0003824|GO:0004396|GO:0005524|GO:0005739|GO:0005975|GO:0006096|GO:0008152|GO:0016301|GO:0016310|GO:0016740|GO:0016773|GO:0019899|GO:0042562|GO:0043234|GO:0046835
212937	Tifab		212937	ENSMUSG00000049625	GO:0003674|GO:0005575|GO:0008150
105348	Golm1	2310001L02Rik|AW125446|D030064E01Rik|GP73|Golph2|PSEC0257	105348	ENSMUSG00000021556	GO:0003674|GO:0005794|GO:0008150
15212	Hexb		15212	ENSMUSG00000021665	GO:0001501|GO:0001669|GO:0003824|GO:0004553|GO:0004563|GO:0005764|GO:0005975|GO:0006044|GO:0006687|GO:0006689|GO:0006874|GO:0007040|GO:0007338|GO:0007341|GO:0007605|GO:0007626|GO:0008049|GO:0008152|GO:0008360|GO:0008654|GO:0009313|GO:0015929|GO:0016020|GO:0016231|GO:0016787|GO:0016798|GO:0019915|GO:0019953|GO:0030203|GO:0030246|GO:0031323|GO:0042552|GO:0042803|GO:0043169|GO:0043615|GO:0044267|GO:…
17079	Cd180	F630107B15|Ly78|RP105	17079	ENSMUSG00000021624	GO:0005886|GO:0006954|GO:0016020|GO:0016021|GO:0045087
18792	Plau	u-PA|uPA	18792	ENSMUSG00000021822	GO:0001525|GO:0001666|GO:0003824|GO:0004252|GO:0005576|GO:0005615|GO:0006508|GO:0008233|GO:0008236|GO:0008284|GO:0009986|GO:0010469|GO:0014909|GO:0014910|GO:0014911|GO:0016020|GO:0016301|GO:0016310|GO:0016787|GO:0033628|GO:0042060|GO:0042127|GO:0042730|GO:0043403|GO:0060279|GO:0070997|GO:2000097|GO:2000345|GO:2000379
18753	Prkcd	AI385711|D14Ertd420e|PKC[d]|PKCdelta|Pkcd	18753	ENSMUSG00000021948	GO:0000166|GO:0004672|GO:0004674|GO:0004697|GO:0004699|GO:0004715|GO:0005524|GO:0005634|GO:0005737|GO:0005739|GO:0005783|GO:0005829|GO:0005886|GO:0005911|GO:0006468|GO:0006915|GO:0006917|GO:0006979|GO:0007049|GO:0008022|GO:0008047|GO:0015810|GO:0016020|GO:0016064|GO:0016301|GO:0016310|GO:0016363|GO:0016740|GO:0016772|GO:0018107|GO:0019899|GO:0019901|GO:0023021|GO:0030837|GO:0032613|GO:0032615|GO:…
192187	Stab1	FEEL-1|FELE-1|MFEEL-1|MS-1|STAB-1|mKIAA0246	192187	ENSMUSG00000042286	GO:0005041|GO:0005044|GO:0005737|GO:0005887|GO:0007267|GO:0016525|GO:0030169|GO:0042742|GO:0051635
545030	Wdfy4		545030	ENSMUSG00000051506	GO:0003674|GO:0005575|GO:0008150
58809	Rnase4	C730049F20Rik	58809	ENSMUSG00000021876	GO:0003674|GO:0004518|GO:0004519|GO:0005576|GO:0008150|GO:0016787
11727	Ang	AI385586|Ang1|Rnase5|Rnase5a	11727	ENSMUSG00000072115	GO:0001525|GO:0001666|GO:0001938|GO:0003676|GO:0003723|GO:0003779|GO:0004518|GO:0004519|GO:0004522|GO:0004540|GO:0005102|GO:0005507|GO:0005576|GO:0005605|GO:0005615|GO:0005634|GO:0006651|GO:0007202|GO:0007275|GO:0007417|GO:0008201|GO:0009303|GO:0009725|GO:0016477|GO:0016787|GO:0017148|GO:0030154|GO:0030426|GO:0032148|GO:0032311|GO:0032431|GO:0042277|GO:0042327|GO:0043025|GO:0048662|GO:0050714
20540	Slc7a7	AI790233|my+lat1	20540	ENSMUSG00000000958	GO:0003333|GO:0005886|GO:0006810|GO:0006865|GO:0015171|GO:0016020|GO:0016021
50934	Slc7a8	AA408822|LAT2	50934	ENSMUSG00000022180	GO:0003333|GO:0005275|GO:0005737|GO:0005886|GO:0006810|GO:0006865|GO:0015101|GO:0015171|GO:0015179|GO:0015695|GO:0015807|GO:0016020|GO:0016021|GO:0019534|GO:0055085
18826	Lcp1	AW536232|D14Ertd310e|LCP-1|Pls2|pp65	18826	ENSMUSG00000021998	GO:0001726|GO:0001891|GO:0002286|GO:0003779|GO:0005509|GO:0005515|GO:0005737|GO:0005829|GO:0005856|GO:0005884|GO:0005886|GO:0009611|GO:0015629|GO:0016020|GO:0030054|GO:0033157|GO:0042802|GO:0042995|GO:0051015|GO:0051017
239217	Kctd12	AU046135|AW538430|Pfet1|Pfetin	239217		GO:0005515|GO:0005886|GO:0008277|GO:0016020|GO:0030054|GO:0042734|GO:0043235|GO:0045202|GO:0045211|GO:0051260
23880	Fyb	ADAP|B630013F22Rik	23880	ENSMUSG00000022148	GO:0005634|GO:0005737|GO:0032403|GO:0045576
223433	Fam105a	9830126M18	223433	ENSMUSG00000056069	GO:0003674|GO:0005575|GO:0008150
20491	Sla	Slap|Slap-1	20491	ENSMUSG00000022372	GO:0005515|GO:0005737|GO:0005768
12983	Csf2rb	AI848964|AIC2B|Bc|CDw131|Csf2rb1|Csfgmrb|Il3r|Il3rb|Il3rb1|Il5rb	12983	ENSMUSG00000071713	GO:0004896|GO:0005515|GO:0016020|GO:0016021|GO:0019221
19354	Rac2	AI323801|AI452260	19354	ENSMUSG00000033220	GO:0000166|GO:0003924|GO:0005525|GO:0005622|GO:0005635|GO:0005737|GO:0006184|GO:0006935|GO:0007264|GO:0008284|GO:0016020|GO:0030031|GO:0030036|GO:0045453|GO:0060263
72318	Cyth4	2510004M07Rik|5830469K17Rik|AI467541|Pscd4|mFLJ00017	72318	ENSMUSG00000018008	GO:0005085|GO:0005086|GO:0005543|GO:0005622|GO:0005886|GO:0016020|GO:0030155|GO:0032012
18591	Pdgfb	PDGF-B|Sis	18591	ENSMUSG00000000489	GO:0001892|GO:0001938|GO:0002548|GO:0003104|GO:0005161|GO:0005518|GO:0005576|GO:0005737|GO:0006468|GO:0006929|GO:0007179|GO:0007275|GO:0007507|GO:0008083|GO:0008284|GO:0009611|GO:0009986|GO:0010512|GO:0010544|GO:0014068|GO:0014911|GO:0016020|GO:0016176|GO:0016323|GO:0018105|GO:0018108|GO:0030031|GO:0030036|GO:0030335|GO:0030336|GO:0031954|GO:0032147|GO:0032148|GO:0035793|GO:0038001|GO:0042803|GO:…
74039	Nfam1	4921501M20Rik|Cnaip	74039	ENSMUSG00000058099	GO:0004888|GO:0005622|GO:0005886|GO:0007165|GO:0009986|GO:0016020|GO:0016021|GO:0030183|GO:0035556|GO:0045121|GO:0045577|GO:0050853|GO:0050861|GO:0051091
64099	Parvg	AI413459	64099	ENSMUSG00000022439	GO:0003779|GO:0005575|GO:0005737|GO:0005856|GO:0005886|GO:0007155|GO:0008150|GO:0016020|GO:0030054
668218	Bin2		668218		GO:0003674|GO:0005575|GO:0005737|GO:0008150
105855	Nckap1l	4930568P13Rik|AI463083|Hem1|Hemp1	105855	ENSMUSG00000022488	GO:0001782|GO:0002262|GO:0005829|GO:0006461|GO:0030011|GO:0030295|GO:0030593|GO:0030675|GO:0030838|GO:0030866|GO:0030890|GO:0031209|GO:0032403|GO:0032700|GO:0032715|GO:0032855|GO:0033630|GO:0035509|GO:0042102|GO:0042221|GO:0042327|GO:0042493|GO:0043029|GO:0043066|GO:0043372|GO:0043378|GO:0045579|GO:0045588|GO:0045621|GO:0045648|GO:0045860|GO:0050853|GO:0060100|GO:0070358|GO:0090023
239743	Klhl6		239743	ENSMUSG00000043008	GO:0002467|GO:0003674|GO:0005575|GO:0050853
16419	Itgb5	AA475909|AI874634|ESTM23|[b]-5|[b]5|[b]5A|[b]5B|beta-5|beta5	16419	ENSMUSG00000022817	GO:0004872|GO:0005102|GO:0005178|GO:0005925|GO:0007155|GO:0007160|GO:0007229|GO:0007275|GO:0008305|GO:0016020|GO:0016021|GO:0031252
12524	Cd86	B7|B7-2|B7.2|B70|CLS1|Cd28l2|ETC-1|Ly-58|Ly58|MB7|MB7-2|TS/A-2	12524	ENSMUSG00000022901	GO:0002224|GO:0002668|GO:0005102|GO:0005886|GO:0009897|GO:0009986|GO:0016020|GO:0016021|GO:0042102|GO:0042104|GO:0042113|GO:0043231|GO:0051607
15163	Hcls1	AW213261|HS1	15163	ENSMUSG00000022831	GO:0005515|GO:0005634|GO:0005737|GO:0005739|GO:0005886|GO:0008284|GO:0009725|GO:0017124|GO:0030218|GO:0032403|GO:0042531
80859	Nfkbiz	AA408868|INAP|Mail	80859	ENSMUSG00000035356	GO:0005634|GO:0006351|GO:0006355|GO:0006954
67742	Samsn1	4930571B16Rik|930571B16Rik|Hacs1|SLy2	67742	ENSMUSG00000022876	GO:0001784|GO:0002820|GO:0005634|GO:0005737|GO:0005829|GO:0042995|GO:0050732|GO:0050869
12394	Runx1	AI462102|AML1|Cbfa2|Pebp2a2|Pebpa2b	12394	ENSMUSG00000022952	GO:0000975|GO:0001501|GO:0001701|GO:0001889|GO:0002318|GO:0003677|GO:0003700|GO:0005509|GO:0005515|GO:0005524|GO:0005604|GO:0005634|GO:0006351|GO:0006355|GO:0007417|GO:0008134|GO:0009966|GO:0030097|GO:0030099|GO:0030182|GO:0030853|GO:0030854|GO:0031069|GO:0032526|GO:0035162|GO:0042803|GO:0043231|GO:0045766|GO:0045893|GO:0045944|GO:0046982|GO:0048266|GO:0048666|GO:0060216|GO:0070491|GO:0071336|GO:…
26382	Fgd2	Tcd-2|Tcd2|ZFYVE4|tcs-2|tcs2	26382	ENSMUSG00000024013	GO:0005085|GO:0005089|GO:0005543|GO:0005622|GO:0005634|GO:0005737|GO:0005768|GO:0005856|GO:0005886|GO:0016020|GO:0035023|GO:0042995|GO:0046872
320484	Rasal3	A430107D22Rik	320484	ENSMUSG00000052142	GO:0005096|GO:0005099|GO:0005543|GO:0005622|GO:0005737|GO:0007165|GO:0031235|GO:0032320|GO:0046580|GO:0051056
17916	Myo1f	C330006B10Rik	17916	ENSMUSG00000024300	GO:0000166|GO:0002446|GO:0003674|GO:0005524|GO:0007162|GO:0016459|GO:0030335|GO:0030864|GO:0031941|GO:0032956|GO:0043312|GO:0045088|GO:0050830
16913	Psmb8	Lmp-7|Lmp7	16913	ENSMUSG00000024338	GO:0000502|GO:0004175|GO:0004298|GO:0005634|GO:0005737|GO:0005839|GO:0006508|GO:0008233|GO:0016787|GO:0019882|GO:0030154|GO:0045444|GO:0051603
114584	Clic1	Clcp|G6	114584	ENSMUSG00000007041	GO:0005216|GO:0005244|GO:0005247|GO:0005254|GO:0005634|GO:0005635|GO:0005737|GO:0005739|GO:0005886|GO:0006810|GO:0006811|GO:0006821|GO:0016020|GO:0016021|GO:0034220|GO:0034707|GO:0034765|GO:0045669|GO:0051881
11629	Aif1	AI607846|AIF-1|D17H6S50E|G1|Iba1	11629	ENSMUSG00000024397	GO:0001726|GO:0001774|GO:0001891|GO:0001934|GO:0003779|GO:0005509|GO:0005515|GO:0005634|GO:0005737|GO:0005829|GO:0005856|GO:0005884|GO:0005886|GO:0006911|GO:0010629|GO:0014739|GO:0016020|GO:0016601|GO:0030027|GO:0030041|GO:0030335|GO:0032587|GO:0042102|GO:0042995|GO:0043066|GO:0043204|GO:0045429|GO:0048471|GO:0048661|GO:0048662|GO:0051015|GO:0051017|GO:0071672|GO:0071673|GO:0090026|GO:0097178|GO:…
16988	Lst1	B144	16988	ENSMUSG00000073412	GO:0005737|GO:0016021|GO:0016358|GO:0050672
15937	Ier3	AI663993|IEX-1|cI-3|gly96	15937	ENSMUSG00000003541	GO:0001562|GO:0003085|GO:0005515|GO:0005575|GO:0042981|GO:0043065|GO:0045732|GO:0045820|GO:0050728|GO:2000377
18037	Nfkbie	IKBE	18037	ENSMUSG00000023947	GO:0005737|GO:0005794|GO:0042942|GO:0045892|GO:0048471
83433	Trem2	Trem2a|Trem2b|Trem2c	83433	ENSMUSG00000023992	GO:0004888|GO:0005576|GO:0005886|GO:0007165|GO:0016020|GO:0016021
70785	Dennd1c	4432409M07Rik	70785	ENSMUSG00000002668	GO:0003674|GO:0005085|GO:0005575|GO:0005737|GO:0008150|GO:0031410|GO:0050790
22324	Vav1	Vav|vav-T	22324	ENSMUSG00000034116	GO:0005085|GO:0005089|GO:0005515|GO:0005543|GO:0005622|GO:0006909|GO:0006955|GO:0007229|GO:0030217|GO:0030676|GO:0035023|GO:0035556|GO:0042110|GO:0043087|GO:0045785|GO:0046872|GO:0050790
21815	Tgif1	AA959811|AI462167|Tgif	21815	ENSMUSG00000047407	GO:0000122|GO:0001843|GO:0003677|GO:0003682|GO:0003700|GO:0005515|GO:0005634|GO:0006351|GO:0006355|GO:0007368|GO:0008285|GO:0008432|GO:0009953|GO:0010629|GO:0043565|GO:0045666|GO:0048146|GO:0048387|GO:0060041|GO:0070410
225049	Ttc7	1110035E02Rik|1700007L07Rik|Ttc7a|fsn|hea	225049	ENSMUSG00000036918	GO:0006879|GO:0030097
63955	Cables1	Cables|ik3-1	63955	ENSMUSG00000040957	GO:0000082|GO:0005515|GO:0005634|GO:0005737|GO:0007049|GO:0007399|GO:0016538|GO:0042995|GO:0051301|GO:0051302|GO:0051726
72512	Tmem173	2610307O08Rik|ERIS|MPYS|Mita|STING	72512	ENSMUSG00000024349	GO:0002218|GO:0002230|GO:0005515|GO:0005737|GO:0005739|GO:0005741|GO:0005783|GO:0005789|GO:0005794|GO:0005886|GO:0006915|GO:0008134|GO:0016020|GO:0016021|GO:0019901|GO:0031625|GO:0032092|GO:0032608|GO:0033160|GO:0035458|GO:0042803|GO:0042993|GO:0045087|GO:0045944|GO:0048471|GO:0051607|GO:0071360
12475	Cd14		12475	ENSMUSG00000051439	GO:0001530|GO:0002237|GO:0005615|GO:0005886|GO:0006954|GO:0009986|GO:0016020|GO:0031225|GO:0032760|GO:0045087|GO:0045121|GO:0045807|GO:0050715|GO:0070891|GO:0071222|GO:0071223
16149	Cd74	CLIP|DHLAG|HLADG|Ia-GAMMA|Ii	16149	ENSMUSG00000024610	GO:0000187|GO:0001516|GO:0001540|GO:0001961|GO:0002606|GO:0002792|GO:0002821|GO:0002830|GO:0002906|GO:0004896|GO:0005515|GO:0005764|GO:0005770|GO:0005771|GO:0005773|GO:0005783|GO:0005794|GO:0005886|GO:0005887|GO:0006461|GO:0006886|GO:0006952|GO:0006955|GO:0007165|GO:0008283|GO:0009897|GO:0009986|GO:0016020|GO:0016021|GO:0016064|GO:0019882|GO:0019886|GO:0019955|GO:0030890|GO:0035691|GO:0035692|GO:…
12978	Csf1r	AI323359|CD115|CSF-1R|Csfmr|Fim-2|Fms|M-CSF-R|M-CSFR	12978	ENSMUSG00000024621	GO:0000166|GO:0001934|GO:0004672|GO:0004713|GO:0004714|GO:0005011|GO:0005515|GO:0005524|GO:0005886|GO:0006468|GO:0006954|GO:0007169|GO:0008283|GO:0008284|GO:0008360|GO:0009986|GO:0016020|GO:0016021|GO:0016301|GO:0016310|GO:0016740|GO:0016772|GO:0018108|GO:0019221|GO:0019955|GO:0030097|GO:0030316|GO:0030335|GO:0031529|GO:0036006|GO:0038145|GO:0042517|GO:0042803|GO:0043235|GO:0045087|GO:0045124|GO:…
11555	Adrb2	Adrb-2|Badm|Gpcr7	11555	ENSMUSG00000045730	GO:0001965|GO:0001993|GO:0002024|GO:0002025|GO:0002028|GO:0002032|GO:0002086|GO:0003059|GO:0004871|GO:0004930|GO:0004935|GO:0004941|GO:0005515|GO:0005634|GO:0005737|GO:0005768|GO:0005886|GO:0005887|GO:0005901|GO:0006898|GO:0007165|GO:0007186|GO:0007189|GO:0007190|GO:0008144|GO:0008179|GO:0008284|GO:0009409|GO:0010765|GO:0015459|GO:0016020|GO:0016021|GO:0016324|GO:0030279|GO:0030424|GO:0030425|GO:…
27060	Tcirg1	ATP6N1C|ATP6a3|Atp6i|OC-116|OPTB1|Stv1|TIRC7|Vph1|oc	27060	ENSMUSG00000001750	GO:0005739|GO:0005886|GO:0016324
54445	Unc93b1	Unc-93B1|Unc93b	54445	ENSMUSG00000036908	GO:0002224|GO:0005764|GO:0005768|GO:0005783|GO:0006886|GO:0009615|GO:0016020|GO:0016021|GO:0019886|GO:0031410|GO:0032009|GO:0034138|GO:0034154|GO:0034162|GO:0035325|GO:0045087
107375	Slc25a45	AW491445	107375	ENSMUSG00000024818	GO:0003674|GO:0005739|GO:0005743|GO:0006810|GO:0008150|GO:0016020|GO:0016021|GO:0055085
78317	Ccdc88b	2610041P08Rik|Ccdc88	78317	ENSMUSG00000047810	GO:0000226|GO:0003674|GO:0005575|GO:0005737|GO:0008017|GO:0008150
108101	Fermt3	C79673|Kindlin3	108101	ENSMUSG00000024965	GO:0002102|GO:0005178|GO:0005515|GO:0005543|GO:0007155|GO:0007159|GO:0030054|GO:0033622|GO:0033632|GO:0042995|GO:0070527
74760	Rab3il1	1200014K04Rik|AI115013|C76746|Rab3ail1	74760	ENSMUSG00000024663	GO:0005085|GO:0005575|GO:0017112|GO:0019900|GO:0050790
65221	Slc15a3	Ci1|cI-1	65221	ENSMUSG00000024737	GO:0005215|GO:0005764|GO:0005765|GO:0006810|GO:0006857|GO:0015031|GO:0015293|GO:0015833|GO:0016020|GO:0016021
17476	Mpeg1	MPS1|Mpg-1	17476	ENSMUSG00000046805	GO:0016020|GO:0016021
14537	Gcnt1	5630400D21Rik|B130048E03|IGnT	14537	ENSMUSG00000038843	GO:0003829|GO:0005615|GO:0005794|GO:0008375|GO:0016020|GO:0016021|GO:0016740|GO:0016757|GO:0048729|GO:0060993
76088	Dock8	1200017A24Rik|5830472H07Rik|A130095G14Rik|AI461977	76088	ENSMUSG00000052085	GO:0003674|GO:0005085|GO:0005575|GO:0008150
12495	Entpd1	2610206B08Rik|AA408691|Cd39|NTPDase-1	12495	ENSMUSG00000048120	GO:0000166|GO:0005524|GO:0005605|GO:0006200|GO:0007186|GO:0009181|GO:0016020|GO:0016021|GO:0016787|GO:0017110|GO:0017111|GO:0030168
17060	Blnk	BASH|Bca|Ly-57|Ly57|Lyw-57|SLP-65	17060	ENSMUSG00000061132	GO:0005070|GO:0005515|GO:0005737|GO:0005886|GO:0016020|GO:0035556|GO:0042113
83490	Pik3ap1	1810044J04Rik|BCAP	83490	ENSMUSG00000025017	GO:0005515|GO:0005634|GO:0005737|GO:0005886|GO:0016020|GO:0042802
22376	Was	U42471|Wasp	22376	ENSMUSG00000031165	GO:0003779|GO:0005083|GO:0005515|GO:0005737|GO:0005856|GO:0006461|GO:0006955|GO:0008154|GO:0012506|GO:0015629|GO:0016197|GO:0030041|GO:0030048|GO:0042110|GO:0042802
23890	Gpr34		23890	ENSMUSG00000040229	GO:0004871|GO:0004930|GO:0005886|GO:0007165|GO:0007186|GO:0016020|GO:0016021|GO:0035589|GO:0045028
74131	Sash3	1200013B08Rik|AW413946|SLY1	74131	ENSMUSG00000031101	GO:0002639|GO:0002726|GO:0002821|GO:0005634|GO:0005737|GO:0030890|GO:0032729|GO:0032733|GO:0032743|GO:0032753|GO:0032760|GO:0042102|GO:0043372|GO:0046622|GO:0048873|GO:0051251
56501	Elf4	AV314029|BC042423|ENSMUSG00000053512|Gm9907|Mef	56501	ENSMUSG00000031103	GO:0001787|GO:0001866|GO:0003677|GO:0003700|GO:0005634|GO:0006351|GO:0006355|GO:0016605|GO:0043565|GO:0045893|GO:0045944
171207	Arhgap4	A130009C12Rik|A530015A20Rik|Rgc1|c1|mKIAA0131	171207	ENSMUSG00000031389	GO:0005100|GO:0005634|GO:0005737|GO:0005794|GO:0005874|GO:0005925|GO:0010764|GO:0030426|GO:0030517|GO:0032321
279572	Tlr13	AI666735|Gm713	279572	ENSMUSG00000033777	GO:0002755|GO:0005515|GO:0005622|GO:0005737|GO:0006954|GO:0007165|GO:0009615|GO:0016020|GO:0016021|GO:0042803|GO:0043408|GO:0045087
170743	Tlr7		170743	ENSMUSG00000044583	GO:0002224|GO:0002282|GO:0003725|GO:0003727|GO:0005515|GO:0005622|GO:0005737|GO:0005764|GO:0005768|GO:0005783|GO:0005886|GO:0006954|GO:0007165|GO:0007252|GO:0008144|GO:0016020|GO:0016021|GO:0031410|GO:0032009|GO:0032722|GO:0032755|GO:0032757|GO:0034154|GO:0035197|GO:0042221|GO:0042346|GO:0045078|GO:0045087|GO:0045356|GO:0045359|GO:0045416|GO:0051607|GO:0052033

## Sheet: Figure 6d-Astrocyte
Figure 6d. Astrocyte marker gene list from cell sorting studies (McKenzie et al, 2018)
Gene ID	Gene Symbol	Aliases	Entrez ID	Ensembl ID	GO Accession
58175	Rgs20	2900073E09Rik|Rgsz1	58175	ENSMUSG00000002459	GO:0005096|GO:0005634|GO:0005737|GO:0005794|GO:0005886|GO:0007186|GO:0009968|GO:0016020|GO:0038032
76187	Adhfe1	6330565B14Rik|AI043035|Adh8	76187	ENSMUSG00000025911	GO:0005739|GO:0015993|GO:0016491|GO:0046872|GO:0047988|GO:0055114
109294	Prex2	6230420N16Rik|AI316880|AI553603|C030045D06Rik|D430013K02|Depdc2|P-Rex2	109294	ENSMUSG00000048960	GO:0005085|GO:0005089|GO:0005543|GO:0005575|GO:0005622|GO:0007186|GO:0030675|GO:0030676|GO:0032855|GO:0035023|GO:0035556
18802	Plcd4	4921507K24Rik	18802	ENSMUSG00000026173	GO:0004435|GO:0004629|GO:0004871|GO:0005509|GO:0005543|GO:0005622|GO:0005634|GO:0005737|GO:0005783|GO:0006629|GO:0007165|GO:0007340|GO:0008081|GO:0016020|GO:0016042|GO:0016787|GO:0035556|GO:0046488|GO:0046872
14633	Gli2	AW546128	14633	ENSMUSG00000048402	GO:0000122|GO:0001501|GO:0001649|GO:0001701|GO:0001822|GO:0002009|GO:0002076|GO:0003676|GO:0003677|GO:0003682|GO:0003700|GO:0005515|GO:0005622|GO:0005634|GO:0005737|GO:0005929|GO:0006351|GO:0006355|GO:0006915|GO:0007224|GO:0007389|GO:0007411|GO:0007418|GO:0007442|GO:0007507|GO:0008270|GO:0008283|GO:0008284|GO:0008589|GO:0009913|GO:0009953|GO:0009954|GO:0016020|GO:0021508|GO:0021513|GO:0021517|GO:…
329252	Lgr6	A530037C04Rik|D830026M09	329252	ENSMUSG00000042793	GO:0003674|GO:0004871|GO:0004930|GO:0005886|GO:0007165|GO:0007186|GO:0016020|GO:0016021|GO:0016500
171469	Gpr37l1	AW047233|CAG-18|D0Kist8	171469	ENSMUSG00000026424	GO:0003674|GO:0004871|GO:0004930|GO:0005886|GO:0007165|GO:0007186|GO:0016020|GO:0016021
11758	Prdx6	1-cysPrx|9430088D19Rik|AA690119|Aop2|Aop2-rs3|Brp-12|CC26|CP-3|GPx|Ltw-4|Ltw4|Lvtw-4|NSGP|NSGPx|ORF06|Prdx5|Prdx6-rs3|aiPLA2|mKIAA0106	11758	ENSMUSG00000026701	GO:0000302|GO:0003824|GO:0004601|GO:0004602|GO:0004623|GO:0005737|GO:0005739|GO:0005764|GO:0005829|GO:0006979|GO:0008152|GO:0009395|GO:0016042|GO:0016209|GO:0016491|GO:0016787|GO:0031410|GO:0032060|GO:0042744|GO:0051920|GO:0055114
14261	Fmo1		14261	ENSMUSG00000040181	GO:0004497|GO:0004499|GO:0005783|GO:0006082|GO:0009404|GO:0016020|GO:0016021|GO:0016491|GO:0031227|GO:0043231|GO:0050660|GO:0050661|GO:0055114|GO:0070995
98660	Atp1a2	AW060654|Atpa-3|mKIAA0778	98660	ENSMUSG00000007097	GO:0000166|GO:0001504|GO:0002026|GO:0002087|GO:0003824|GO:0005391|GO:0005515|GO:0005524|GO:0005737|GO:0005768|GO:0005886|GO:0005890|GO:0005901|GO:0006754|GO:0006810|GO:0006811|GO:0006812|GO:0006813|GO:0006814|GO:0006937|GO:0006940|GO:0006942|GO:0008152|GO:0008217|GO:0008344|GO:0008542|GO:0015077|GO:0015662|GO:0015672|GO:0015991|GO:0016020|GO:0016021|GO:0016787|GO:0016820|GO:0019229|GO:0019829|GO:…
226781	Slc30a10	E130106K10Rik|Gm212	226781	ENSMUSG00000026614	GO:0003674|GO:0005575|GO:0005886|GO:0006810|GO:0006811|GO:0006812|GO:0006829|GO:0008150|GO:0008324|GO:0016020|GO:0016021|GO:0055085
15483	Hsd11b1		15483	ENSMUSG00000016194	GO:0000166|GO:0003845|GO:0005496|GO:0005737|GO:0005783|GO:0005791|GO:0006629|GO:0006704|GO:0006713|GO:0008152|GO:0008202|GO:0016020|GO:0016021|GO:0016491|GO:0030324|GO:0031965|GO:0043231|GO:0043456|GO:0045177|GO:0050661|GO:0055114|GO:0070524
277468	Slc39a12	AW046938|Gm731	277468	ENSMUSG00000036949	GO:0003674|GO:0005575|GO:0008150|GO:0016020|GO:0016021|GO:0030001|GO:0046873|GO:0055085
12496	Entpd2	Cd39l1|NTPDase2	12496	ENSMUSG00000015085	GO:0000166|GO:0005515|GO:0005524|GO:0005605|GO:0007186|GO:0009181|GO:0016020|GO:0016021|GO:0016787|GO:0017110|GO:0017111|GO:0030168
14221	Fjx1		14221	ENSMUSG00000075012	GO:0005576|GO:0005615
210622	Pamr1	5930437L24|E430002G05Rik|Ramp	210622	ENSMUSG00000027188	GO:0003824|GO:0004252|GO:0005576|GO:0006508
20511	Slc1a2	1700091C19Rik|2900019G14Rik|AI159670|Eaat2|GLT-1|GLT1|MGLT1	20511	ENSMUSG00000005089	GO:0003333|GO:0005313|GO:0005314|GO:0005886|GO:0005887|GO:0006810|GO:0006835|GO:0007399|GO:0007632|GO:0009416|GO:0009611|GO:0010259|GO:0015293|GO:0015501|GO:0015807|GO:0015813|GO:0016020|GO:0016021|GO:0017153|GO:0021537|GO:0030424|GO:0030534|GO:0030673|GO:0031668|GO:0035264|GO:0035725|GO:0042493|GO:0042734|GO:0043005|GO:0043197|GO:0043198|GO:0043200|GO:0045202|GO:0046326|GO:0051938|GO:0070779
18508	Pax6	1500038E17Rik|AEY11|Dey|Gsfaey11|Pax-6|Sey	18508	ENSMUSG00000027168	GO:0000790|GO:0000979|GO:0000981|GO:0001568|GO:0001709|GO:0001764|GO:0002052|GO:0002088|GO:0003322|GO:0003677|GO:0003680|GO:0003690|GO:0003700|GO:0005515|GO:0005622|GO:0005634|GO:0005667|GO:0005737|GO:0006351|GO:0006355|GO:0006357|GO:0006366|GO:0007224|GO:0007275|GO:0007409|GO:0007411|GO:0007420|GO:0007435|GO:0008134|GO:0008285|GO:0009950|GO:0009952|GO:0009953|GO:0010468|GO:0010628|GO:0019901|GO:…
20971	Sdc4	AA959608|AW108331|Synd4|ryudocan|syndecan-4	20971	ENSMUSG00000017009	GO:0001968|GO:0005080|GO:0005576|GO:0005925|GO:0008092|GO:0009986|GO:0016020|GO:0016021|GO:0043034|GO:0045121|GO:0045860|GO:0051496|GO:0051894|GO:0070053
58237	Nkain4	AB030182|C030019F02Rik	58237	ENSMUSG00000027574	GO:0005886|GO:0016020|GO:0016021
26570	Slc7a11	9930009M05Rik|AI451155|sut|xCT	26570	ENSMUSG00000027737	GO:0003333|GO:0005791|GO:0005856|GO:0005886|GO:0006810|GO:0006865|GO:0009636|GO:0015171|GO:0016020|GO:0016021|GO:0043231|GO:0070527
13175	Dclk1	1700113D08Rik|2810480F11Rik|AI836758|Click-I|Cpg16|Dcamkl1|Dcl|Dclk|mKIAA0369	13175	ENSMUSG00000027797	GO:0000166|GO:0001764|GO:0004672|GO:0004674|GO:0005524|GO:0006468|GO:0007275|GO:0007399|GO:0007409|GO:0007420|GO:0016301|GO:0016310|GO:0016740|GO:0016772|GO:0021952|GO:0030154|GO:0030900|GO:0035556|GO:0048675|GO:0048813
622434	Arhgef26	4631416L12Rik|8430436L14Rik|AI303572|AW491953|SGEF	622434	ENSMUSG00000036885	GO:0003674|GO:0005575|GO:0008150
12032	Bcan	Cspg7	12032	ENSMUSG00000004892	GO:0005540|GO:0005576|GO:0005578|GO:0005615|GO:0007155|GO:0021766|GO:0030246|GO:0030425|GO:0031225|GO:0045202
140493	Kcnn3	KCa2.3|SK3|SKCA3	140493	ENSMUSG00000000794	GO:0005737|GO:0005886|GO:0006813|GO:0015269|GO:0016286
14862	Gstm1	Gstb-1|Gstb1	14862	ENSMUSG00000058135	GO:0004364|GO:0005496|GO:0005515|GO:0005576|GO:0005737|GO:0006749|GO:0008152|GO:0016740|GO:0035690|GO:0042803|GO:0046982
13609	S1pr1	AI849002|Edg1|Lpb1|S1p|S1p1	13609	ENSMUSG00000045092	GO:0001525|GO:0003376|GO:0004871|GO:0004930|GO:0005886|GO:0007165|GO:0007186|GO:0007193|GO:0007420|GO:0008284|GO:0009897|GO:0016020|GO:0016021|GO:0030155|GO:0030335|GO:0032320|GO:0038036|GO:0045944|GO:0046625|GO:0048661|GO:0050927|GO:0051482|GO:0051497
22329	Vcam1	CD106|Vcam-1	22329	ENSMUSG00000027962	GO:0002102|GO:0005178|GO:0005615|GO:0005886|GO:0005902|GO:0007155|GO:0007157|GO:0007159|GO:0007507|GO:0009897|GO:0009986|GO:0016020|GO:0016021|GO:0016337|GO:0019048|GO:0030175|GO:0031225|GO:0042102|GO:0042383|GO:0045177|GO:0050839|GO:0060669|GO:0060710|GO:0061032|GO:0071065|GO:0071333|GO:0071944
14066	F3	AA409063|CD142|Cf-3|Cf3|TF	14066	ENSMUSG00000028128	GO:0001938|GO:0002020|GO:0002541|GO:0005543|GO:0005615|GO:0005737|GO:0006919|GO:0007596|GO:0007599|GO:0009986|GO:0010641|GO:0014911|GO:0016020|GO:0016021|GO:0031012|GO:0043498|GO:0045766|GO:0051897
12167	Bmpr1b	AI385617|ALK-6|AV355320|Acvrlk6|Alk6|BMPR-1B|BMPR-IB|CFK-43a|SKR6	12167	ENSMUSG00000052430	GO:0000166|GO:0001501|GO:0001502|GO:0001550|GO:0001654|GO:0004672|GO:0004674|GO:0004675|GO:0005024|GO:0005025|GO:0005524|GO:0006468|GO:0006703|GO:0007179|GO:0009953|GO:0016020|GO:0016021|GO:0016301|GO:0016310|GO:0016740|GO:0016772|GO:0030154|GO:0030425|GO:0030501|GO:0030509|GO:0031290|GO:0035108|GO:0042698|GO:0043010|GO:0043025|GO:0045597|GO:0045669|GO:0046332|GO:0046872|GO:0051216|GO:0060041
26938	St6galnac5	AI851940|Siat7e	26938	ENSMUSG00000039037	GO:0001665|GO:0005794|GO:0006486|GO:0006688|GO:0008373|GO:0009312|GO:0016020|GO:0016021|GO:0016740|GO:0016757|GO:0030173
107869	Cth	0610010I13Rik|AI314617|BC019483|CSE|Cys3	107869	ENSMUSG00000028179	GO:0003824|GO:0004121|GO:0004123|GO:0005515|GO:0005516|GO:0005634|GO:0005737|GO:0006749|GO:0008285|GO:0008652|GO:0016829|GO:0018272|GO:0019344|GO:0030170|GO:0030308|GO:0043123|GO:0044524|GO:0044540|GO:0050667|GO:0051092|GO:0051289|GO:0070814|GO:0080146
50500	Ttpa	alpha-TTP	50500	ENSMUSG00000073988	GO:0001890|GO:0001892|GO:0005215|GO:0005622|GO:0005737|GO:0005770|GO:0005829|GO:0006810|GO:0008431|GO:0009268|GO:0009636|GO:0019842|GO:0042360|GO:0090212
18992	Pou3f2	9430075J19Rik|A230098E07Rik|Brn-2|Brn2|OTF-7|Otf7|oct-7	18992	ENSMUSG00000095139	GO:0001105|GO:0003677|GO:0003700|GO:0005634|GO:0005667|GO:0006351|GO:0006355|GO:0006357|GO:0008284|GO:0008544|GO:0014002|GO:0014044|GO:0021799|GO:0021869|GO:0021979|GO:0021985|GO:0022011|GO:0030182|GO:0040018|GO:0042802|GO:0043565|GO:0045595|GO:0045944|GO:0050770|GO:0071310|GO:0071837
21923	Tnc	AI528729|C130033P17Rik|Hxb|TN|TN-C|Ten|cytotactin|tenascin-C	21923	ENSMUSG00000028364	GO:0001968|GO:0005102|GO:0005576|GO:0005578|GO:0005604|GO:0005614|GO:0005615|GO:0007155|GO:0007165|GO:0007528|GO:0008284|GO:0010628|GO:0014012|GO:0045545|GO:0060739|GO:0060740
329910	Acot11	1110020M10Rik|2010309H15Rik|AW060409|BFIT|BFIT1|Thea|Them1|mKIAA0707	329910	ENSMUSG00000034853	GO:0004091|GO:0005737|GO:0006631|GO:0008152|GO:0016787|GO:0035556|GO:0047617
108069	Grm3	0710001G23Rik|Gprc1c|mGlu3|mGluR3	108069	ENSMUSG00000003974	GO:0001641|GO:0004871|GO:0004930|GO:0005246|GO:0005886|GO:0007165|GO:0007186|GO:0007196|GO:0014069|GO:0016020|GO:0016021|GO:0019233|GO:0030424|GO:0035249|GO:0042734|GO:0043005|GO:0043197|GO:0045211|GO:0048786|GO:0050804|GO:0051930
15234	Hgf	C230052L06Rik|HGF/SF|NK1|NK2|SF/HGF	15234	ENSMUSG00000028864	GO:0000187|GO:0000902|GO:0001889|GO:0003824|GO:0004252|GO:0005615|GO:0006508|GO:0008083|GO:0008283|GO:0014068|GO:0035729|GO:0043066|GO:0043154|GO:0046982|GO:0048012|GO:0050731|GO:0051450|GO:0060326|GO:0060665|GO:0090201|GO:1901299|GO:2000573
14184	Fgfr3	CD333|FR3|Fgfr-3|Flg-2|HBGFR|Mfr3|sam3	14184	ENSMUSG00000054252	GO:0000122|GO:0000165|GO:0000166|GO:0001938|GO:0002009|GO:0002089|GO:0004713|GO:0004714|GO:0005007|GO:0005515|GO:0005524|GO:0005634|GO:0005737|GO:0005764|GO:0005887|GO:0007267|GO:0008284|GO:0008285|GO:0008543|GO:0009898|GO:0009986|GO:0010518|GO:0014003|GO:0016020|GO:0016021|GO:0016301|GO:0016310|GO:0016740|GO:0017134|GO:0018108|GO:0021762|GO:0022010|GO:0030154|GO:0030900|GO:0031398|GO:0035019|GO:…
81840	Sorcs2	N28137|mKIAA1329	81840	ENSMUSG00000029093	GO:0016020|GO:0016021
14405	Gabrg1	GabaA|GabaA/BZ	14405	ENSMUSG00000001260	GO:0004890|GO:0005216|GO:0005886|GO:0006810|GO:0006811|GO:0007268|GO:0016020|GO:0016021|GO:0030054|GO:0043235|GO:0045202|GO:0045211|GO:0050811
14400	Gabrb1	AW061132|B230208N19Rik|Gabrb-1	14400	ENSMUSG00000029212	GO:0004890|GO:0005216|GO:0005230|GO:0005253|GO:0005254|GO:0005634|GO:0005635|GO:0005737|GO:0005886|GO:0006810|GO:0006811|GO:0006821|GO:0009636|GO:0016020|GO:0016021|GO:0030054|GO:0030425|GO:0034707|GO:0043235|GO:0045202|GO:0045211|GO:0050811
54403	Slc4a4	AI835705|NBC|NBC1	54403	ENSMUSG00000060961	GO:0005215|GO:0005452|GO:0005515|GO:0005886|GO:0005887|GO:0006810|GO:0006811|GO:0006814|GO:0006820|GO:0006885|GO:0008509|GO:0008510|GO:0015293|GO:0015698|GO:0015701|GO:0016020|GO:0016021|GO:0035725
13602	Sparcl1	Ecm2|Sc1|hevin|mast9	13602	ENSMUSG00000029309	GO:0005509|GO:0005576|GO:0005578|GO:0005615|GO:0007165|GO:0045202
18682	Phkg1	Phkg	18682	ENSMUSG00000025537	GO:0000166|GO:0004672|GO:0004674|GO:0004689|GO:0005516|GO:0005524|GO:0005964|GO:0005975|GO:0005977|GO:0005978|GO:0006468|GO:0016301|GO:0016310|GO:0016740|GO:0016772|GO:0019899
75104	Mmd2	4930518M15Rik|C88001	75104	ENSMUSG00000039533	GO:0005794|GO:0016020|GO:0016021|GO:0019835
19283	Ptprz1	AI850339|DSD-1-PG|PTPbeta|PTPzeta|Ptprz|Ptpz|RPTPz|Rptpbeta	19283	ENSMUSG00000068748	GO:0004721|GO:0005515|GO:0005578|GO:0007409|GO:0016787|GO:0072534
66873	Tril	1200009O22Rik|AI316813|mKIAA0644	66873	ENSMUSG00000043496	GO:0001530|GO:0002718|GO:0006954|GO:0016020|GO:0016021|GO:0034142|GO:0045087|GO:0046696
94282	Sfxn5	C230001H08Rik	94282	ENSMUSG00000033720	GO:0005739|GO:0005743|GO:0006810|GO:0006811|GO:0006812|GO:0008324|GO:0015137|GO:0015746|GO:0016020|GO:0016021|GO:0035674|GO:0055072|GO:0055085
107747	Aldh1l1	1810048F20Rik|FDH|Fthfd|Neut2	107747	ENSMUSG00000030088	GO:0003824|GO:0004030|GO:0005737|GO:0005739|GO:0006730|GO:0008152|GO:0008168|GO:0009058|GO:0009258|GO:0016155|GO:0016491|GO:0016620|GO:0016742|GO:0032403|GO:0033721|GO:0043234|GO:0055114
243616	Slc6a11	D930045G19Rik|E130202I16Rik|GAT4|Gabt4	243616	ENSMUSG00000030307	GO:0005328|GO:0005332|GO:0005737|GO:0005887|GO:0006810|GO:0006836|GO:0015293|GO:0016020|GO:0016021|GO:0042165|GO:0042995
232333	Slc6a1	A730043E01|GABATHG|GABATR|GAT-1|Gabt|Gabt1|Gat1|XT-1|Xtrp1	232333	ENSMUSG00000030310	GO:0005328|GO:0005332|GO:0005886|GO:0005887|GO:0006810|GO:0006836|GO:0007612|GO:0009636|GO:0009986|GO:0010033|GO:0014054|GO:0014074|GO:0015293|GO:0016020|GO:0016021|GO:0030424|GO:0032229|GO:0043005|GO:0051260|GO:0051939
110595	Timp4	TIMP-4	110595	ENSMUSG00000030317	GO:0004857|GO:0005576|GO:0008191|GO:0046872
71803	Slc25a18	1500015I14Rik|AW125787	71803	ENSMUSG00000004902	GO:0003674|GO:0005739|GO:0005743|GO:0006810|GO:0008150|GO:0015293|GO:0016020|GO:0016021|GO:0055085
232345	A2m	A2mp	232345	ENSMUSG00000030111	GO:0001869|GO:0004866|GO:0004867|GO:0005515|GO:0005576|GO:0005615|GO:0007565|GO:0010466|GO:0019838|GO:0019899|GO:0019959|GO:0019966|GO:0030414|GO:0043120|GO:0048863
56615	Mgst1	1500002K10Rik|Gst	56615	ENSMUSG00000008540	GO:0004364|GO:0004602|GO:0005634|GO:0005739|GO:0005741|GO:0005743|GO:0005778|GO:0005783|GO:0006749|GO:0010243|GO:0016020|GO:0016021|GO:0016740|GO:0032496|GO:0042493|GO:0042802|GO:0042803|GO:0043231|GO:0043295|GO:0045177|GO:0055114|GO:0070207|GO:0071449
57776	Ttyh1	4930459B04Rik|6330408P11Rik|tty	57776	ENSMUSG00000030428	GO:0005216|GO:0005254|GO:0005509|GO:0005886|GO:0006810|GO:0006811|GO:0006821|GO:0007067|GO:0007155|GO:0016020|GO:0016021|GO:0016337|GO:0030424|GO:0030868|GO:0031527|GO:0031589|GO:0032433|GO:0034707|GO:0046847
11816	Apoe	AI255918	11816	ENSMUSG00000002985	GO:0001540|GO:0001937|GO:0002021|GO:0005319|GO:0005543|GO:0005576|GO:0005615|GO:0005737|GO:0005769|GO:0005770|GO:0005794|GO:0005874|GO:0006629|GO:0006641|GO:0006707|GO:0006810|GO:0006869|GO:0006874|GO:0006898|GO:0006917|GO:0006979|GO:0007186|GO:0007263|GO:0007568|GO:0008104|GO:0008201|GO:0008203|GO:0008289|GO:0010468|GO:0010544|GO:0010873|GO:0010875|GO:0016209|GO:0017127|GO:0019934|GO:0030195|GO:…
56188	Fxyd1	0610012C17Rik|1110006M24Rik|Plm|Pml	56188	ENSMUSG00000036570	GO:0005216|GO:0005254|GO:0006810|GO:0006811|GO:0006821|GO:0006874|GO:0006936|GO:0016020|GO:0016021|GO:0034707
53896	Slc7a10	AL024237|Asc-1|D7Bwg0847e	53896	ENSMUSG00000030495	GO:0003333|GO:0005515|GO:0005887|GO:0006810|GO:0006865|GO:0015171|GO:0015175|GO:0015804|GO:0016020|GO:0016021|GO:0030425|GO:0042941|GO:0042942
17304	Mfge8	AA408458|AI325141|MFG-E8|Mfgm|P47|SED1|lactadherin	17304	ENSMUSG00000030605	GO:0001525|GO:0001786|GO:0005178|GO:0005576|GO:0005615|GO:0006910|GO:0006911|GO:0007155|GO:0007338|GO:0008429|GO:0009897|GO:0016020|GO:0019897|GO:0050766|GO:2000427
56213	Htra1	AI429470|HTRA|L56|Prss11|RSPP11	56213	ENSMUSG00000006205	GO:0001558|GO:0003824|GO:0004252|GO:0005515|GO:0005520|GO:0005576|GO:0005737|GO:0006508|GO:0008233|GO:0008236|GO:0016787|GO:0019838|GO:0030512|GO:0030514
11988	Slc7a2	AI158848|Atrc2|Cat2|Tea	11988	ENSMUSG00000031596	GO:0000064|GO:0002537|GO:0003333|GO:0005289|GO:0005737|GO:0006809|GO:0006810|GO:0006865|GO:0015171|GO:0015179|GO:0015181|GO:0015189|GO:0015807|GO:0015809|GO:0015819|GO:0015822|GO:0016020|GO:0016021|GO:0042116|GO:0043030|GO:0050727
13004	Ncan	C230035B04|Cspg3|Cspg3-rs|Tgfbit	13004	ENSMUSG00000002341	GO:0005509|GO:0005540|GO:0005576|GO:0007155|GO:0030246|GO:0051823
26457	Slc27a1	FATP1|Fatp	26457	ENSMUSG00000031808	GO:0000166|GO:0001579|GO:0001676|GO:0003824|GO:0004467|GO:0005737|GO:0005739|GO:0005743|GO:0005783|GO:0005886|GO:0005901|GO:0006629|GO:0006631|GO:0006646|GO:0006654|GO:0006655|GO:0006656|GO:0006659|GO:0006661|GO:0006810|GO:0006869|GO:0008152|GO:0009409|GO:0015245|GO:0015908|GO:0015909|GO:0016020|GO:0016021|GO:0016874|GO:0031410|GO:0031652|GO:0031957|GO:0032049|GO:0032868|GO:0033211|GO:0042803|GO:…
319555	Nwd1	A230063L24Rik	319555	ENSMUSG00000048148	GO:0000166|GO:0003674|GO:0005524|GO:0005575|GO:0008150
16816	Lcat	AI046659|D8Wsu61e	16816	ENSMUSG00000035237	GO:0004607|GO:0004623|GO:0005576|GO:0005615|GO:0006629|GO:0006644|GO:0006656|GO:0008202|GO:0008203|GO:0008374|GO:0016740|GO:0016746|GO:0030301|GO:0034186|GO:0034364|GO:0034372|GO:0034375|GO:0034435|GO:0042157|GO:0042158|GO:0042632|GO:0043691|GO:0046688|GO:0051384|GO:0090107
11606	Agt	AI265500|AngI|AngII|Aogen|Serpina8	11606	ENSMUSG00000031980	GO:0001543|GO:0001568|GO:0001658|GO:0001822|GO:0001991|GO:0001998|GO:0001999|GO:0002018|GO:0002019|GO:0002035|GO:0003051|GO:0003331|GO:0004867|GO:0005179|GO:0005615|GO:0006883|GO:0006917|GO:0007160|GO:0007166|GO:0007186|GO:0007202|GO:0007250|GO:0007588|GO:0008065|GO:0008217|GO:0008285|GO:0009409|GO:0009651|GO:0010468|GO:0010535|GO:0010595|GO:0010613|GO:0010628|GO:0010698|GO:0010873|GO:0010951|GO:…
72927	Hepacam	2900042E01Rik|Hepn1	72927	ENSMUSG00000046240	GO:0005515|GO:0005737|GO:0005911|GO:0007049|GO:0007050|GO:0007155|GO:0016020|GO:0016021|GO:0030424|GO:0034613|GO:0040008
94180	Acsbg1	BG1|Bgm|E230019G03Rik|Lpd|R75185|mKIAA0631	94180	ENSMUSG00000032281	GO:0000038|GO:0000166|GO:0001676|GO:0003824|GO:0004467|GO:0005524|GO:0005737|GO:0005777|GO:0005783|GO:0005794|GO:0006629|GO:0006631|GO:0008152|GO:0016874|GO:0031410|GO:0031957|GO:0043231|GO:0051384
56741	Igdcc4	9330155G14Rik|DDM36|Nope|WI-16786|WI-18508|mKIAA1628	56741	ENSMUSG00000032816	GO:0003674|GO:0005886|GO:0005887|GO:0008150|GO:0016020|GO:0016021
20255	Scg3	1B1075|AI385542|Chgd|SgIII	20255	ENSMUSG00000032181	GO:0005576|GO:0016020|GO:0031410
76257	Slc38a3	0610012J02Rik|D9Ucla2|Nat1|Slc38-3|Sn1|Snat3|mNAT	76257	ENSMUSG00000010064	GO:0003333|GO:0005290|GO:0005886|GO:0005887|GO:0006810|GO:0006811|GO:0006814|GO:0006865|GO:0006867|GO:0006868|GO:0015180|GO:0015182|GO:0015186|GO:0015293|GO:0015297|GO:0015807|GO:0015808|GO:0015817|GO:0016020|GO:0016021
29873	Cspg5	Caleb|Ngc	29873	ENSMUSG00000032482	GO:0005783|GO:0005794|GO:0005886|GO:0007275|GO:0007399|GO:0016020|GO:0016021|GO:0030154|GO:0030660|GO:0040008|GO:0050804
245050	Fam198a	C730027P07Rik	245050	ENSMUSG00000038233	GO:0003674|GO:0005575|GO:0005576|GO:0008150
14609	Gja1	AU042049|AW546267|Cnx43|Cx43|Cx43alpha1|Gja-1|Npm1|connexin43	14609	ENSMUSG00000050953	GO:0001649|GO:0001701|GO:0001764|GO:0001947|GO:0002070|GO:0002088|GO:0003294|GO:0003347|GO:0004871|GO:0005102|GO:0005243|GO:0005515|GO:0005737|GO:0005741|GO:0005764|GO:0005768|GO:0005769|GO:0005770|GO:0005771|GO:0005794|GO:0005829|GO:0005882|GO:0005886|GO:0005911|GO:0005916|GO:0005921|GO:0005922|GO:0006915|GO:0007154|GO:0007165|GO:0007267|GO:0007507|GO:0007512|GO:0008016|GO:0008285|GO:0009268|GO:…
12140	Fabp7	B-FABP|BFABP|Blbp|MRG	12140	ENSMUSG00000019874	GO:0001964|GO:0005215|GO:0005634|GO:0005737|GO:0006810|GO:0008289|GO:0021846|GO:0022008|GO:0042995|GO:0043025|GO:0050673|GO:0060134
216190	Appl2	Dip3b	216190	ENSMUSG00000020263	GO:0005543|GO:0005634|GO:0005737|GO:0005768|GO:0007049|GO:0008283|GO:0010008|GO:0016020|GO:0017137
71137	Rfx4	4933412G19Rik|NYD-sp10	71137	ENSMUSG00000020037	GO:0003677|GO:0003682|GO:0005515|GO:0005634|GO:0006351|GO:0006355|GO:0006357|GO:0021516|GO:0021696|GO:0030900|GO:0030901|GO:0045944
16404	Itga7	[a]7|alpha7	16404	ENSMUSG00000025348	GO:0005178|GO:0005737|GO:0007155|GO:0007229|GO:0008305|GO:0009986|GO:0016020|GO:0016021|GO:0016477|GO:0043236|GO:0046982|GO:0048514|GO:0050839
13649	Egfr	9030024J15Rik|AI552599|Erbb|Errb1|Errp|Wa5|wa-2|wa2	13649	ENSMUSG00000020122	GO:0000166|GO:0000186|GO:0000902|GO:0001892|GO:0001942|GO:0001948|GO:0004672|GO:0004713|GO:0004714|GO:0004716|GO:0004871|GO:0004888|GO:0005006|GO:0005102|GO:0005178|GO:0005515|GO:0005524|GO:0005622|GO:0005634|GO:0005737|GO:0005768|GO:0005783|GO:0005794|GO:0005886|GO:0006412|GO:0006468|GO:0007165|GO:0007166|GO:0007169|GO:0007173|GO:0007243|GO:0007275|GO:0007435|GO:0008283|GO:0008284|GO:0008544|GO:…
55963	Slc1a4	ASCT-1|ASCT1|AW045657|SATT	55963	ENSMUSG00000020142	GO:0003333|GO:0005254|GO:0005882|GO:0006810|GO:0006821|GO:0006835|GO:0015175|GO:0015180|GO:0015184|GO:0015193|GO:0015194|GO:0015195|GO:0015293|GO:0015804|GO:0015808|GO:0015811|GO:0015824|GO:0015825|GO:0015826|GO:0016020|GO:0016021|GO:0017153|GO:0030425|GO:0034589|GO:0034590|GO:0035524|GO:0043025|GO:0050890
216739	Acsl6	A330035H04Rik|AW050338|Facl6|LACS|Lacsl|mKIAA0837	216739	ENSMUSG00000020333	GO:0000166|GO:0001676|GO:0003824|GO:0004467|GO:0005515|GO:0005524|GO:0005634|GO:0005739|GO:0005741|GO:0005777|GO:0005783|GO:0006629|GO:0006631|GO:0006641|GO:0007405|GO:0008152|GO:0008654|GO:0010747|GO:0010867|GO:0010976|GO:0015908|GO:0016020|GO:0016021|GO:0016874|GO:0019899|GO:0042803|GO:0043231
11932	Atp1b2	Amog|Atpb-2	11932	ENSMUSG00000041329	GO:0005391|GO:0005737|GO:0006810|GO:0006811|GO:0006813|GO:0006814|GO:0007155|GO:0016020|GO:0016021|GO:0016324|GO:0046034
68385	Tlcd1	0610007A15Rik|0610030G03Rik|AA690150|AU015616	68385	ENSMUSG00000019437	GO:0003674|GO:0005575|GO:0008150|GO:0016020|GO:0016021
11676	Aldoc	AI847350|AU040929|Aldo3|Scrg2	11676	ENSMUSG00000017390	GO:0003824|GO:0004332|GO:0005737|GO:0005739|GO:0006096|GO:0006915|GO:0007568|GO:0008092|GO:0008152|GO:0016829|GO:0030388|GO:0030424|GO:0051289|GO:0051290
14580	Gfap	AI836096	14580	ENSMUSG00000020932	GO:0005178|GO:0005198|GO:0005200|GO:0005515|GO:0005737|GO:0005882|GO:0009611|GO:0010625|GO:0010977|GO:0014002|GO:0016020|GO:0019900|GO:0030198|GO:0031102|GO:0042995|GO:0044297|GO:0044464|GO:0045103|GO:0045109|GO:0051580|GO:0060020|GO:0060252|GO:0060291
208659	Fam20a	AI606893	208659	ENSMUSG00000020614	GO:0003674|GO:0005575|GO:0005576|GO:0070166
20682	Sox9	2010306G03Rik|AV220920|mKIAA4243	20682	ENSMUSG00000000567	GO:0000976|GO:0001046|GO:0001077|GO:0001158|GO:0001501|GO:0001502|GO:0001708|GO:0001837|GO:0001894|GO:0001934|GO:0001942|GO:0002053|GO:0002063|GO:0002683|GO:0003170|GO:0003179|GO:0003188|GO:0003203|GO:0003413|GO:0003415|GO:0003677|GO:0003682|GO:0003700|GO:0003705|GO:0004672|GO:0005515|GO:0005634|GO:0005667|GO:0006334|GO:0006338|GO:0006351|GO:0006355|GO:0006357|GO:0006461|GO:0007165|GO:0007173|GO:…
72014	Btbd17	1500005I02Rik	72014	ENSMUSG00000000202	GO:0003674|GO:0005575|GO:0005576|GO:0008150
14813	Grin2c	NMDAR2C|NR2C	14813	ENSMUSG00000020734	GO:0001964|GO:0004872|GO:0004970|GO:0004972|GO:0005216|GO:0005234|GO:0005261|GO:0005515|GO:0005737|GO:0005886|GO:0006810|GO:0006811|GO:0006812|GO:0008104|GO:0009611|GO:0014069|GO:0016020|GO:0016021|GO:0017146|GO:0030054|GO:0030165|GO:0033058|GO:0034220|GO:0035235|GO:0042177|GO:0042391|GO:0045202|GO:0045211|GO:0047485|GO:0050885|GO:0060079
18217	Ntsr2	NT2R|NTRL	18217	ENSMUSG00000020591	GO:0004871|GO:0004930|GO:0007165|GO:0007186|GO:0007200|GO:0007218|GO:0007268|GO:0016020|GO:0016021|GO:0016492|GO:0042391
94090	Trim9	AI835002|C030048G07Rik|mKIAA0282	94090	ENSMUSG00000021071	GO:0000149|GO:0004842|GO:0005515|GO:0005622|GO:0005737|GO:0005856|GO:0008021|GO:0008270|GO:0016079|GO:0016874|GO:0030054|GO:0030425|GO:0031410|GO:0035544|GO:0042803|GO:0042995|GO:0043161|GO:0045202|GO:0045955|GO:0046872
13371	Dio2	5DII|AI324267|DIOII	13371	ENSMUSG00000007682	GO:0004800|GO:0006590|GO:0009409|GO:0016020|GO:0016021|GO:0016491|GO:0031625|GO:0042403|GO:0042404|GO:0042446|GO:0055114|GO:0070460
14634	Gli3	AI854843|AU023367|Bph|GLI3-190|GLI3FL|Pdn|Xt|add	14634	ENSMUSG00000021318	GO:0000122|GO:0001656|GO:0001658|GO:0001701|GO:0001822|GO:0002052|GO:0003676|GO:0003677|GO:0003682|GO:0003700|GO:0005515|GO:0005622|GO:0005634|GO:0005730|GO:0005737|GO:0005829|GO:0005929|GO:0006351|GO:0006355|GO:0007224|GO:0007389|GO:0007411|GO:0007417|GO:0007420|GO:0007442|GO:0007507|GO:0008013|GO:0008270|GO:0008285|GO:0009952|GO:0009953|GO:0009954|GO:0010468|GO:0016485|GO:0017053|GO:0021513|GO:…
54326	Elovl2	AI317360|Ssc2	54326	ENSMUSG00000021364	GO:0000038|GO:0005783|GO:0006633|GO:0008610|GO:0009922|GO:0016020|GO:0016021|GO:0016740|GO:0016747|GO:0034626|GO:0042761
15904	Id4	Idb4|bHLHb27	15904	ENSMUSG00000021379	GO:0000082|GO:0000122|GO:0001085|GO:0005515|GO:0005634|GO:0005737|GO:0007405|GO:0007420|GO:0008283|GO:0008284|GO:0021766|GO:0021895|GO:0022010|GO:0034613|GO:0045444|GO:0045599|GO:0045665|GO:0045669|GO:0045892|GO:0045944|GO:0046983|GO:0048712|GO:0048715
18212	Ntrk2	AI848316|C030027L06Rik|Tkrb|trkB	18212	ENSMUSG00000055254	GO:0000166|GO:0001570|GO:0001764|GO:0004672|GO:0004713|GO:0004714|GO:0005030|GO:0005515|GO:0005524|GO:0005622|GO:0005768|GO:0005829|GO:0005886|GO:0005887|GO:0006468|GO:0007169|GO:0007275|GO:0007399|GO:0007612|GO:0007616|GO:0007631|GO:0008284|GO:0009986|GO:0010628|GO:0010976|GO:0014047|GO:0014068|GO:0014069|GO:0016020|GO:0016021|GO:0016301|GO:0016310|GO:0016740|GO:0016772|GO:0019222|GO:0021954|GO:…
14451	Gas1	AW554192|Gas-1	14451	ENSMUSG00000052957	GO:0002053|GO:0005515|GO:0005886|GO:0007049|GO:0007050|GO:0007411|GO:0008284|GO:0008589|GO:0009953|GO:0010955|GO:0012501|GO:0016020|GO:0021587|GO:0021904|GO:0030308|GO:0031225|GO:0042473|GO:0042474|GO:0042476|GO:0042733|GO:0042981|GO:0043010|GO:0043066|GO:0045165|GO:0045749|GO:0045879|GO:0045880|GO:0045930|GO:0046658|GO:0048589|GO:0048592|GO:0048598|GO:0048701|GO:0048706|GO:0050679|GO:0050680|GO:…
12950	Hapln1	BB099155|CLP|Crtl1|Crtl1l|LP|LP-1	12950	ENSMUSG00000021613	GO:0005540|GO:0005576|GO:0005578|GO:0007155
218476	Gcnt4	C2gnt3|Gm279|Gm73	218476	ENSMUSG00000091387	GO:0002121|GO:0003829|GO:0005794|GO:0008375|GO:0016020|GO:0016021|GO:0016740|GO:0016757|GO:0042403|GO:0048729|GO:0048872|GO:0060993
268709	Fam107a	DRR1	268709	ENSMUSG00000021750	GO:0001558|GO:0003674|GO:0005634
16426	Itih3	AW108094|Intin3|Itih-3	16426	ENSMUSG00000006522	GO:0004867|GO:0005576|GO:0010466|GO:0030212|GO:0030414
29811	Ndrg2	AI182517|AU040374|Ndr2|SYLD	29811	ENSMUSG00000004558	GO:0001818|GO:0005634|GO:0005737|GO:0005794|GO:0005813|GO:0007165|GO:0007275|GO:0007399|GO:0010574|GO:0016055|GO:0030154|GO:0042995|GO:0048662|GO:0070373|GO:0090361
14623	Gjb6	AA958971|Cx30|D14Bwg0506e	14623	ENSMUSG00000040055	GO:0005515|GO:0005829|GO:0005886|GO:0005921|GO:0005922|GO:0007154|GO:0007605|GO:0008285|GO:0016020|GO:0016021|GO:0016324|GO:0030054|GO:0042471|GO:0043231
219151	Scara3	APC7|C130058N24Rik|CSR|CSR1|MSLR1|MSRL1	219151	ENSMUSG00000034463	GO:0003674|GO:0005575|GO:0005581|GO:0005783|GO:0005794|GO:0008150|GO:0016020|GO:0016021
12759	Clu	AI893575|ApoJ|Cli|D14Ucla3|SP-40|Sgp-2|Sgp2|Sugp-2	12759	ENSMUSG00000022037	GO:0005576|GO:0005615|GO:0005634|GO:0005737|GO:0005739|GO:0005783|GO:0008219|GO:0008284|GO:0016020|GO:0016235|GO:0030426|GO:0031018|GO:0031410|GO:0031625|GO:0032436|GO:0032463|GO:0034366|GO:0043005|GO:0043065|GO:0043066|GO:0043231|GO:0045597|GO:0048471|GO:0048812|GO:0050821|GO:0051092|GO:0051787|GO:0051788|GO:0061077|GO:2000060|GO:2001244
13850	Ephx2	CEH|Eph2|SEH|sEP	13850	ENSMUSG00000022040	GO:0000287|GO:0002539|GO:0003824|GO:0003869|GO:0004301|GO:0005102|GO:0005730|GO:0005737|GO:0005777|GO:0005794|GO:0005829|GO:0005925|GO:0006629|GO:0006954|GO:0008152|GO:0009636|GO:0010628|GO:0015643|GO:0016311|GO:0016787|GO:0016791|GO:0019233|GO:0019439|GO:0033885|GO:0042577|GO:0042632|GO:0042803|GO:0043651|GO:0045777|GO:0046272|GO:0046839|GO:0046872|GO:0090181
13618	Ednrb	AU022549|ET-B|ET>B<|ETR-b|ETb|Sox10m1|s	13618	ENSMUSG00000022122	GO:0000122|GO:0001755|GO:0001934|GO:0004871|GO:0004930|GO:0004962|GO:0005515|GO:0005886|GO:0006885|GO:0007165|GO:0007186|GO:0007200|GO:0007204|GO:0007422|GO:0007497|GO:0008217|GO:0008284|GO:0014043|GO:0014826|GO:0016020|GO:0016021|GO:0017046|GO:0019233|GO:0019934|GO:0030318|GO:0031702|GO:0031965|GO:0032269|GO:0032496|GO:0035645|GO:0035810|GO:0035815|GO:0042045|GO:0042310|GO:0042311|GO:0043066|GO:…
103978	Gpc5	A230034F01Rik	103978	ENSMUSG00000022112	GO:0005576|GO:0005578|GO:0005886|GO:0005887|GO:0016020|GO:0031225|GO:0043395
23888	Gpc6	6720429C22Rik|AI480529	23888	ENSMUSG00000058571	GO:0005576|GO:0005578|GO:0005886|GO:0005887|GO:0016020|GO:0016477|GO:0031225|GO:0043395
58187	Cldn10	6720456I16Rik|Cldn10a|Cldn10b|D14Ertd728e	58187	ENSMUSG00000022132	GO:0005886|GO:0005923|GO:0016020|GO:0016021|GO:0030054
20512	Slc1a3	AI504299|B430115D02Rik|Eaat1|GLAST|GLAST-1|GLU-T|GluT-1|Gmt1|MGluT1	20512	ENSMUSG00000005360	GO:0003333|GO:0005313|GO:0005314|GO:0005515|GO:0005743|GO:0005886|GO:0006536|GO:0006537|GO:0006810|GO:0006835|GO:0007605|GO:0009416|GO:0009449|GO:0009611|GO:0009986|GO:0010035|GO:0015293|GO:0015807|GO:0015813|GO:0016020|GO:0016021|GO:0016323|GO:0016595|GO:0016597|GO:0017153|GO:0021545|GO:0031223|GO:0035725|GO:0042493|GO:0042995|GO:0043005|GO:0043025|GO:0043197|GO:0043200|GO:0043205|GO:0043490|GO:…
170790	Mlc1	AW048630|BB074274|Kiaa0027-hp|LVM|MLC|VL|WKL1|mKIAA0027	170790	ENSMUSG00000035805	GO:0005216|GO:0005515|GO:0005737|GO:0005764|GO:0005768|GO:0005769|GO:0005783|GO:0005886|GO:0005901|GO:0005911|GO:0006810|GO:0006811|GO:0008565|GO:0015031|GO:0016020|GO:0016021|GO:0016192|GO:0016323|GO:0016324|GO:0030136|GO:0031410|GO:0032388|GO:0032403|GO:0034220|GO:0045121|GO:0047484|GO:0048471|GO:0051259|GO:0055037|GO:0071397|GO:0072584
26874	Abcd2	ABC39|ALDL1|ALDR|ALDRP	26874	ENSMUSG00000055782	GO:0000038|GO:0000166|GO:0005524|GO:0005739|GO:0005777|GO:0005778|GO:0006635|GO:0006810|GO:0016020|GO:0016021|GO:0016887|GO:0017111|GO:0032000|GO:0042760|GO:0042803|GO:0043231
223843	Dbx2	9430056A22Rik|9630005K15|AI846217|Gm1229	223843	ENSMUSG00000045608	GO:0003677|GO:0005575|GO:0005634|GO:0008150
19125	Prodh	Pro-1|Pro1|Ym24d07	19125	ENSMUSG00000003526	GO:0004657|GO:0005739|GO:0005743|GO:0006537|GO:0006560|GO:0006562|GO:0016491|GO:0055114|GO:0071949
224079	Atp13a4	4631413J11Rik|4832416L12|9330174J19Rik	224079	ENSMUSG00000038094	GO:0000166|GO:0003674|GO:0005524|GO:0005575|GO:0006812|GO:0015662|GO:0016020|GO:0016021|GO:0016787|GO:0016820|GO:0016887|GO:0046872
57738	Slc15a2	8430408C16Rik|C78862|Pept2	57738	ENSMUSG00000022899	GO:0005887|GO:0006810|GO:0006857|GO:0015334|GO:0016020|GO:0016021|GO:0042891|GO:0042895|GO:0042936|GO:0042938
22350	Ezr	AW146364|R75297|Vil2|p81	22350	ENSMUSG00000052397	GO:0001726|GO:0001931|GO:0005515|GO:0005622|GO:0005730|GO:0005737|GO:0005829|GO:0005856|GO:0005884|GO:0005886|GO:0005902|GO:0005932|GO:0008092|GO:0008360|GO:0015629|GO:0016020|GO:0016323|GO:0016324|GO:0019898|GO:0030175|GO:0031528|GO:0035088|GO:0042995|GO:0045177|GO:0050839|GO:0051015|GO:0051017
66643	Lix1	5730466L18Rik	66643	ENSMUSG00000047786	GO:0003674|GO:0005575|GO:0008150
12411	Cbs	AI047524|AI303044|HIP4	12411	ENSMUSG00000024039	GO:0001958|GO:0001974|GO:0004122|GO:0004124|GO:0005634|GO:0005730|GO:0005737|GO:0005829|GO:0006535|GO:0006563|GO:0006565|GO:0006801|GO:0008652|GO:0016740|GO:0016829|GO:0019343|GO:0019344|GO:0019346|GO:0019448|GO:0019899|GO:0020037|GO:0021587|GO:0030170|GO:0030823|GO:0031625|GO:0042803|GO:0043066|GO:0043231|GO:0043418|GO:0043506|GO:0046872|GO:0050667|GO:0050880|GO:0051593|GO:0060135|GO:0060351|GO:…
27226	Pla2g7	R75400	27226	ENSMUSG00000023913	GO:0003847|GO:0005543|GO:0005576|GO:0006954|GO:0016042|GO:0016787|GO:0034362|GO:0034374|GO:0034440|GO:0034441|GO:0047499|GO:0090026
76441	Daam2	2310016D11Rik|AI843643|AW557870	76441	ENSMUSG00000040260	GO:0003779|GO:0005575|GO:0016043|GO:0017048|GO:0030036
106861	Abhd3	AA675331|LABH3	106861	ENSMUSG00000002475	GO:0004091|GO:0005575|GO:0008150|GO:0016020|GO:0016021|GO:0016787
11829	Aqp4	WCH4	11829	ENSMUSG00000024411	GO:0005215|GO:0005737|GO:0005886|GO:0005887|GO:0005911|GO:0006810|GO:0006833|GO:0007605|GO:0009897|GO:0015250|GO:0015288|GO:0015670|GO:0016020|GO:0016021|GO:0016323|GO:0030104|GO:0030315|GO:0042383|GO:0043234|GO:0051260|GO:0055085|GO:0070295|GO:0071346
13527	Dtna	2210407P21Rik|A0|Dtn|a-DB-1|adbn	13527	ENSMUSG00000024302	GO:0005509|GO:0005515|GO:0005737|GO:0005886|GO:0008270|GO:0016014|GO:0016020|GO:0030054|GO:0042383|GO:0043234|GO:0045202|GO:0046872
74002	Psd2	6330404E20Rik|AW125584|EFA6C	74002	ENSMUSG00000024347	GO:0005086|GO:0005543|GO:0005622|GO:0016020|GO:0016021|GO:0030054|GO:0030182|GO:0030425|GO:0032012|GO:0043025
70417	Megf10	3000002B06Rik|Gm331	70417	ENSMUSG00000024593	GO:0001891|GO:0003674|GO:0005886|GO:0006909|GO:0007155|GO:0007517|GO:0014719|GO:0014816|GO:0014841|GO:0016020|GO:0016021|GO:0034109|GO:0042995|GO:0043654|GO:0048641|GO:0051147|GO:0055001
108052	Slc14a1	2610507K20Rik|3021401A05Rik|UT-B|Utb1	108052	ENSMUSG00000059336	GO:0005372|GO:0005886|GO:0006810|GO:0006833|GO:0015204|GO:0015840|GO:0016020|GO:0016021|GO:0055085|GO:0071918
225998	Rorb	Nr1f2|RZR-beta|RZRB|Rorbeta	225998	ENSMUSG00000036192	GO:0003677|GO:0003700|GO:0003707|GO:0004879|GO:0005515|GO:0005634|GO:0006351|GO:0006355|GO:0007275|GO:0007601|GO:0008270|GO:0008502|GO:0030522|GO:0042462|GO:0043401|GO:0043565|GO:0045893|GO:0046872|GO:0050896
104174	Gldc	D030049L12Rik|D19Wsu57e	104174	ENSMUSG00000024827	GO:0003824|GO:0004375|GO:0005739|GO:0005960|GO:0006520|GO:0006544|GO:0006546|GO:0016491|GO:0016594|GO:0016829|GO:0019464|GO:0019899|GO:0030170|GO:0042803|GO:0046983|GO:0055114
23972	Papss2	1810018P12Rik|AI159688|AtpsU2|Atpsk2|Sk2|bm	23972	ENSMUSG00000024899	GO:0000103|GO:0000166|GO:0003824|GO:0004020|GO:0004781|GO:0005524|GO:0007596|GO:0008152|GO:0016301|GO:0016310|GO:0016740|GO:0016779|GO:0060348
53412	Ppp1r3c	PTG|Ppp1r5	53412	ENSMUSG00000067279	GO:0004721|GO:0005975|GO:0005977|GO:0005978|GO:0005979|GO:0005981|GO:0006605|GO:0019899|GO:0019903|GO:0042587|GO:0043231
17986	Ndp	ND|Ndph	17986	ENSMUSG00000040138	GO:0001890|GO:0005109|GO:0005125|GO:0005576|GO:0005615|GO:0016055|GO:0031012|GO:0035426|GO:0042803|GO:0043498|GO:0045893|GO:0051091|GO:0060070|GO:0061299
192216	Tmem47	3010015F07Rik|AI115536|BCMP1|Tm4sf10	192216	ENSMUSG00000025666	GO:0005886|GO:0005911|GO:0016020|GO:0016021|GO:0030054
71584	Gdpd2	9130017L10Rik|Gde3|Obdpf	71584	ENSMUSG00000019359	GO:0005737|GO:0005856|GO:0005886|GO:0006071|GO:0006629|GO:0008081|GO:0008889|GO:0016020|GO:0016021|GO:0016787|GO:0046872|GO:0047394
83453	Chrdl1	CHL|CHL1|Nrln1|VOPT	83453	ENSMUSG00000031283	GO:0001503|GO:0001654|GO:0001709|GO:0005576|GO:0007275|GO:0007399|GO:0030154|GO:0030182|GO:0048749

## Sheet: Figure 6d- Oligo.
Figure 5d. Oligodendrocyte marker gene list from cell sorting studies (McKenzie et al, 2018)
Gene ID	Gene Symbol	Aliases	Entrez ID	Ensembl ID	GO Accession
240690	St18	AV348974|Myt3|NZF-3|Nzf3|mKIAA0535	240690	ENSMUSG00000033740	GO:0000122|GO:0003677|GO:0003700|GO:0005634|GO:0006351|GO:0006355|GO:0008270|GO:0046872
56363	Tmeff2	4832418D20Rik|7630402F16Rik	56363	ENSMUSG00000026109	GO:0016020|GO:0016021
69660	Tmbim1	2310061B02Rik|AA960455|AU024746|C78899|RECS1|Tmbib1|mKIAA4161	69660	ENSMUSG00000006301	GO:0003674|GO:0005764|GO:0005765|GO:0005768|GO:0008150|GO:0010008|GO:0016020|GO:0016021
210293	Dock10	9330153B10Rik|A630054M16Rik|Jr4|Jr5|R75174|ZIZ3|Zizimin3|mKIAA0694	210293	ENSMUSG00000038608	GO:0005089|GO:0005575|GO:0017048|GO:0050790
98363	Efhd1	4931430I01Rik|AI452351|PP3051|mitocalcin	98363	ENSMUSG00000026255	GO:0005509|GO:0005739|GO:0005743|GO:0031175
241159	Neu4	9330166I04	241159	ENSMUSG00000034000	GO:0004308|GO:0005739|GO:0005764|GO:0008152|GO:0016020|GO:0016787|GO:0016798|GO:0019866|GO:0052794|GO:0052795|GO:0052796
227485	Cdh19		227485	ENSMUSG00000047216	GO:0003674|GO:0005575|GO:0005886|GO:0007155|GO:0008150|GO:0016020|GO:0016021
72160	Tmem163	2610024A01Rik|SV31	72160	ENSMUSG00000026347	GO:0005768|GO:0008150|GO:0008270|GO:0016020|GO:0016021|GO:0030054|GO:0030285|GO:0031410|GO:0031901|GO:0045202
212980	Slc45a3	2210413P12Rik|AU023994|AU043764|IPCA-6|PRST|Pcanap6	212980	ENSMUSG00000026435	GO:0003674|GO:0005575|GO:0006810|GO:0008150|GO:0016020|GO:0016021|GO:0055085
18557	Cdk18	AA682070|Ctk18|Pctk3	18557	ENSMUSG00000026437	GO:0000166|GO:0004672|GO:0004674|GO:0004693|GO:0005524|GO:0006468|GO:0016301|GO:0016310|GO:0016740|GO:0016772
21367	Cntn2	D130012K04Rik|TAG-1|Tax	21367	ENSMUSG00000053024	GO:0000226|GO:0001764|GO:0001948|GO:0005515|GO:0005886|GO:0007155|GO:0007160|GO:0007409|GO:0007411|GO:0007413|GO:0007612|GO:0007628|GO:0008076|GO:0009986|GO:0010769|GO:0010954|GO:0016020|GO:0021853|GO:0022010|GO:0030246|GO:0030424|GO:0031133|GO:0031175|GO:0031225|GO:0031623|GO:0033268|GO:0034613|GO:0043005|GO:0043025|GO:0043209|GO:0043621|GO:0044224|GO:0044456|GO:0045163|GO:0045665|GO:0048168|GO:…
269116	Nfasc	AA387016|D430023G06Rik|NF|mKIAA0756	269116	ENSMUSG00000026442	GO:0002175|GO:0005622|GO:0005886|GO:0007155|GO:0007411|GO:0016020|GO:0016021|GO:0019226|GO:0030424|GO:0030913|GO:0033010|GO:0033268|GO:0033270|GO:0043194|GO:0050808|GO:0071205|GO:0072661
77552	Shisa4	9330132O05Rik|Tmem58|mShisa4	77552	ENSMUSG00000041889	GO:0016020|GO:0016021
13007	Csrp1	AA408841|AA959891|AW545626|CRP1|Csrp	13007	ENSMUSG00000026421	GO:0005515|GO:0005634|GO:0008270|GO:0015629|GO:0030036|GO:0046872
21952	Tnni1	2700018B22Rik|AI747285|ssTnI	21952	ENSMUSG00000026418	GO:0003779|GO:0005861|GO:0006937|GO:0055010
240913	Adamts4	3830423K05|ADAM-TS4|ADAMTS-2|ADMP-1|mKIAA0688	240913	ENSMUSG00000006403	GO:0002020|GO:0004222|GO:0005576|GO:0005578|GO:0005615|GO:0006508|GO:0008233|GO:0008237|GO:0008270|GO:0016787|GO:0031012|GO:0046872
208795	Tmem63a	BC014795|Tmem64a	208795	ENSMUSG00000026519	GO:0000166|GO:0003674|GO:0005764|GO:0005765|GO:0008150|GO:0016020|GO:0016021
18761	Prkcq	A130035A12Rik|AW494342|PKC-0|PKC-theta|PKCtheta|Pkcq	18761	ENSMUSG00000026778	GO:0000166|GO:0001772|GO:0004672|GO:0004674|GO:0004697|GO:0005515|GO:0005524|GO:0005634|GO:0005737|GO:0005886|GO:0006355|GO:0006468|GO:0006509|GO:0006954|GO:0010389|GO:0016020|GO:0016301|GO:0016310|GO:0016740|GO:0016772|GO:0031594|GO:0032740|GO:0032753|GO:0035556|GO:0042102|GO:0042346|GO:0042383|GO:0045086|GO:0046627|GO:0046872|GO:0050714|GO:0050870|GO:0051092|GO:0051491|GO:0051496|GO:0070233|GO:…
97031	Tprn	C430004E15Rik|C87750|RP23-132N23.15	97031	ENSMUSG00000048707	GO:0003674|GO:0007605|GO:0019902|GO:0032420|GO:0042995
11305	Abca2	AI413825|Abc2|D2H0S1474E|mKIAA1062	11305	ENSMUSG00000026944	GO:0000166|GO:0005524|GO:0005764|GO:0005765|GO:0005768|GO:0005815|GO:0006200|GO:0006357|GO:0008203|GO:0016021|GO:0016023|GO:0016887|GO:0032383
19215	Ptgds	21kDa|L-PGDS|PGD2|PGDS|PGDS2|Ptgs3	19215	ENSMUSG00000015090	GO:0001516|GO:0004667|GO:0005215|GO:0005501|GO:0005504|GO:0005576|GO:0005615|GO:0005634|GO:0005737|GO:0005783|GO:0005791|GO:0005794|GO:0006629|GO:0006633|GO:0006810|GO:0008610|GO:0016020|GO:0016853|GO:0036094|GO:0045187
227753	Gsn	ADF	227753	ENSMUSG00000026879	GO:0001726|GO:0003779|GO:0005576|GO:0005615|GO:0005737|GO:0005829|GO:0005856|GO:0006915|GO:0008154|GO:0015629|GO:0016192|GO:0030027|GO:0030030|GO:0030041|GO:0030155|GO:0043234|GO:0046872|GO:0048015|GO:0048471|GO:0051014|GO:0051693|GO:0060271|GO:0071276
21930	Tnfaip6	TSG-6|Tnfip6|Tsg6	21930	ENSMUSG00000053475	GO:0005540|GO:0007155
77767	Ermn	A330104H05Rik|AI854460|ermin|mKIAA1189	77767	ENSMUSG00000026830	GO:0001763|GO:0003779|GO:0005737|GO:0005856|GO:0007015|GO:0008360|GO:0030175|GO:0031344|GO:0033269|GO:0033270|GO:0043025|GO:0043209|GO:0051015
50915	Grb14	AI505286	50915	ENSMUSG00000026888	GO:0005070|GO:0005543|GO:0005737|GO:0005768|GO:0005794|GO:0005886|GO:0007165|GO:0008286|GO:0016020|GO:0043231|GO:0046627|GO:0051219
12521	Cd82	AA682076|AL023070|C33|IA4|Kai1|Tspan27	12521	ENSMUSG00000027215	GO:0016020|GO:0016021
72446	Prr5l	2600010E01Rik|4833411O04Rik|Protor-2|Protor2	72446	ENSMUSG00000032841	GO:0003674|GO:0005739|GO:0008150
22174	Tyro3	AI323366|Brt|Dtk|Etk-2|Rse|Sky|Tif	22174	ENSMUSG00000027298	GO:0000166|GO:0001779|GO:0004672|GO:0004713|GO:0004714|GO:0005524|GO:0005634|GO:0005635|GO:0005789|GO:0005886|GO:0006468|GO:0007155|GO:0007283|GO:0016020|GO:0016021|GO:0016301|GO:0016310|GO:0016740|GO:0016772|GO:0021885|GO:0030168|GO:0032940|GO:0034122|GO:0034446|GO:0042698|GO:0043277|GO:0043491|GO:0043524|GO:0043548|GO:0045824|GO:0046777|GO:0046982|GO:0050728|GO:0051250|GO:0060068|GO:0070050|GO:…
17153	Mal	Mpv17|Vip17	17153	ENSMUSG00000027375	GO:0005783|GO:0005794|GO:0005886|GO:0006917|GO:0016020|GO:0016021|GO:0019898|GO:0019911|GO:0042552|GO:0045121
252864	Dusp15	AI851682|LMW-DSP10|T-DSP10	252864	ENSMUSG00000042662	GO:0004721|GO:0004725|GO:0005575|GO:0006470|GO:0008138|GO:0016311|GO:0016787|GO:0016791
228852	Ppp1r16b	ANKRD4|C130078N17Rik|TIMAP|Wdt4	228852	ENSMUSG00000037754	GO:0005634|GO:0005886|GO:0016020
27219	Sgk2	AI098171|AW146006|Sgkl	27219	ENSMUSG00000017868	GO:0000166|GO:0004672|GO:0004674|GO:0005524|GO:0005634|GO:0005737|GO:0006468|GO:0015459|GO:0016301|GO:0016310|GO:0016740|GO:0016772
52840	Dbndd2	1110017A21Rik|2900022J10Rik|AU041050|AW048677|D2Bwg0891e|Nkip|R74724	52840	ENSMUSG00000017734	GO:0003674|GO:0005575|GO:0005737|GO:0006469
76960	Bcas1	2210416M21Rik|9030223A09Rik|AI841227|NABC1	76960	ENSMUSG00000013523	GO:0005737|GO:0005829|GO:0008150|GO:0014069|GO:0042803
18417	Cldn11	Claudin-11|Claudin11|Osp|Otm	18417	ENSMUSG00000037625	GO:0005198|GO:0005515|GO:0005886|GO:0005887|GO:0005923|GO:0007155|GO:0007283|GO:0008366|GO:0016020|GO:0016021|GO:0030054
58869	Pex5l	1700016J08Rik|PXR2|Pex2|TRIP8b	58869	ENSMUSG00000027674	GO:0000268|GO:0005052|GO:0005221|GO:0005515|GO:0005737|GO:0005778|GO:0005829|GO:0016020|GO:0016558|GO:0017071|GO:0017137|GO:0030425|GO:0031267|GO:0042391|GO:0043949|GO:0045055|GO:0045185|GO:0048471|GO:0051286|GO:0051461
320478	Sox2ot	B230215L15Rik	320478		GO:0003674|GO:0005575|GO:0008150
66949	Trim59	2310035M22Rik|2700022F13Rik|Mrf1|TSBF1	66949	ENSMUSG00000034317	GO:0004842|GO:0005515|GO:0005622|GO:0005783|GO:0008270|GO:0016020|GO:0016021|GO:0043124|GO:0046872
73940	Hapln2	4930401E20Rik|Bral1	73940	ENSMUSG00000004894	GO:0005540|GO:0005576|GO:0005578|GO:0007155
229521	Syt11	1500004A13Rik|3632445O20Rik|5430404N14Rik|6530420C11Rik|AI851970	229521	ENSMUSG00000068923	GO:0005215|GO:0005509|GO:0005544|GO:0005887|GO:0006810|GO:0008021|GO:0016020|GO:0016021|GO:0030054|GO:0031410|GO:0045202|GO:0046872
13038	Ctsk	AI323530|MMS10-Q|Ms10q|catK	13038	ENSMUSG00000028111	GO:0005615|GO:0005737|GO:0005764|GO:0006508|GO:0008233|GO:0008234|GO:0016787|GO:0045453
229595	Adamtsl4	Tsrc1	229595	ENSMUSG00000015850	GO:0002020|GO:0004222|GO:0005576|GO:0005578|GO:0005614|GO:0006915|GO:0008233|GO:0030198|GO:0031012|GO:0043065
70747	Tspan2	6330415F13Rik|B230119D02Rik|tspan-2	70747	ENSMUSG00000027858	GO:0003674|GO:0008150|GO:0016020|GO:0016021|GO:0043209
14863	Gstm2	Gstb-2|Gstb2	14863	ENSMUSG00000040562	GO:0004364|GO:0005737|GO:0005886|GO:0006749|GO:0008152|GO:0016740|GO:0042178|GO:0042803|GO:0046982
170439	Elovl6	C77826|FAE|LCE	170439	ENSMUSG00000041220	GO:0005783|GO:0006633|GO:0008610|GO:0009922|GO:0016020|GO:0016021|GO:0016740|GO:0016747|GO:0019367|GO:0030176|GO:0030497|GO:0034625|GO:0042759|GO:0043231
70892	Ttll7	1110049N09Rik|4921517B04Rik|C630030B20|Ttll7s	70892	ENSMUSG00000036745	GO:0004835|GO:0005737|GO:0005856|GO:0005929|GO:0006464|GO:0007275|GO:0007399|GO:0016874|GO:0030154|GO:0042995
214944	Mob3b	8430436F23Rik|A430018A01Rik|Mobkl2b	214944	ENSMUSG00000073910	GO:0003674|GO:0005575|GO:0008150|GO:0016301|GO:0016310|GO:0046872
21916	Tmod1	E-Tmod|Tmod	21916	ENSMUSG00000028328	GO:0003779|GO:0005523|GO:0005634|GO:0005737|GO:0005856|GO:0006936|GO:0008344|GO:0016020|GO:0030016|GO:0030239|GO:0030241|GO:0030863
230157	Tmeff1	A830033E11|M7365|Tr1	230157	ENSMUSG00000028347	GO:0005886|GO:0007275|GO:0016020|GO:0016021
100434	Slc44a1	2210409B22Rik|4833416H08Rik|AW547365|CHTL1|CTL1|Cdw92	100434	ENSMUSG00000028412	GO:0005739|GO:0005741|GO:0005886|GO:0006810|GO:0015220|GO:0015871|GO:0016020|GO:0016021|GO:0055085
14745	Lpar1	5031439C20|AI326300|Edg2|Gpcr26|Kdt2|lpA1|vzg-1	14745	ENSMUSG00000038668	GO:0000187|GO:0001965|GO:0004871|GO:0004930|GO:0005543|GO:0005737|GO:0005886|GO:0007165|GO:0007186|GO:0009986|GO:0010942|GO:0010977|GO:0016020|GO:0016021|GO:0030165|GO:0032060|GO:0035025|GO:0043065|GO:0043197|GO:0043198|GO:0043410|GO:0051482|GO:0060999|GO:0070915|GO:0071673
54325	Elovl1	AA407424|BB151133|Ssc1	54325	ENSMUSG00000006390	GO:0005783|GO:0006633|GO:0008610|GO:0009922|GO:0016020|GO:0016021|GO:0016740|GO:0019367|GO:0030148|GO:0034625|GO:0042761
230678	Tmem125	6330530A05Rik|AV223516	230678	ENSMUSG00000050854	GO:0003674|GO:0005575|GO:0008150|GO:0016020|GO:0016021
67149	Nkain1	2610200G18Rik|2810426C15Rik	67149	ENSMUSG00000078532	GO:0005886|GO:0016020|GO:0016021
70025	Acot7	2410041A17Rik|Ach1|Act|Bach|CTE-IIa|Cte-II|Lach1	70025	ENSMUSG00000028937	GO:0004091|GO:0005737|GO:0005829|GO:0009062|GO:0016290|GO:0016787|GO:0043005|GO:0044297|GO:0047617
18762	Prkcz	AI098070|C80388|Pkcz|R74924|aPKCzeta|zetaPKC	18762	ENSMUSG00000029053	GO:0000166|GO:0000226|GO:0001954|GO:0004672|GO:0004674|GO:0004697|GO:0005515|GO:0005524|GO:0005634|GO:0005635|GO:0005737|GO:0005768|GO:0005829|GO:0005886|GO:0005911|GO:0005923|GO:0005938|GO:0006468|GO:0006954|GO:0007165|GO:0007166|GO:0007616|GO:0008270|GO:0008284|GO:0008286|GO:0015459|GO:0016301|GO:0016310|GO:0016324|GO:0016363|GO:0016477|GO:0016740|GO:0016772|GO:0018105|GO:0019901|GO:0019904|GO:…
320587	Tmem88b	A230069A22Rik	320587	ENSMUSG00000073680	GO:0003674|GO:0005575|GO:0008150|GO:0016020|GO:0016021
110391	Qdpr	2610008L04Rik|D5Ertd371e|Dhpr|PKU2	110391	ENSMUSG00000015806	GO:0000166|GO:0004155|GO:0005737|GO:0005739|GO:0005829|GO:0006729|GO:0008152|GO:0016491|GO:0042803|GO:0043005|GO:0055114|GO:0070402|GO:0070404
56356	Gltp	1110001F24Rik|C76925|C77564	56356	ENSMUSG00000011884	GO:0005575|GO:0005737|GO:0006810|GO:0006869|GO:0008289|GO:0017089|GO:0046836|GO:0051861
118446	Gjc3	Cx29|Gje1	118446	ENSMUSG00000056966	GO:0005243|GO:0005886|GO:0005921|GO:0005922|GO:0007154|GO:0007267|GO:0007605|GO:0016020|GO:0016021|GO:0030054|GO:0042552|GO:0042803|GO:0043209|GO:0055085
14763	Gpr37	AI848630|Pael-R	14763	ENSMUSG00000039904	GO:0004871|GO:0004930|GO:0005783|GO:0005886|GO:0007165|GO:0007186|GO:0016020|GO:0016021
69993	Chn2	1700026N20Rik|4930557O16Rik|ARHGAP3|Bch	69993	ENSMUSG00000004633	GO:0005096|GO:0005622|GO:0007165|GO:0016020|GO:0035556|GO:0043547|GO:0045202|GO:0046872
16979	Lrrn1	2810047E21Rik|NLRR-1	16979	ENSMUSG00000034648	GO:0016020|GO:0016021
29862	Ninj2		29862	ENSMUSG00000041377	GO:0007155|GO:0016020|GO:0016021|GO:0042246
16485	Kcna1	AI840627|Kca1-1|Kv1.1|MBK1|Mk-1|Shak|mceph	16485	ENSMUSG00000047976	GO:0005216|GO:0005244|GO:0005249|GO:0005251|GO:0005267|GO:0006810|GO:0006811|GO:0006813|GO:0008076|GO:0016020|GO:0016021|GO:0016324|GO:0030425|GO:0034220|GO:0034765|GO:0043025|GO:0044224|GO:0051260|GO:0055085|GO:0071805
14709	Gng8	G(y)8	14709	ENSMUSG00000063594	GO:0004871|GO:0005834|GO:0005886|GO:0007165|GO:0007186|GO:0016020
64383	Sirt2	5730427M03Rik|SIR2L2|Sir2l	64383	ENSMUSG00000015149	GO:0005515|GO:0005737|GO:0005856|GO:0005874|GO:0006476|GO:0007049|GO:0007067|GO:0008134|GO:0008270|GO:0016575|GO:0016787|GO:0016811|GO:0017136|GO:0033558|GO:0035035|GO:0042826|GO:0042903|GO:0043130|GO:0043161|GO:0045843|GO:0045892|GO:0046872|GO:0051287|GO:0051301|GO:0070403|GO:0090042
68458	Ppp1r14a	1110001M11Rik|Cpi17	68458	ENSMUSG00000037166	GO:0004864|GO:0005737|GO:0042325|GO:0043086
11803	Aplp1		11803	ENSMUSG00000006651	GO:0005515|GO:0005737|GO:0005794|GO:0005886|GO:0006378|GO:0006417|GO:0006897|GO:0006915|GO:0007155|GO:0008201|GO:0008219|GO:0016020|GO:0016021|GO:0030198|GO:0030818|GO:0030900|GO:0031694|GO:0031695|GO:0031696|GO:0042802|GO:0046872|GO:0046914|GO:0048471|GO:0071874
17136	Mag	Gma|siglec-4a	17136	ENSMUSG00000036634	GO:0007155|GO:0016020|GO:0016021|GO:0033270|GO:0043209|GO:0043220
19144	Klk6	AI849898|BSP|Bssp|Klk29|MSP|Prss18|Prss9|neurosin	19144	ENSMUSG00000050063	GO:0004252|GO:0005576|GO:0005737|GO:0006508|GO:0008233|GO:0008236|GO:0010975|GO:0016787|GO:0045745
66124	Josd2	1110007C05Rik	66124	ENSMUSG00000038695	GO:0004843|GO:0005575|GO:0006508|GO:0008233|GO:0008242|GO:0016579|GO:0016787
108116	Slco3a1	5830414C08Rik|Anr1|MJAM|OATP-D|R75096|Slc21a11	108116	ENSMUSG00000025790	GO:0005215|GO:0005886|GO:0005887|GO:0006810|GO:0006811|GO:0006857|GO:0008514|GO:0009925|GO:0009986|GO:0015198|GO:0015711|GO:0015732|GO:0016020|GO:0016021|GO:0016324|GO:0034220
18584	Pde8a	AI551852|Pde8	18584	ENSMUSG00000025584	GO:0000156|GO:0000160|GO:0003824|GO:0004114|GO:0004115|GO:0004871|GO:0006355|GO:0007165|GO:0008081|GO:0008152|GO:0016787|GO:0035556|GO:0046872
20408	Sh3gl3	EEN-B2|SH3P13|Sh3d2c|Sh3d2c2	20408	ENSMUSG00000030638	GO:0005515|GO:0005737|GO:0005768|GO:0006897|GO:0008289|GO:0016020|GO:0042802
14085	Fah		14085	ENSMUSG00000030630	GO:0003824|GO:0004334|GO:0006527|GO:0006559|GO:0006572|GO:0008152|GO:0009072|GO:0016787|GO:0046872
83671	Sytl2	AI266830|Slp2|Slp2-a|Slp2-b|Slp2-c|Slp2-d|mKIAA1597	83671	ENSMUSG00000030616	GO:0001786|GO:0005515|GO:0005546|GO:0005634|GO:0005737|GO:0005794|GO:0005886|GO:0006886|GO:0006887|GO:0006904|GO:0010923|GO:0016020|GO:0017137|GO:0019897|GO:0019902|GO:0042043|GO:0042470|GO:0070257|GO:0070382
27276	Plekhb1	AI315628|PHR1|Phret1|evt-1	27276	ENSMUSG00000030701	GO:0000139|GO:0001750|GO:0005515|GO:0005543|GO:0005737|GO:0007275|GO:0008022|GO:0016020|GO:0016021|GO:0042803
56212	Rhog	2810426G09Rik|Arhg|Sid10750	56212	ENSMUSG00000073982	GO:0000166|GO:0003924|GO:0005515|GO:0005525|GO:0005622|GO:0005886|GO:0006184|GO:0007264|GO:0007266|GO:0016020|GO:0016601|GO:0030036|GO:0032863|GO:0045893|GO:0060326|GO:0090004
244198	Olfml1	6720478C22|AV321997|BC047207|MVAL564|ONT2|mONT2	244198	ENSMUSG00000051041	GO:0003674|GO:0005575|GO:0008150
233752	Insc	3830422K02Rik|C730020D23	233752	ENSMUSG00000048782	GO:0000132|GO:0005737|GO:0007275|GO:0007399|GO:0030154|GO:0045177|GO:0060487
101565	Ccp110	6330503K22Rik|AA415922|AI427129|AW557948|CP110	101565	ENSMUSG00000033904	GO:0005515|GO:0005737|GO:0005813|GO:0005814|GO:0005856|GO:0007099|GO:0032465|GO:0051298
233877	Kctd13	1500003N18Rik|AV259508|PDIP1alpha|Poldip1	233877	ENSMUSG00000030685	GO:0005634|GO:0006260|GO:0016477|GO:0016567|GO:0017049|GO:0019904|GO:0031463|GO:0035024|GO:0042802|GO:0043149|GO:0043161|GO:0045740|GO:0051260
233878	Sez6l2	AI835913|AW121566|BSRP-A|Psk1	233878	ENSMUSG00000030683	GO:0005783|GO:0005886|GO:0016020|GO:0016021
14183	Fgfr2	AU043015|AW556123|Bek|Fgfr-2|Fgfr-7|Fgfr7|KGFR|KGFRTr|svs	14183	ENSMUSG00000030849	GO:0000122|GO:0000166|GO:0001525|GO:0001657|GO:0001701|GO:0001837|GO:0002053|GO:0003148|GO:0003149|GO:0004672|GO:0004713|GO:0004714|GO:0005007|GO:0005515|GO:0005524|GO:0005576|GO:0005634|GO:0005737|GO:0005794|GO:0005886|GO:0005887|GO:0005938|GO:0006468|GO:0006915|GO:0007267|GO:0007409|GO:0007528|GO:0008201|GO:0008284|GO:0008285|GO:0008543|GO:0008589|GO:0009791|GO:0009880|GO:0009887|GO:0009986|GO:…
330660	Btbd16	E330040A16Rik	330660	ENSMUSG00000040298	GO:0003674|GO:0005575|GO:0008150
14912	Nkx6-2	Gtx|Nkx6.2	14912	ENSMUSG00000041309	GO:0000122|GO:0003677|GO:0003700|GO:0005634|GO:0010454|GO:0010455|GO:0021912|GO:0021913|GO:0022010|GO:0030154|GO:0031018|GO:0043565|GO:0045686|GO:0045687|GO:0048709|GO:0050885
76484	Kndc1	2410012C07Rik|B830014K08Rik|VKIND|very-kind	76484	ENSMUSG00000066129	GO:0001934|GO:0004674|GO:0005085|GO:0005088|GO:0005515|GO:0005622|GO:0007264|GO:0016772|GO:0021707|GO:0030425|GO:0032045|GO:0043025|GO:0048814|GO:0050773|GO:0050790|GO:0051056
234094	Arhgef10	6430549H08Rik|mKIAA0294	234094	ENSMUSG00000071176	GO:0005085|GO:0005089|GO:0005622|GO:0005813|GO:0019894|GO:0022011|GO:0033126|GO:0035023|GO:0050790|GO:0051298|GO:0051496|GO:0090307
320981	Enpp6	4833421B01Rik|B830047L21Rik|D8Ertd514e|E-NPP 6|Npp6	320981	ENSMUSG00000038173	GO:0003824|GO:0005886|GO:0008152|GO:0008889|GO:0016020|GO:0016021|GO:0016042|GO:0016787|GO:0019695
72902	Spock3	2900045C01Rik|AI428471|mKIAA4039	72902	ENSMUSG00000054162	GO:0004857|GO:0005509|GO:0005539|GO:0005576|GO:0005578|GO:0005615|GO:0007165|GO:0008191|GO:0010951|GO:0019800|GO:0031012
15245	Hhip	Hhip1	15245	ENSMUSG00000064325	GO:0003824|GO:0005515|GO:0005576|GO:0005886|GO:0005887|GO:0005975|GO:0007165|GO:0007224|GO:0007405|GO:0008270|GO:0009887|GO:0009953|GO:0009968|GO:0009986|GO:0016020|GO:0016525|GO:0016901|GO:0040036|GO:0045879|GO:0046872|GO:0048038|GO:0048705|GO:0060441|GO:0097108
67801	Pllp	0610010I06Rik|AV001002|Plapi|Tm4sf11	67801	ENSMUSG00000031775	GO:0005216|GO:0006810|GO:0006811|GO:0016020|GO:0016021|GO:0043218|GO:0045121
67971	Tppp3	2700055K07Rik|CGI-38|Ceacam9|mmCGM8	67971	ENSMUSG00000014846	GO:0001578|GO:0005509|GO:0005575|GO:0005737|GO:0005856|GO:0005874|GO:0015631
338521	Fa2h	FAAH|Faxdc1|G630055L08Rik	338521	ENSMUSG00000033579	GO:0001949|GO:0005506|GO:0005783|GO:0006631|GO:0006633|GO:0006665|GO:0006810|GO:0008610|GO:0016020|GO:0016021|GO:0016491|GO:0020037|GO:0022900|GO:0030258|GO:0032286|GO:0032287|GO:0042127|GO:0042634|GO:0043231|GO:0046872|GO:0055114|GO:0080132
69581	Rhou	2310026M05Rik|AI182090|Arhu|CDC42L1|G28K|WRCH-1|WRCH1|mG28K	69581	ENSMUSG00000039960	GO:0000082|GO:0000166|GO:0003924|GO:0005525|GO:0005622|GO:0005794|GO:0005886|GO:0006184|GO:0007010|GO:0007264|GO:0008360|GO:0016020|GO:0016601|GO:0030036|GO:0030054|GO:0042995|GO:0046872
94226	S1pr5	Edg8|S1P5|lpB4	94226	ENSMUSG00000045087	GO:0003376|GO:0004871|GO:0004930|GO:0005886|GO:0007165|GO:0007186|GO:0016020|GO:0016021|GO:0038036
15571	Elavl3	2600009P04Rik|Huc|PLE21|mHuC	15571	ENSMUSG00000003410	GO:0000166|GO:0003676|GO:0003723|GO:0007275|GO:0007399|GO:0017091|GO:0030154
68743	Anln	1110037A17Rik|2900037I21Rik|C78101|Scraps	68743	ENSMUSG00000036777	GO:0000910|GO:0003779|GO:0005543|GO:0005634|GO:0005737|GO:0005826|GO:0005856|GO:0007049|GO:0007067|GO:0015629|GO:0051301
83964	Jam3	1110002N23Rik|JAM-3|JAM-C|Jcam3	83964	ENSMUSG00000031990	GO:0001525|GO:0001780|GO:0002250|GO:0002318|GO:0002523|GO:0005178|GO:0005515|GO:0005576|GO:0005615|GO:0005886|GO:0005911|GO:0005923|GO:0007155|GO:0007160|GO:0007283|GO:0007286|GO:0009986|GO:0016020|GO:0016021|GO:0016477|GO:0019226|GO:0030010|GO:0030054|GO:0030057|GO:0033010|GO:0042552|GO:0042803|GO:0043220|GO:0044291|GO:0046982|GO:0090022|GO:0090138
235180	Fez1	UNC-76|UNC76	235180	ENSMUSG00000032118	GO:0005080|GO:0005515|GO:0005737|GO:0005739|GO:0005813|GO:0005856|GO:0005874|GO:0005886|GO:0006810|GO:0010976|GO:0015630|GO:0016020|GO:0030424|GO:0030425|GO:0042995|GO:0043015|GO:0045666|GO:0047485|GO:0051654
102693	Phldb1	AU041016|D330037A14Rik|Ll5a	102693	ENSMUSG00000048537	GO:0003674|GO:0005543|GO:0005575|GO:0008150
330938	Dixdc1	4930563F16Rik|BC048182|Ccd1|Ccd1Aalpha1L|Ccd1Abeta1L|Ccd1BalphaL|Ccd1BbetaL|Ccd1CL|mKIAA1735	330938	ENSMUSG00000032064	GO:0003779|GO:0004871|GO:0005515|GO:0005622|GO:0005737|GO:0005829|GO:0005938|GO:0007049|GO:0007275|GO:0016055|GO:0019904|GO:0021695|GO:0021795|GO:0021799|GO:0021846|GO:0021869|GO:0030054|GO:0030177|GO:0030900|GO:0031435|GO:0032956|GO:0043010|GO:0043015|GO:0043025|GO:0043234|GO:0043679|GO:0045665|GO:0046328|GO:0046330|GO:0050772|GO:0060070|GO:0070507|GO:0090263
12955	Cryab	Crya-2|Crya2|HspB5	12955	ENSMUSG00000032060	GO:0001666|GO:0002088|GO:0005212|GO:0005515|GO:0005634|GO:0005737|GO:0005739|GO:0005794|GO:0005829|GO:0005886|GO:0006006|GO:0006457|GO:0007021|GO:0007517|GO:0008017|GO:0008092|GO:0009986|GO:0010629|GO:0015630|GO:0030018|GO:0030308|GO:0031109|GO:0031674|GO:0032387|GO:0032432|GO:0042542|GO:0042803|GO:0043010|GO:0043066|GO:0043154|GO:0043292|GO:0051082|GO:0051260|GO:0051403|GO:0060561|GO:2000378
102502	Pls1	AI427122	102502	ENSMUSG00000049493	GO:0003779|GO:0005509|GO:0005737|GO:0008150
270190	Ephb1	9330129L11|AW488255|C130099E04Rik|Cek6|ENSMUSG00000074119|Elk|Elkh|Hek6|Net	270190	ENSMUSG00000032537	GO:0000166|GO:0001525|GO:0004672|GO:0004713|GO:0004714|GO:0005003|GO:0005005|GO:0005515|GO:0005524|GO:0005737|GO:0005768|GO:0005886|GO:0005887|GO:0006468|GO:0007155|GO:0007165|GO:0007169|GO:0007399|GO:0007411|GO:0008046|GO:0016020|GO:0016021|GO:0016301|GO:0016310|GO:0016740|GO:0016772|GO:0021545|GO:0021631|GO:0021952|GO:0022008|GO:0030010|GO:0030424|GO:0031290|GO:0031589|GO:0031901|GO:0042995|GO:…
107993	Bfsp2	AI448593|CP49	107993	ENSMUSG00000032556	GO:0005198|GO:0005212|GO:0005515|GO:0005737|GO:0005856|GO:0005882|GO:0005886|GO:0007010|GO:0007601|GO:0016020|GO:0045104|GO:0048469|GO:0050896|GO:0070307
436090	Gpr62	4933402E03Rik	436090	ENSMUSG00000091735	GO:0003674|GO:0004871|GO:0004930|GO:0005575|GO:0005886|GO:0007165|GO:0007186|GO:0008150|GO:0016020|GO:0016021
17433	Mobp	AI835053|AI839848|MOBP155|MOBP170|MOBP69|MOBP73|MOBP81|R74645	17433	ENSMUSG00000032517	GO:0005634|GO:0005730|GO:0005737|GO:0005739|GO:0019911|GO:0043231
100502861	Ccdc13	2900041A11Rik|Gm188	100502861	ENSMUSG00000079235	GO:0003674|GO:0005575|GO:0008150
432450	Nkain2	6330571D19Rik|AW455467|Tcba1	432450		GO:0005886|GO:0016020|GO:0016021
107449	Unc5b	6330415E02Rik|A630020F16|D10Bwg0792e|Unc5h2	107449	ENSMUSG00000020099	GO:0005042|GO:0005515|GO:0006915|GO:0007165|GO:0007275|GO:0007411|GO:0016020|GO:0016021|GO:0038007|GO:2001240|GO:2001241
70423	Tspan15	1110036D12Rik|2700063A19Rik|AW048364|Tm4sf15	70423	ENSMUSG00000037031	GO:0003674|GO:0005575|GO:0008150|GO:0016020|GO:0016021
211488	Ado	Gm237	211488	ENSMUSG00000057134	GO:0005739|GO:0016491|GO:0016702|GO:0046872|GO:0047800|GO:0055114
170799	Rtkn2	B130039D23Rik|Mbf|Plekhk1	170799	ENSMUSG00000037846	GO:0003674|GO:0005543|GO:0005886|GO:0008284|GO:0030097
11735	Ank3	2900054D09Rik|AI314020|Ank-3|AnkG|Ankyrin-3|Ankyrin-G	11735	ENSMUSG00000069601	GO:0000281|GO:0005200|GO:0005515|GO:0005886|GO:0007009|GO:0007411|GO:0010650|GO:0014704|GO:0016020|GO:0016323|GO:0016328|GO:0016529|GO:0030018|GO:0030424|GO:0030425|GO:0031594|GO:0033268|GO:0034112|GO:0042383|GO:0043001|GO:0043005|GO:0043194|GO:0045184|GO:0045202|GO:0045211|GO:0050808|GO:0071709|GO:0072659|GO:0072660|GO:0072661|GO:0090314
20203	S100b	AI850290|Bpb	20203	ENSMUSG00000033208	GO:0001726|GO:0005102|GO:0005509|GO:0005576|GO:0005615|GO:0005634|GO:0005737|GO:0006112|GO:0006874|GO:0006917|GO:0007611|GO:0007613|GO:0008270|GO:0008284|GO:0008360|GO:0042035|GO:0042802|GO:0042803|GO:0043025|GO:0043065|GO:0043123|GO:0044548|GO:0046872|GO:0048168|GO:0048169|GO:0048306|GO:0048471|GO:0050786|GO:0050806|GO:2001015
14431	Gamt	AA571402|Spintz1	14431	ENSMUSG00000020150	GO:0006601|GO:0007283|GO:0008152|GO:0008168|GO:0008757|GO:0009887|GO:0016740|GO:0030731|GO:0032259|GO:0040014|GO:0042803|GO:0042995|GO:0046498|GO:0046500
320091	Ano4	A330096O15Rik|Gm65|Tmem16d	320091	ENSMUSG00000035189	GO:0003674|GO:0005575|GO:0008150
77531	Anks1b	AIDA-1b|C030032C09Rik|E530015N03Rik|ENSMUSG00000078431|Gm10937|Gm1555	77531	ENSMUSG00000096382	GO:0005575|GO:0005634|GO:0005737|GO:0005886|GO:0008150|GO:0016020|GO:0030054|GO:0042995|GO:0045202|GO:0045211|GO:0046875
70574	Cpm	1110060I01Rik|5730456K23Rik|AA589379|E030045M14Rik	70574	ENSMUSG00000020183	GO:0003674|GO:0004180|GO:0004181|GO:0005634|GO:0005737|GO:0005886|GO:0006508|GO:0008150|GO:0008233|GO:0008237|GO:0008270|GO:0016020|GO:0016787|GO:0031225|GO:0046872
13867	Erbb3	C76256|Erbb-3|Erbb3r|Her3	13867	ENSMUSG00000018166	GO:0000166|GO:0003197|GO:0004672|GO:0004713|GO:0004714|GO:0004716|GO:0005515|GO:0005524|GO:0005615|GO:0005634|GO:0006468|GO:0007162|GO:0007165|GO:0007169|GO:0007422|GO:0009968|GO:0014037|GO:0014065|GO:0016020|GO:0016021|GO:0016301|GO:0016310|GO:0016323|GO:0016324|GO:0016328|GO:0016740|GO:0016772|GO:0019838|GO:0021545|GO:0023014|GO:0030296|GO:0042127|GO:0043524|GO:0045211|GO:0046326|GO:0046982|GO:…
53897	Gal3st1	Cst|Gcst	53897	ENSMUSG00000049721	GO:0000139|GO:0001733|GO:0005794|GO:0006682|GO:0007283|GO:0009058|GO:0009247|GO:0016020|GO:0016021|GO:0016740|GO:0042552
214112	Nipal4	9530066K23Rik	214112	ENSMUSG00000020411	GO:0003674|GO:0005575|GO:0006810|GO:0006811|GO:0015095|GO:0015693|GO:0016020|GO:0016021|GO:0034220
118454	Gjc2	B230382L12Rik|Cx47|Gja12	118454	ENSMUSG00000043448	GO:0005243|GO:0005886|GO:0005921|GO:0005922|GO:0007154|GO:0007267|GO:0009636|GO:0016020|GO:0016021|GO:0030054|GO:0043209|GO:0055085
14457	Gas7	AW124766|B230343A10Rik|Gas7-cb	14457	ENSMUSG00000033066	GO:0001726|GO:0005884|GO:0008360|GO:0030041|GO:0030182|GO:0048812|GO:0051015|GO:0051017
13643	Efnb3	EFL-6|ELF-3|Elk-L3|Epl8|LERK-8|NLERK-2	13643	ENSMUSG00000003934	GO:0007275|GO:0007399|GO:0007411|GO:0007628|GO:0016020|GO:0016021|GO:0016198|GO:0030154|GO:0046875|GO:0048013
216881	Wscd1	mKIAA0523	216881	ENSMUSG00000020811	GO:0003674|GO:0005575|GO:0008146|GO:0008150|GO:0016020|GO:0016021
11484	Aspa	Acy-2|Acy2|nur7	11484	ENSMUSG00000020774	GO:0004046|GO:0005634|GO:0005737|GO:0006083|GO:0008152|GO:0016787|GO:0016788|GO:0016811|GO:0019807|GO:0046872|GO:0048714
116972	Fam57a	2310047D13Rik|4932415L08Rik|5430402E13Rik|5430420K21Rik|Wdt3	116972	ENSMUSG00000069808	GO:0003674|GO:0005575|GO:0005886|GO:0008150|GO:0016020|GO:0016021
18377	Omg		18377	ENSMUSG00000049612	GO:0005886|GO:0007155|GO:0016020|GO:0022010|GO:0031102|GO:0031225|GO:0042802|GO:0042803|GO:0043209|GO:0048683
338367	Myo1d	9930104H07Rik|AW544947|D11Ertd9e|myosin-1d	338367	ENSMUSG00000035441	GO:0000166|GO:0003774|GO:0003779|GO:0005516|GO:0005524|GO:0010923|GO:0016459
12799	Cnp	CNPase|Cnp-1|Cnp1	12799	ENSMUSG00000006782	GO:0000226|GO:0003723|GO:0003824|GO:0004113|GO:0005615|GO:0005622|GO:0005737|GO:0005741|GO:0005743|GO:0005874|GO:0005886|GO:0005902|GO:0007409|GO:0008152|GO:0008344|GO:0009214|GO:0009636|GO:0016020|GO:0016070|GO:0016787|GO:0030551|GO:0031143|GO:0035748|GO:0035749|GO:0042995|GO:0046902|GO:0048471
22415	Wnt3	Int-4|Wnt-3	22415	ENSMUSG00000000125	GO:0000122|GO:0000902|GO:0001707|GO:0005102|GO:0005109|GO:0005110|GO:0005515|GO:0005576|GO:0005578|GO:0005615|GO:0005737|GO:0005769|GO:0005770|GO:0005886|GO:0007165|GO:0007223|GO:0007267|GO:0007275|GO:0007411|GO:0008284|GO:0009880|GO:0009887|GO:0009948|GO:0009950|GO:0009952|GO:0010628|GO:0016055|GO:0019904|GO:0030917|GO:0031012|GO:0035115|GO:0035116|GO:0042472|GO:0044338|GO:0044339|GO:0045121|GO:…
74008	Arsg	6330406P08Rik|AI846872	74008	ENSMUSG00000020604	GO:0003824|GO:0004065|GO:0005615|GO:0005764|GO:0005783|GO:0006790|GO:0008152|GO:0008484|GO:0016787|GO:0046872
117160	Ttyh2	1110001A03Rik	117160	ENSMUSG00000034714	GO:0003674|GO:0005216|GO:0005254|GO:0005886|GO:0006810|GO:0006811|GO:0006821|GO:0008150|GO:0016020|GO:0016021|GO:0034707
192897	Itgb4	AA407042|C230078O20|CD104	192897	ENSMUSG00000020758	GO:0004872|GO:0005102|GO:0005604|GO:0005737|GO:0005886|GO:0005938|GO:0007154|GO:0007155|GO:0007160|GO:0007229|GO:0007275|GO:0008305|GO:0009611|GO:0009925|GO:0009986|GO:0016020|GO:0016021|GO:0030054|GO:0030056|GO:0031252|GO:0031581|GO:0046847|GO:0048870
11302	Aatk	AATYK|aatyk1|mKIAA0641	11302	ENSMUSG00000025375	GO:0000166|GO:0004672|GO:0004674|GO:0004713|GO:0005524|GO:0005737|GO:0005739|GO:0006468|GO:0006915|GO:0016020|GO:0016021|GO:0016301|GO:0016310|GO:0016740|GO:0016772|GO:0046777
104923	Adi1	AL024210|Fe-ARD|MTCBP-1|Ni-ARD	104923	ENSMUSG00000020629	GO:0005634|GO:0005737|GO:0005794|GO:0005886|GO:0008652|GO:0009086|GO:0010309|GO:0016020|GO:0016491|GO:0016702|GO:0019509|GO:0046872|GO:0055114
263406	Plekhg3	BC030417	263406	ENSMUSG00000052609	GO:0003674|GO:0005089|GO:0005543|GO:0005575|GO:0005622|GO:0008150|GO:0035023
211945	Plekhh1	AV308913|C77772|D630024D12Rik|mKIAA1200	211945	ENSMUSG00000060716	GO:0003674|GO:0005543|GO:0005856|GO:0008150
68519	Eml1	1110008N23Rik|A930030P13Rik|AA171013|AI847476|AI853955|ELP79|EMAP|EMAPL	68519	ENSMUSG00000058070	GO:0003674|GO:0005575|GO:0005737|GO:0005856|GO:0005874|GO:0008150
11565	Adssl1	AI528595|Adss|Adss1	11565	ENSMUSG00000011148	GO:0000166|GO:0000287|GO:0004019|GO:0005515|GO:0005525|GO:0005737|GO:0006163|GO:0006164|GO:0006167|GO:0016020|GO:0016874|GO:0046872
217893	Pacs2	6720425G15Rik|AW208651|AW489976|E230011J22|Pacs1l|mKIAA0602	217893	ENSMUSG00000021143	GO:0005739|GO:0005783|GO:0006915|GO:0072661
66222	Serpinb1a	1190005M04Rik|AI325983|EI|EIA|ELANH2|LEI|M/NEI|MNEI|PI2	66222	ENSMUSG00000044734	GO:0004867|GO:0005615|GO:0005737|GO:0010466|GO:0010951|GO:0030162|GO:0030414|GO:0042176
20354	Sema4d	CD100|Semacl2|Semaj|Semcl2|coll-4	20354	ENSMUSG00000021451	GO:0000122|GO:0001934|GO:0004872|GO:0004888|GO:0005102|GO:0005615|GO:0005886|GO:0005887|GO:0007275|GO:0007399|GO:0008360|GO:0010693|GO:0014068|GO:0016020|GO:0016021|GO:0030154|GO:0030215|GO:0030335|GO:0031344|GO:0032321|GO:0043931|GO:0045668|GO:0048672|GO:0048814|GO:0050731|GO:0050732|GO:0050772|GO:0070486|GO:0071526|GO:1900220
78925	Srd5a1	0610031P22Rik|4930435F02Rik|S5AR 1|Srd5a-1	78925	ENSMUSG00000021594	GO:0003865|GO:0005737|GO:0005783|GO:0006629|GO:0006694|GO:0006702|GO:0007548|GO:0008202|GO:0008209|GO:0016020|GO:0016021|GO:0016491|GO:0016627|GO:0030154|GO:0033218|GO:0042448|GO:0042493|GO:0043025|GO:0043209|GO:0043231|GO:0048471|GO:0050213|GO:0055114|GO:0070402|GO:0070852
72948	Tppp	2900041A09Rik|AI849835	72948	ENSMUSG00000021573	GO:0001578|GO:0005509|GO:0005634|GO:0005737|GO:0005856|GO:0005874|GO:0005886|GO:0005925|GO:0015631|GO:0032273|GO:0046785|GO:0048471
13612	Edil3	Del-1|Del1	13612	ENSMUSG00000034488	GO:0005509|GO:0005576|GO:0007155|GO:0007275|GO:0010811
218442	Serinc5	A130038L21Rik|AIGP3|C86123|TPO1	218442	ENSMUSG00000021703	GO:0003674|GO:0005783|GO:0005794|GO:0006629|GO:0006658|GO:0008654|GO:0016020|GO:0016021|GO:0042552|GO:0043209|GO:0051347
74559	Elovl7	9130013K24Rik|AI840082	74559	ENSMUSG00000021696	GO:0005783|GO:0006633|GO:0008610|GO:0016020|GO:0016021|GO:0016740|GO:0019367|GO:0034626|GO:0042761
67272	Cmtm5	1500005P16Rik|2900052H21Rik|Cklfsf5	67272	ENSMUSG00000040759	GO:0003674|GO:0005125|GO:0005575|GO:0005615|GO:0006935|GO:0008150|GO:0016020|GO:0016021
56471	Stmn4	Lagl|R75359|RB3	56471	ENSMUSG00000022044	GO:0003674|GO:0005575|GO:0005794|GO:0008150|GO:0031110|GO:0042995
68813	Dock5	1110060D06Rik|AI666732|AI956923|BC016533|E130320D18|lr2|rlc	68813	ENSMUSG00000044447	GO:0005085|GO:0005737
213019	Pdlim2	4732462F18Rik|Slim	213019	ENSMUSG00000022090	GO:0001725|GO:0005737|GO:0005856|GO:0005925|GO:0008270|GO:0009986|GO:0015629|GO:0030864|GO:0031005|GO:0032036|GO:0046872|GO:0051371|GO:0051393
213469	Lgi3	AI841179|AW049851	213469	ENSMUSG00000033595	GO:0005515|GO:0005576|GO:0006887|GO:0008021|GO:0017157|GO:0030054|GO:0031410|GO:0043005|GO:0045202
211712	Pcdh9	1500001L12Rik|A730003J17Rik|AU021802|C530050I23Rik|C630029H24Rik|Gm1213|Gm297	211712	ENSMUSG00000055421	GO:0005515|GO:0005887|GO:0007155|GO:0008150|GO:0016020|GO:0016021
105439	Slain1	9630044O09Rik|AA675320|AW742596	105439	ENSMUSG00000055717	GO:0003674|GO:0005575|GO:0008150
20356	Sema5a	5930434A13|9130201M22Rik|AI464145|Semaf|semF	20356	ENSMUSG00000022231	GO:0001569|GO:0007165|GO:0007411|GO:0008046|GO:0016020|GO:0016021|GO:0048754
18606	Enpp2	ATX|Npps2|PD-Ialpha|Pdnp2	18606	ENSMUSG00000022425	GO:0003676|GO:0003824|GO:0004528|GO:0004551|GO:0004622|GO:0005044|GO:0005509|GO:0005576|GO:0005615|GO:0005887|GO:0006935|GO:0006955|GO:0008152|GO:0008270|GO:0016042|GO:0016787|GO:0030247|GO:0030334|GO:0034638|GO:0046872|GO:0047391
17988	Ndrg1	CAP43|CMT4D|DRG1|HMSNL|NMSL|Ndr1|Ndrl|PROXY1|RTP|TDD5	17988	ENSMUSG00000005125	GO:0005634|GO:0005737|GO:0005813|GO:0005856|GO:0005874|GO:0005886|GO:0005913|GO:0008017|GO:0015630|GO:0016020|GO:0017137|GO:0032287|GO:0043015|GO:0045296|GO:0045576|GO:0048471|GO:0055038|GO:0090232
20665	Sox10	Dom|Sox21	20665	ENSMUSG00000033006	GO:0000978|GO:0000980|GO:0000981|GO:0001701|GO:0001755|GO:0002052|GO:0003677|GO:0003682|GO:0003700|GO:0003705|GO:0005515|GO:0005634|GO:0005737|GO:0006351|GO:0006355|GO:0007422|GO:0008134|GO:0014015|GO:0030154|GO:0030318|GO:0031315|GO:0042802|GO:0043066|GO:0044212|GO:0045892|GO:0045893|GO:0045944|GO:0048469|GO:0048484|GO:0048546|GO:0048589|GO:0048709|GO:0090090
28075	Desi1	AI427858|AI850401|D15Wsu75e|DeSI-1|Fam152b|Pppde2	28075	ENSMUSG00000022472	GO:0003674|GO:0005575|GO:0005634|GO:0005737|GO:0006508|GO:0008150|GO:0008233|GO:0016787
67739	Slc48a1	4930570C03Rik	67739	ENSMUSG00000081534	GO:0003674|GO:0005575|GO:0005764|GO:0005768|GO:0006810|GO:0008150|GO:0016020|GO:0016021
207839	Galnt6	4632410F13|AW047994|GalNAc-T6	207839	ENSMUSG00000037280	GO:0004653|GO:0005794|GO:0008152|GO:0016020|GO:0016021|GO:0016740|GO:0016757|GO:0048471
170574	Sp7	6430578P22Rik|C22|Osx	170574	ENSMUSG00000060284	GO:0001649|GO:0003676|GO:0003677|GO:0005515|GO:0005622|GO:0005634|GO:0005737|GO:0006351|GO:0006355|GO:0006357|GO:0008270|GO:0017151|GO:0046872
67824	Nmral1	1110025F24Rik|AI256624	67824	ENSMUSG00000063445	GO:0000166|GO:0003674|GO:0005634|GO:0005730|GO:0005737|GO:0008150
665119	Sec14l5		665119	ENSMUSG00000091712	GO:0003674|GO:0005575|GO:0008150
208158	Map6d1	A330066I15Rik	208158	ENSMUSG00000041205	GO:0005516|GO:0005737|GO:0005794|GO:0005798|GO:0005801|GO:0005856|GO:0007026|GO:0008017|GO:0018009
16180	Il1rap	6430709H04Rik|AI255955|AV239853|IL-1RAcP	16180	ENSMUSG00000022514	GO:0004871|GO:0004888|GO:0004908|GO:0005149|GO:0005515|GO:0005576|GO:0005622|GO:0005737|GO:0005886|GO:0007165|GO:0016020|GO:0016021|GO:0019221|GO:0031224|GO:0042094|GO:0043234|GO:0045087
11815	Apod		11815	ENSMUSG00000022548	GO:0000302|GO:0005215|GO:0005576|GO:0005615|GO:0005622|GO:0005737|GO:0005783|GO:0006006|GO:0006629|GO:0006810|GO:0008289|GO:0010642|GO:0015485|GO:0022626|GO:0030425|GO:0036094|GO:0042308|GO:0043025|GO:0048471|GO:0048662|GO:0051895|GO:0060588|GO:0071638|GO:1900016|GO:2000098|GO:2000405
239827	Pigz	F630022B06Rik	239827	ENSMUSG00000045625	GO:0000026|GO:0000030|GO:0005783|GO:0006506|GO:0016020|GO:0016021|GO:0016740|GO:0016757|GO:0031227
12892	Cpox	CPX|Cpo|HCP	12892	ENSMUSG00000022742	GO:0004109|GO:0005737|GO:0005739|GO:0005743|GO:0005758|GO:0006779|GO:0006782|GO:0006783|GO:0016491|GO:0042802|GO:0042803|GO:0055114
50913	Olig2	AI604895|Bhlhb1|Olg-2|Oligo2|RK17|bHLHe19	50913	ENSMUSG00000039830	GO:0000122|GO:0003677|GO:0003700|GO:0003705|GO:0005515|GO:0005634|GO:0005667|GO:0005737|GO:0005886|GO:0006351|GO:0006355|GO:0007275|GO:0007399|GO:0021522|GO:0021529|GO:0021530|GO:0042552|GO:0042803|GO:0045665|GO:0046983|GO:0048663|GO:0048709|GO:0048714|GO:0071837
50914	Olig1	AI836478|AW494459|Bhlhb6|Olg-1|Oligo1|bHLHe21	50914	ENSMUSG00000046160	GO:0003677|GO:0003700|GO:0005515|GO:0005634|GO:0005667|GO:0006351|GO:0006355|GO:0007275|GO:0046983|GO:0048663
56173	Cldn14	AI851731	56173	ENSMUSG00000047109	GO:0005198|GO:0005783|GO:0005886|GO:0005923|GO:0016020|GO:0016021|GO:0030054
93961	B3galt5	1190002B21Rik|AU045265|b3Galt-V	93961	ENSMUSG00000074892	GO:0005783|GO:0005794|GO:0006486|GO:0008378|GO:0016020|GO:0016021|GO:0016740|GO:0016757
320111	Prr18	9630019K15Rik	320111	ENSMUSG00000055945	GO:0003674|GO:0005575|GO:0005783|GO:0008150
68262	Agpat4	1500003P24Rik	68262	ENSMUSG00000023827	GO:0003674|GO:0003841|GO:0005575|GO:0008150|GO:0008152|GO:0008654|GO:0016020|GO:0016021|GO:0016740|GO:0016746
12305	Ddr1	6030432F18|AI323681|CD167a|Cak|Nep|PTK3A	12305	ENSMUSG00000003534	GO:0000166|GO:0001558|GO:0001952|GO:0004672|GO:0004713|GO:0004714|GO:0005518|GO:0005524|GO:0005886|GO:0006468|GO:0007155|GO:0007169|GO:0007565|GO:0007566|GO:0007595|GO:0008285|GO:0010715|GO:0014909|GO:0016020|GO:0016021|GO:0016301|GO:0016310|GO:0016323|GO:0016740|GO:0016772|GO:0018108|GO:0038062|GO:0038063|GO:0038083|GO:0043583|GO:0044319|GO:0046777|GO:0060444|GO:0060749|GO:0061302
17441	Mog	B230317G11Rik	17441	ENSMUSG00000076439	GO:0007155|GO:0016020|GO:0016021|GO:0034126
22153	Tubb4a	AI325297|M(beta)4|Tubb|Tubb4	22153	ENSMUSG00000062591	GO:0000166|GO:0003924|GO:0005198|GO:0005525|GO:0005737|GO:0005856|GO:0005874|GO:0005929|GO:0006184|GO:0007017|GO:0007018|GO:0030030|GO:0033269|GO:0042995|GO:0043025|GO:0043209|GO:0043234|GO:0051258
574402	Gpr17	AI853548	574402	ENSMUSG00000052229	GO:0004871|GO:0004930|GO:0005886|GO:0007165|GO:0007186|GO:0016020|GO:0016021|GO:0035589|GO:0045028
17196	Mbp	C76307|Hmbpr|R75289|golli-mbp|mld|shi	17196	ENSMUSG00000041607	GO:0002020|GO:0005634|GO:0005737|GO:0005886|GO:0009636|GO:0016020|GO:0019911|GO:0033269|GO:0042552|GO:0042995|GO:0043025|GO:0043209|GO:0043218|GO:0050771|GO:0061024|GO:0071944
381199	Tmem151a	AW125688|Gm961|Tmem151	381199	ENSMUSG00000061451	GO:0003674|GO:0005575|GO:0008150|GO:0016020|GO:0016021
67457	Frmd8	1200004M23Rik|2310035N23Rik|4931429L16Rik|AU018809	67457	ENSMUSG00000024816	GO:0003674|GO:0005575|GO:0005856|GO:0008150
104252	Cdc42ep2	1110008C05Rik|Borg1|Cep2|D19Bwg1013e	104252	ENSMUSG00000045664	GO:0001515|GO:0005100|GO:0005737|GO:0005856|GO:0005886|GO:0008360|GO:0015630|GO:0016020|GO:0017049|GO:0030036|GO:0030838|GO:0031274|GO:0032321
225845	Pla2g16	C78643|HRSL3|Hrasls3|Hrev107|MLP-3	225845	ENSMUSG00000060675	GO:0004623|GO:0005737|GO:0005783|GO:0006644|GO:0008654|GO:0008970|GO:0016020|GO:0016021|GO:0016042|GO:0016746|GO:0016787|GO:0045786|GO:0048471|GO:0052739|GO:0052740
107272	Psat1	D8Ertd814e|EPIP|PSA|Psat	107272	ENSMUSG00000024640	GO:0003824|GO:0004648|GO:0006564|GO:0008152|GO:0008483|GO:0008652|GO:0016740|GO:0030170
226115	Opalin	Tmem10|Tmp10	226115	ENSMUSG00000050121	GO:0003674|GO:0005794|GO:0005886|GO:0008150|GO:0016020|GO:0016021
19337	Rab33a	Rabs10	19337	ENSMUSG00000031104	GO:0000166|GO:0005525|GO:0005886|GO:0007264|GO:0015031|GO:0016020
140571	Plxnb3	AI451018|Plxn6	140571	ENSMUSG00000031385	GO:0016020|GO:0016021
14618	Gjb1	AI118175|Cnx32|Cx32|Gjb-1	14618	ENSMUSG00000047797	GO:0005243|GO:0005737|GO:0005783|GO:0005886|GO:0005921|GO:0005922|GO:0007154|GO:0015868|GO:0016020|GO:0016021|GO:0030054|GO:0042803|GO:0051259
18823	Plp1	DM20|Plp|jimpy|jp|msd|rsh	18823	ENSMUSG00000031425	GO:0005198|GO:0005515|GO:0007229|GO:0008366|GO:0010001|GO:0010628|GO:0016020|GO:0016021|GO:0019911|GO:0022010|GO:0042552|GO:0042759|GO:0043209|GO:0048469

## Sheet: Figure 6d- Neuron
Figure 5d. Neuron marker gene list from cell sorting studies (McKenzie et al, 2018)
Gene ID	Gene Symbol	Aliases	Entrez ID	Ensembl ID	GO Accession
98741	Kcnb2	9630047L19Rik|BB130875|Kv2.2	98741	ENSMUSG00000092083	GO:0005216|GO:0005244|GO:0005249|GO:0005267|GO:0006810|GO:0006811|GO:0006813|GO:0008076|GO:0016020|GO:0016021|GO:0034765|GO:0043025|GO:0051260|GO:0055085|GO:0071805
226922	Kcnq5	7730402H11|9230107O05Rik|AA589396|D1Mgi1	226922	ENSMUSG00000028033	GO:0005216|GO:0005244|GO:0005249|GO:0005267|GO:0006810|GO:0006811|GO:0006813|GO:0008076|GO:0016020|GO:0016021|GO:0034765|GO:0055085|GO:0071805
13869	Erbb4	Her4|c-erbB-4	13869	ENSMUSG00000062209	GO:0000166|GO:0001755|GO:0004672|GO:0004713|GO:0004714|GO:0004716|GO:0005154|GO:0005515|GO:0005524|GO:0005634|GO:0005737|GO:0005739|GO:0005886|GO:0005901|GO:0006351|GO:0006355|GO:0006468|GO:0006915|GO:0007165|GO:0007169|GO:0007275|GO:0007399|GO:0007507|GO:0007595|GO:0008284|GO:0008285|GO:0009880|GO:0014069|GO:0016020|GO:0016021|GO:0016301|GO:0016310|GO:0016323|GO:0016477|GO:0016740|GO:0016772|GO:…
19711	Resp18	AI851012	19711	ENSMUSG00000033061	GO:0003674|GO:0005576|GO:0005783|GO:0005794|GO:0008150|GO:0030141|GO:0043204|GO:0048237
20254	Scg2	Chgc|SgII	20254	ENSMUSG00000050711	GO:0000165|GO:0001525|GO:0001938|GO:0005125|GO:0005576|GO:0005615|GO:0006928|GO:0030141|GO:0035556|GO:0042056|GO:0043066|GO:0048245|GO:0050918|GO:0050930
77629	Sphkap	4930544G21Rik|A930009L15Rik|AI852220|SKIP|mKIAA1678	77629	ENSMUSG00000026163	GO:0005737|GO:0005739|GO:0008150|GO:0030018|GO:0051018
210417	Thsd7b	1700074E13Rik|B930082A18|D130067I03Rik	210417	ENSMUSG00000042581	GO:0003674|GO:0005575|GO:0008150|GO:0016020|GO:0016021
67792	Rgs8	6530413N01Rik	67792	ENSMUSG00000042671	GO:0005096|GO:0005737|GO:0005886|GO:0007186|GO:0009968|GO:0038032
14417	Gad2	6330404F12Rik|GAD(65)|GAD65|Gad-2	14417	ENSMUSG00000026787	GO:0003824|GO:0004351|GO:0005737|GO:0005794|GO:0005829|GO:0005886|GO:0006540|GO:0016020|GO:0016595|GO:0016829|GO:0016831|GO:0019752|GO:0030054|GO:0030170|GO:0030424|GO:0030672|GO:0031225|GO:0031410|GO:0042136|GO:0045202|GO:0046982|GO:0048471
16574	Kif5c	KINN|Khc|NKHC|NKHC2	16574	ENSMUSG00000026764	GO:0000166|GO:0003777|GO:0005515|GO:0005524|GO:0005737|GO:0005856|GO:0005871|GO:0005874|GO:0007018|GO:0008045|GO:0008152|GO:0034190|GO:0035253|GO:0043005
170738	Kcnh7	9330137I11Rik|Kv11.3|erg3	170738	ENSMUSG00000059742	GO:0004871|GO:0005216|GO:0005242|GO:0005244|GO:0005249|GO:0005267|GO:0006355|GO:0006810|GO:0006811|GO:0006813|GO:0007165|GO:0016020|GO:0016021|GO:0034220|GO:0034765|GO:0051291|GO:0055085|GO:0071805
14415	Gad1	EP10|GAD25|GAD44|GAD67|Gad-1	14415	ENSMUSG00000070880	GO:0001701|GO:0001764|GO:0003824|GO:0004351|GO:0005622|GO:0005737|GO:0005739|GO:0005938|GO:0006915|GO:0009449|GO:0016595|GO:0016829|GO:0016831|GO:0019752|GO:0021696|GO:0021772|GO:0030170|GO:0030424|GO:0035108|GO:0035264|GO:0042136|GO:0043679|GO:0044306|GO:0045202|GO:0046982|GO:0047485|GO:0048786|GO:0048854|GO:0061351
13390	Dlx1	Dlx|Dlx-1	13390	ENSMUSG00000041911	GO:0000122|GO:0000976|GO:0003677|GO:0003682|GO:0003700|GO:0005634|GO:0006355|GO:0007275|GO:0009954|GO:0021766|GO:0021879|GO:0021882|GO:0021892|GO:0021893|GO:0030154|GO:0042475|GO:0043524|GO:0043565|GO:0048706|GO:0048715
214240	Disp2	AI840597|B230210L08Rik|DispB|mKIAA1742	214240	ENSMUSG00000040035	GO:0003674|GO:0005575|GO:0008150|GO:0016020|GO:0016021
12653	Chgb	Scg-1	12653	ENSMUSG00000027350	GO:0005515|GO:0005576|GO:0030141
20614	Snap25	Bdr|SNAP-25|sp	20614	ENSMUSG00000027273	GO:0000149|GO:0005249|GO:0005515|GO:0005737|GO:0005768|GO:0005802|GO:0005829|GO:0005886|GO:0007269|GO:0007616|GO:0008076|GO:0015629|GO:0016020|GO:0016197|GO:0017022|GO:0017075|GO:0019904|GO:0030027|GO:0030054|GO:0030175|GO:0030424|GO:0030426|GO:0030431|GO:0031201|GO:0043005|GO:0043025|GO:0043229|GO:0044295|GO:0045121|GO:0045202|GO:0046887|GO:0047485|GO:0048471|GO:0048791|GO:0070032|GO:0070044
319317	Snhg11	A930034L06Rik|AI854265|AL022637|AW319638|E130013N09Rik	319317	ENSMUSG00000044349	GO:0003674|GO:0005575|GO:0008150
20262	Stmn3	9330161A03Rik|AI604839|R75323|Sclip	20262	ENSMUSG00000027581	GO:0005515|GO:0005737|GO:0005794|GO:0019904|GO:0031110|GO:0031122|GO:0031175|GO:0032314|GO:0035021|GO:0042995|GO:0043005|GO:0048471|GO:0051493
20257	Stmn2	AI159727|SCG10|Scgn10|Stmb2	20257	ENSMUSG00000027500	GO:0005515|GO:0005737|GO:0005768|GO:0005794|GO:0007026|GO:0010976|GO:0010977|GO:0016020|GO:0030426|GO:0031110|GO:0031115|GO:0031117|GO:0031982|GO:0042995|GO:0048471
76897	Ralyl	0710005M24Rik	76897	ENSMUSG00000039717	GO:0000166|GO:0003676|GO:0003723|GO:0005575|GO:0008150
20713	Serpini1	AI837402|Ns|PI-12|PI12|Spi17	20713	ENSMUSG00000027834	GO:0004867|GO:0005576|GO:0010466|GO:0010951|GO:0030155|GO:0030162|GO:0030414
213262	Fstl5	9130207J01Rik	213262	ENSMUSG00000034098	GO:0005509|GO:0005576|GO:0008150
381489	Rxfp1	Gm1018|Lgr7	381489	ENSMUSG00000034009	GO:0004871|GO:0004930|GO:0005886|GO:0007165|GO:0007186|GO:0007188|GO:0007189|GO:0007567|GO:0016020|GO:0016021|GO:0030154|GO:0030198|GO:0042562|GO:0046872|GO:0060427|GO:0060658
56772	Mllt11	AI839562|Af1q|Zfp692	56772	ENSMUSG00000053192	GO:0003674|GO:0005622|GO:0043065|GO:0045893|GO:0051901|GO:0090200|GO:0097191|GO:0097193
18619	Penk	AI326464|ENK|PPA|Penk1	18619	ENSMUSG00000045573	GO:0001515|GO:0001662|GO:0005576|GO:0007218|GO:0007610|GO:0019233
69352	Necab1	1700003H21Rik|Efcbp1|STIP-1	69352	ENSMUSG00000040536	GO:0005509|GO:0005634|GO:0005737|GO:0008150|GO:0043231
12801	Cnr1	CB-R|CB1|CB1R	12801	ENSMUSG00000044288	GO:0002866|GO:0004871|GO:0004930|GO:0004949|GO:0005886|GO:0007165|GO:0007186|GO:0007188|GO:0007568|GO:0007610|GO:0007611|GO:0007613|GO:0008144|GO:0010976|GO:0016020|GO:0016021|GO:0019216|GO:0019233|GO:0031622|GO:0031999|GO:0032228|GO:0032496|GO:0033004|GO:0033602|GO:0035094|GO:0038171|GO:0042220|GO:0043065|GO:0043231|GO:0043271|GO:0043278|GO:0045471|GO:0045759|GO:0045776|GO:0045777|GO:0050796|GO:…
15569	Elavl2	Hub|mel-N1	15569	ENSMUSG00000008489	GO:0000166|GO:0003676|GO:0003723
69908	Rab3b	2610528C18Rik	69908	ENSMUSG00000003411	GO:0000166|GO:0005515|GO:0005525|GO:0005829|GO:0005886|GO:0006810|GO:0007264|GO:0008021|GO:0015031|GO:0016020|GO:0017157|GO:0018125|GO:0030141
242662	Rims3	A730060M23Rik|Nim3|Rim3|mKIAA0237	242662	ENSMUSG00000032890	GO:0006810|GO:0006836|GO:0006887|GO:0017156|GO:0030054|GO:0042391|GO:0044325|GO:0045202|GO:2000300
15444	Hpca		15444	ENSMUSG00000028785	GO:0003779|GO:0005509|GO:0005515|GO:0048839
12293	Cacna2d1	Cacna2|Cchl2a	12293	ENSMUSG00000040118	GO:0005216|GO:0005244|GO:0005245|GO:0005262|GO:0005515|GO:0005891|GO:0006810|GO:0006811|GO:0006816|GO:0016020|GO:0016021|GO:0016529|GO:0030315|GO:0034765|GO:0046872|GO:0051924|GO:0070588
19699	Reln	reeler|rl	19699	ENSMUSG00000042453	GO:0000904|GO:0001764|GO:0005576|GO:0005578|GO:0005615|GO:0005737|GO:0006508|GO:0007155|GO:0007275|GO:0007411|GO:0007417|GO:0007420|GO:0007616|GO:0007626|GO:0008233|GO:0008236|GO:0008306|GO:0010001|GO:0010976|GO:0014068|GO:0016358|GO:0016477|GO:0016787|GO:0018108|GO:0021511|GO:0021542|GO:0021766|GO:0021800|GO:0021987|GO:0030424|GO:0030425|GO:0030900|GO:0032008|GO:0032793|GO:0035418|GO:0038026|GO:…
12933	Crmp1	DRP-1|Dpysl1|Ulip3	12933	ENSMUSG00000029121	GO:0005737|GO:0005856|GO:0006208|GO:0016787|GO:0016810|GO:0016812|GO:0030425|GO:0043025|GO:0043231|GO:0051219
80334	Kcnip4	AV032399|Calp|Calp250|KChIP4|KChIP4a	80334	ENSMUSG00000029088	GO:0005216|GO:0005244|GO:0005267|GO:0005509|GO:0005886|GO:0006810|GO:0006811|GO:0006813|GO:0016020|GO:0030425|GO:0034765|GO:0043025|GO:0071805
16590	Kit	Bs|CD117|Fdc|Gsfsco1|Gsfsco5|Gsfsow3|SCO1|SCO5|SOW3|Ssm|Tr-kit|W|c-KIT	16590	ENSMUSG00000005672	GO:0000166|GO:0000187|GO:0001541|GO:0001669|GO:0002020|GO:0002318|GO:0002320|GO:0002327|GO:0002371|GO:0002551|GO:0002573|GO:0004672|GO:0004713|GO:0004714|GO:0005020|GO:0005515|GO:0005524|GO:0005615|GO:0005634|GO:0005737|GO:0005886|GO:0006468|GO:0006687|GO:0006935|GO:0006954|GO:0007169|GO:0007243|GO:0007281|GO:0007283|GO:0007286|GO:0008284|GO:0008354|GO:0008360|GO:0008542|GO:0009314|GO:0009897|GO:…
140904	Caln1	9630012C17Rik|Cabp8	140904	ENSMUSG00000060371	GO:0005509|GO:0005737|GO:0005794|GO:0005886|GO:0008150|GO:0016020|GO:0016021|GO:0032588
243339	Tmem130	BC067004|C130036G08	243339	ENSMUSG00000043388	GO:0003674|GO:0005575|GO:0005794|GO:0008150|GO:0016020|GO:0016021
13426	Dync1i1	DH IC-1|DHIC-1|DIC|Dncic1|IC74	13426	ENSMUSG00000029757	GO:0000775|GO:0000776|GO:0000922|GO:0003774|GO:0003777|GO:0005515|GO:0005694|GO:0005737|GO:0005856|GO:0005868|GO:0005874|GO:0006810|GO:0008017|GO:0030286|GO:0031982|GO:0047496|GO:0048471
66797	Cntnap2	5430425M22Rik|Caspr2|mKIAA0868	66797	ENSMUSG00000039419	GO:0005102|GO:0005515|GO:0005769|GO:0005794|GO:0007155|GO:0007165|GO:0007610|GO:0008038|GO:0008076|GO:0009986|GO:0016020|GO:0016021|GO:0019899|GO:0030673|GO:0031175|GO:0034613|GO:0044224|GO:0045163|GO:0071205|GO:0071625
109648	Npy	0710005A05Rik	109648	ENSMUSG00000029819	GO:0001664|GO:0005179|GO:0005576|GO:0005615|GO:0007218|GO:0007268|GO:0008217|GO:0008343|GO:0031841|GO:0032100|GO:0045776
68169	Ndnf	A930038C07Rik|epidermacan	68169	ENSMUSG00000049001	GO:0001764|GO:0005539|GO:0005576|GO:0007399|GO:0008201|GO:0010811|GO:0010976|GO:0016049|GO:0019800|GO:0030198|GO:0031012|GO:0043524
12661	Chl1	A530023M13Rik|AI465420|CALL|LICAM2	12661	ENSMUSG00000030077	GO:0001764|GO:0002020|GO:0005576|GO:0005578|GO:0005886|GO:0007155|GO:0007156|GO:0007275|GO:0007399|GO:0007411|GO:0007610|GO:0008344|GO:0016020|GO:0016021|GO:0030154|GO:0030425|GO:0031175|GO:0043524|GO:0045177|GO:0050890
381813	Prmt8	Hrmt1l3|Hrmt1l4	381813	ENSMUSG00000030350	GO:0005737|GO:0005886|GO:0006479|GO:0008168|GO:0008276|GO:0008469|GO:0008757|GO:0016020|GO:0016571|GO:0016740|GO:0018216|GO:0019919|GO:0032259|GO:0034969|GO:0035241|GO:0035242|GO:0042802|GO:0042803|GO:0046982
57775	Usp29	Ocat	57775		GO:0004221|GO:0006508|GO:0006511|GO:0008233|GO:0008234|GO:0016787
232975	Atp1a3	Atpa-2	232975	ENSMUSG00000040907	GO:0000166|GO:0003824|GO:0005391|GO:0005524|GO:0005634|GO:0005737|GO:0005783|GO:0005794|GO:0005886|GO:0005890|GO:0006754|GO:0006810|GO:0006811|GO:0006812|GO:0006813|GO:0006814|GO:0007613|GO:0008152|GO:0008344|GO:0008542|GO:0015077|GO:0015662|GO:0015672|GO:0016020|GO:0016021|GO:0016787|GO:0016820|GO:0030424|GO:0035235|GO:0042493|GO:0043209|GO:0046872
338352	Nell1	B230343H07Rik|l7R6	338352	ENSMUSG00000055409	GO:0005080|GO:0005509|GO:0005576|GO:0005615|GO:0005635|GO:0005737|GO:0006917|GO:0008201|GO:0010468|GO:0030501|GO:0033689|GO:0042802|GO:0045667|GO:0045669|GO:0045778|GO:0048471|GO:0070207|GO:2000599
140919	Slc17a6	2900073D12Rik|DNPI|VGLUT2	140919	ENSMUSG00000030500	GO:0001504|GO:0003333|GO:0005313|GO:0005769|GO:0006810|GO:0006811|GO:0006814|GO:0006836|GO:0008021|GO:0015293|GO:0015807|GO:0015813|GO:0016020|GO:0016021|GO:0030054|GO:0031410|GO:0043005|GO:0045202|GO:0055085
64176	Sv2b	A830038F04Rik|AI850768|mKIAA0735	64176	ENSMUSG00000053025	GO:0005215|GO:0006810|GO:0006836|GO:0007268|GO:0008021|GO:0016020|GO:0016021|GO:0022857|GO:0030054|GO:0031410|GO:0045202|GO:0055085
330627	Trim66	Kiaa0298-hp|Tif1d	330627	ENSMUSG00000031026	GO:0005515|GO:0005622|GO:0005634|GO:0008270|GO:0010369|GO:0016235|GO:0042803|GO:0045892|GO:0046872
78593	Nrip3	A330103B05Rik|D7H11orf14|ICRFP703B1614Q5.2	78593	ENSMUSG00000034825	GO:0004190|GO:0005575|GO:0006508|GO:0008150
320158	Zmat4	9630048M01Rik	320158	ENSMUSG00000037492	GO:0003676|GO:0003677|GO:0005622|GO:0005634|GO:0008150|GO:0008270|GO:0046872
234593	Ndrg4	D8Bwg1337e|Ndr1-rs|Ndr4|R74996|SMAP-8	234593	ENSMUSG00000036564	GO:0005737
12308	Calb2	CR	12308	ENSMUSG00000003657	GO:0005509|GO:0005737|GO:0005921
15561	Htr3a	5-HT3	15561	ENSMUSG00000032269	GO:0004993|GO:0005216|GO:0005230|GO:0005232|GO:0005249|GO:0005737|GO:0005886|GO:0006810|GO:0006811|GO:0007210|GO:0016020|GO:0016021|GO:0030054|GO:0030424|GO:0043025|GO:0045202|GO:0045211|GO:0051378
270162	Elmod1	4831417L10|AI428506|AI834991	270162	ENSMUSG00000041986	GO:0005096|GO:0005634|GO:0005737|GO:0005856|GO:0006909|GO:0043547
76183	Celf6	6330569O16Rik|Brunol6	76183	ENSMUSG00000032297	GO:0000166|GO:0000381|GO:0003674|GO:0003676|GO:0003723|GO:0005575|GO:0005634|GO:0005737|GO:0006397
64085	Clstn2	2900042C18Rik|AI448973|CSTN2|Cs2|Cst-2|mKIAA4134	64085	ENSMUSG00000032452	GO:0005509|GO:0005783|GO:0005794|GO:0005886|GO:0007155|GO:0007156|GO:0016020|GO:0016021|GO:0045211
320429	Trank1	A230061D21Rik|C030048J01Rik|Gm187|Lba1	320429	ENSMUSG00000062296	GO:0003674|GO:0005575|GO:0008150
22353	Vip		22353	ENSMUSG00000019772	GO:0001938|GO:0005102|GO:0005179|GO:0005576|GO:0007611|GO:0009966|GO:0010579|GO:0032880|GO:0043025|GO:0043066|GO:0043267|GO:0045732|GO:0045909|GO:0048662|GO:0051930
16000	Igf1	C730016P09Rik|Igf-1|Igf-I	16000	ENSMUSG00000020053	GO:0001932|GO:0001974|GO:0005158|GO:0005159|GO:0005178|GO:0005179|GO:0005496|GO:0005515|GO:0005576|GO:0005614|GO:0005615|GO:0006417|GO:0007399|GO:0007613|GO:0008083|GO:0008284|GO:0008285|GO:0010001|GO:0010613|GO:0014068|GO:0014834|GO:0014896|GO:0014904|GO:0014911|GO:0021940|GO:0030104|GO:0030166|GO:0030307|GO:0030324|GO:0030879|GO:0031017|GO:0032878|GO:0033143|GO:0033160|GO:0034392|GO:0035264|GO:…
20979	Syt1	AW124717|G630098F17Rik|SytI	20979	ENSMUSG00000035864	GO:0005215|GO:0005509|GO:0005515|GO:0005516|GO:0005543|GO:0005544|GO:0005737|GO:0005886|GO:0006810|GO:0007269|GO:0008021|GO:0016020|GO:0016021|GO:0016079|GO:0017158|GO:0019905|GO:0030054|GO:0030141|GO:0030276|GO:0030672|GO:0031045|GO:0031410|GO:0042734|GO:0042802|GO:0043005|GO:0043229|GO:0045202|GO:0046872|GO:0048306|GO:0050750|GO:0060076
268345	Kcnc2	AW047325|B230117I07|KShIIIA|Kv3.2	268345	ENSMUSG00000035681	GO:0001508|GO:0005216|GO:0005244|GO:0005267|GO:0006810|GO:0006811|GO:0006813|GO:0016020|GO:0016021|GO:0034765|GO:0071805
211739	Vstm2a	9330184N17Rik|BC027127|Vstm2	211739	ENSMUSG00000048834	GO:0003674|GO:0005575|GO:0005576|GO:0008150
14025	Bcl11a	2810047E18Rik|BCL-11A|Ctip1|D930021L15Rik|Evi9|Evi9a|Evi9b|Evi9c|mKIAA1809	14025	ENSMUSG00000000861	GO:0003676|GO:0003714|GO:0005515|GO:0005622|GO:0005634|GO:0005737|GO:0006351|GO:0006355|GO:0008270|GO:0010629|GO:0010976|GO:0010977|GO:0016604|GO:0016925|GO:0030183|GO:0030217|GO:0046872|GO:0046982|GO:0048671|GO:0048672|GO:0050773|GO:2000171
18197	Nsg2	8.5|AA989750|R75287	18197	ENSMUSG00000020297	GO:0005768|GO:0005794|GO:0007212|GO:0016020|GO:0016021|GO:0031410|GO:0050780
70357	Kcnip1	2900046L02Rik|3202002F18Rik|AI842357|AW494471|KCHIP1|Kchip1.2	70357	ENSMUSG00000053519	GO:0005216|GO:0005244|GO:0005267|GO:0005509|GO:0005886|GO:0006810|GO:0006811|GO:0006813|GO:0015459|GO:0016020|GO:0030425|GO:0034765|GO:0043025|GO:0045760|GO:0046982|GO:0047485|GO:0071805
14406	Gabrg2	AI851231|BB128510|GABAA-R|Gabrg-2|gamma2	14406	ENSMUSG00000020436	GO:0004890|GO:0005216|GO:0005230|GO:0005254|GO:0005515|GO:0005737|GO:0005886|GO:0006810|GO:0006811|GO:0006821|GO:0007214|GO:0007268|GO:0009791|GO:0016020|GO:0016021|GO:0030054|GO:0030424|GO:0030534|GO:0032590|GO:0034707|GO:0045202|GO:0045211|GO:0051932|GO:0060077
14394	Gabra1	Gabra-1	14394	ENSMUSG00000010803	GO:0004890|GO:0005216|GO:0005230|GO:0005254|GO:0005515|GO:0005886|GO:0005887|GO:0006810|GO:0006811|GO:0006821|GO:0007214|GO:0008144|GO:0016020|GO:0016021|GO:0016917|GO:0030054|GO:0034707|GO:0045202|GO:0045211|GO:0051932
14799	Gria1	2900051M01Rik|Glr-1|Glr1|GluA1|GluR-A|GluRA|Glur-1|Glur1|HIPA1|gluR-K1	14799	ENSMUSG00000020524	GO:0001919|GO:0001965|GO:0004872|GO:0004970|GO:0004971|GO:0005216|GO:0005234|GO:0005515|GO:0005769|GO:0005783|GO:0005829|GO:0005886|GO:0006810|GO:0006811|GO:0007268|GO:0007616|GO:0008179|GO:0008328|GO:0009636|GO:0009986|GO:0014069|GO:0016020|GO:0016021|GO:0019228|GO:0019901|GO:0019904|GO:0030054|GO:0030165|GO:0030425|GO:0031267|GO:0031489|GO:0031594|GO:0031623|GO:0031681|GO:0031698|GO:0032279|GO:…
26950	Vsnl1	VILIP|Vnsl1	26950	ENSMUSG00000054459	GO:0005509
73010	Gpr22	2900068K05Rik|AW061316	73010	ENSMUSG00000044067	GO:0004871|GO:0004930|GO:0005886|GO:0007165|GO:0007186|GO:0016020|GO:0016021
238205	Lrfn5	AI427653|AI604817|C130061B21|mKIAA4208	238205	ENSMUSG00000035653	GO:0016020|GO:0016021
18191	Nrxn3	4933401A11Rik|6332407J11|9330112C09Rik|D12Bwg0831e	18191	ENSMUSG00000066392	GO:0001525|GO:0005246|GO:0007155|GO:0007268|GO:0007269|GO:0007416|GO:0016020|GO:0016021|GO:0042734|GO:0046872
320145	Sp8	D930049B17Rik|mBtd	320145	ENSMUSG00000048562	GO:0003676|GO:0003677|GO:0005622|GO:0005634|GO:0006351|GO:0006355|GO:0008270|GO:0009953|GO:0009954|GO:0030326|GO:0046872
94191	Adarb2	Adar3|RED2	94191	ENSMUSG00000052551	GO:0003723|GO:0003725|GO:0004000|GO:0005622|GO:0005634|GO:0005737|GO:0005739|GO:0006396|GO:0006397|GO:0016787|GO:0046872
68404	Nrn1	0710008J23Rik|Nrn|cpg15	68404	ENSMUSG00000039114	GO:0005886|GO:0007399|GO:0007409|GO:0016020|GO:0031225
18548	Pcsk1	Nec-1|Nec1|PC1|PC3|Phpp-1|SPC3	18548	ENSMUSG00000021587	GO:0004175|GO:0004252|GO:0005615|GO:0005791|GO:0005794|GO:0005802|GO:0006508|GO:0008152|GO:0008233|GO:0008236|GO:0016485|GO:0016486|GO:0016540|GO:0016787|GO:0030141|GO:0030425|GO:0031410|GO:0032403|GO:0043005|GO:0043025|GO:0043043|GO:0043204|GO:0043559|GO:0043679|GO:0048471|GO:0050714|GO:0051087
67295	Rab3c	2700062I01Rik|3110015B08Rik|3110037E15Rik|AI850886	67295	ENSMUSG00000021700	GO:0000166|GO:0005515|GO:0005525|GO:0005737|GO:0005829|GO:0005886|GO:0006810|GO:0007264|GO:0008021|GO:0015031|GO:0016020|GO:0017157
27062	Cadps	AU067781|CAPS|CAPS1|mKIAA1121	27062	ENSMUSG00000054423	GO:0005509|GO:0005515|GO:0005543|GO:0006810|GO:0006887|GO:0008289|GO:0015031|GO:0016020|GO:0016050|GO:0016082|GO:0030054|GO:0031410|GO:0045202|GO:0045956|GO:0046872|GO:0050432
72003	Synpr	1500003F20Rik|SPO	72003	ENSMUSG00000056296	GO:0005215|GO:0006810|GO:0008021|GO:0016020|GO:0016021|GO:0030054|GO:0030285|GO:0031410|GO:0043005|GO:0045202
238988	Erc2	6430531D06|CAST|CAST1/ERC2|D14Ertd171e|ELKS2alpha	238988	ENSMUSG00000040640	GO:0005737|GO:0005856|GO:0014069|GO:0016020|GO:0030054|GO:0030165|GO:0030426|GO:0032403|GO:0042734|GO:0043005|GO:0043025|GO:0043195|GO:0043234|GO:0045202
12294	Cacna2d3	Cacnad3	12294	ENSMUSG00000021991	GO:0005216|GO:0005244|GO:0005245|GO:0005262|GO:0006810|GO:0006811|GO:0006816|GO:0016020|GO:0016021|GO:0034765|GO:0046872|GO:0070588
18155	Pnoc	N/OFQ|N23K|Npnc1|OFQ/N	18155	ENSMUSG00000045731	GO:0001515|GO:0005576|GO:0007218|GO:0007268
105853	Mal2	AI461653	105853	ENSMUSG00000024479	GO:0003674|GO:0005575|GO:0005886|GO:0008150|GO:0016020|GO:0016021
239606	Slc2a13	6530403A04|A630029G22Rik|AI505012|Gm308	239606	ENSMUSG00000036298	GO:0005215|GO:0006810|GO:0016020|GO:0016021|GO:0022857|GO:0022891|GO:0055085
268859	Rbfox1	A2bp|A2bp1|Hrnbp1|fox-1	268859	ENSMUSG00000008658	GO:0000166|GO:0003676|GO:0003723|GO:0005634|GO:0005737|GO:0005802|GO:0006397|GO:0008022|GO:0008380|GO:0043484
20604	Sst	SOM|SRIF|SS|Smst	20604	ENSMUSG00000004366	GO:0005179|GO:0005576|GO:0005615|GO:0030334|GO:0043025
14432	Gap43	B-50|Basp2|GAP-43	14432	ENSMUSG00000047261	GO:0005516|GO:0005886|GO:0007275|GO:0007399|GO:0007411|GO:0010001|GO:0016020|GO:0016198|GO:0030054|GO:0030154|GO:0030424|GO:0031527|GO:0040008|GO:0042995|GO:0045165|GO:0045202|GO:0051489|GO:0071944
268902	Robo2	2600013A04Rik|9430089E08Rik|BB097918|D230004I22Rik|mKIAA1568	268902	ENSMUSG00000052516	GO:0001656|GO:0001657|GO:0005515|GO:0007156|GO:0007411|GO:0008046|GO:0009986|GO:0030673|GO:0042802|GO:0046982|GO:0050772|GO:0050925
20974	Syngr3		20974	ENSMUSG00000007021	GO:0005515|GO:0008021|GO:0016020|GO:0016021|GO:0030054|GO:0031410|GO:0031594|GO:0032411|GO:0042169|GO:0045202|GO:0047485
108013	Celf4	A230070D14Rik|BRUNOL-4|Brul4|Brunol4|C130060B05Rik	108013	ENSMUSG00000024268	GO:0000166|GO:0000381|GO:0003676|GO:0003723|GO:0003729|GO:0005634|GO:0005737|GO:0006376|GO:0006397|GO:0008380|GO:0048026|GO:0090394
19762	Rit2	RIBA|Rin|Roc2	19762	ENSMUSG00000057455	GO:0000166|GO:0003924|GO:0005515|GO:0005516|GO:0005525|GO:0005886|GO:0006184|GO:0007165|GO:0007264|GO:0016020
20983	Syt4	SytIV	20983	ENSMUSG00000024261	GO:0005215|GO:0005509|GO:0005544|GO:0006810|GO:0007269|GO:0008021|GO:0016020|GO:0016021|GO:0017158|GO:0019905|GO:0030054|GO:0030276|GO:0031410|GO:0043005|GO:0045202|GO:0046872|GO:0048471|GO:0048489
12405	Cbln2	6330593N19Rik|A730004O05	12405	ENSMUSG00000024647	GO:0005515|GO:0005615|GO:0016020|GO:0016021|GO:0051965
226180	Ina	AV028420|NF-66|NF66	226180	ENSMUSG00000034336	GO:0005198|GO:0005882|GO:0005883|GO:0007275|GO:0007399|GO:0030154|GO:0045104|GO:0060052
16728	L1cam	CD171|L1|N-CAM-L1|NCAM-L1	16728	ENSMUSG00000031391	GO:0005178|GO:0005515|GO:0007156|GO:0007157|GO:0007159|GO:0007166|GO:0007411|GO:0009897|GO:0009986|GO:0016020|GO:0022409|GO:0030165|GO:0031175|GO:0033631|GO:0033691|GO:0034109|GO:0042734|GO:0042802|GO:0043195|GO:0043621|GO:0050850
17954	Nap1l2	Bpx	17954	ENSMUSG00000082229	GO:0005634|GO:0006334
237213	Glra2		237213	ENSMUSG00000018589	GO:0005216|GO:0005230|GO:0005254|GO:0005886|GO:0005887|GO:0006810|GO:0006811|GO:0006821|GO:0007218|GO:0016020|GO:0016021|GO:0016594|GO:0016934|GO:0022824|GO:0030054|GO:0034707|GO:0045202|GO:0045211

## Sheet: Figure 6e-Ribo microglia marker
Figure 5e. Microglia markers common to ribosomal tagging studies.
Gene ID	Gene Symbol	Aliases	Entrez ID	Ensembl ID	GO Accession
19253	Ptpn18	FLP1|HSCF|PTP-HSCF|PTP-K1|Ptpk1	19253	ENSMUSG00000026126	GO:0004721|GO:0004725|GO:0004726|GO:0005515|GO:0005634|GO:0005737|GO:0006470|GO:0016311|GO:0016787|GO:0016791
214854	Neurl3	2010300P06Rik|Lincr	214854	ENSMUSG00000047180	GO:0003674|GO:0005575|GO:0008150|GO:0008270|GO:0016874|GO:0046872
12370	Casp8	CASP-8|FLICE|MACH|Mch5	12370	ENSMUSG00000026029	GO:0001525|GO:0001841|GO:0004197|GO:0005164|GO:0005515|GO:0005634|GO:0005737|GO:0005739|GO:0005813|GO:0005829|GO:0006508|GO:0006915|GO:0007507|GO:0008152|GO:0008233|GO:0008234|GO:0008624|GO:0016787|GO:0030225|GO:0030690|GO:0031264|GO:0031265|GO:0034612|GO:0042802|GO:0042981|GO:0043005|GO:0043234|GO:0044297|GO:0045121|GO:0045471|GO:0051291|GO:0051603|GO:0097191
16331	Inpp5d	AI323613|SHIP|SHIP-1|SHIP1|s-SHIP	16331	ENSMUSG00000026288	GO:0004445|GO:0005515|GO:0005737|GO:0005829|GO:0005884|GO:0005886|GO:0006915|GO:0008285|GO:0008340|GO:0009968|GO:0016020|GO:0016064|GO:0016311|GO:0016787|GO:0017124|GO:0030487|GO:0030853|GO:0030863|GO:0030889|GO:0034594|GO:0035556|GO:0043065|GO:0045409|GO:0045579|GO:0045621|GO:0045648|GO:0045656|GO:0045659|GO:0045671|GO:0045779|GO:0046854|GO:0050777|GO:0050869|GO:0051425
17970	Ncf2	NOXA2|Ncf-2|p67phox	17970	ENSMUSG00000026480	GO:0001669|GO:0005515|GO:0005730|GO:0005737|GO:0005829|GO:0006742|GO:0006801|GO:0008022|GO:0009749|GO:0014070|GO:0016020|GO:0016175|GO:0032496|GO:0032870|GO:0042554|GO:0043525|GO:0045777|GO:0048365
14127	Fcer1g	AI573376|CD23|FcR-gamma|FcR[g]|FcRgamma|Fce1g|FcepsilonRI|Ly-50	14127	ENSMUSG00000058715	GO:0001798|GO:0001805|GO:0001812|GO:0002283|GO:0002431|GO:0002554|GO:0004888|GO:0005515|GO:0005886|GO:0005887|GO:0006911|GO:0007165|GO:0007166|GO:0007229|GO:0009897|GO:0010543|GO:0016020|GO:0016021|GO:0016064|GO:0019767|GO:0019863|GO:0019864|GO:0019886|GO:0030593|GO:0032733|GO:0032755|GO:0032760|GO:0032765|GO:0032998|GO:0033026|GO:0038095|GO:0042590|GO:0042742|GO:0043306|GO:0045121|GO:0045576|GO:…
16456	F11r	9130004G24|AA638916|ESTM33|JAM|JAM-1|JAM-A|Jcam|Jcam1|Ly106	16456	ENSMUSG00000038235	GO:0005515|GO:0005886|GO:0005923|GO:0007155|GO:0016021|GO:0030855
15365	Hmga2-ps1	EG666235|Gm7996|Hmgic-ps1|[y]i-c	15365
15284	Hlx	Hlx1	15284	ENSMUSG00000039377	GO:0000976|GO:0001889|GO:0003677|GO:0003700|GO:0005634|GO:0006351|GO:0006355|GO:0007519|GO:0008284|GO:0030154|GO:0043565|GO:0045627|GO:0045629|GO:0046622|GO:0048484|GO:0048513|GO:0048557
54519	Apbb1ip	9930118P07Rik|Prp48	54519	ENSMUSG00000026786	GO:0005543|GO:0005737|GO:0005856|GO:0005886|GO:0007165|GO:0016020|GO:0030054|GO:0042995
215632	Psd4	BC046518|EFA6B	215632	ENSMUSG00000026979	GO:0005085|GO:0005086|GO:0005543|GO:0005622|GO:0005886|GO:0008289|GO:0016020|GO:0030054|GO:0030182|GO:0032012
19400	Rapsn	43kDa|Nraps|Raps|rapsyn	19400	ENSMUSG00000002104	GO:0005737|GO:0005794|GO:0005856|GO:0005886|GO:0007268|GO:0007271|GO:0008270|GO:0016020|GO:0030054|GO:0031594|GO:0033130|GO:0035255|GO:0043525|GO:0045202|GO:0045211|GO:0046872
20375	Sfpi1	Dis-1|Dis1|PU.1|Sfpi-1|Spi-1|Spi1|Tcfpu1|Tfpu.1	20375	ENSMUSG00000002111	GO:0000790|GO:0000980|GO:0001047|GO:0001085|GO:0001205|GO:0001944|GO:0002320|GO:0002573|GO:0003677|GO:0003700|GO:0003705|GO:0003723|GO:0005515|GO:0005634|GO:0005667|GO:0006351|GO:0006355|GO:0006357|GO:0006917|GO:0030098|GO:0030218|GO:0030225|GO:0030851|GO:0035019|GO:0043011|GO:0043565|GO:0043966|GO:0044027|GO:0045347|GO:0045646|GO:0045814|GO:0045892|GO:0045893|GO:0045944|GO:0051525|GO:0060033|GO:…
20732	Spint1	HAI-1	20732	ENSMUSG00000027315	GO:0001892|GO:0004867|GO:0005576|GO:0010466|GO:0030198|GO:0030414|GO:0060670|GO:0060674
12335	Capn3	AI323605|Capa-3|Capa3|Lp82|p94	12335	ENSMUSG00000079110	GO:0001896|GO:0003824|GO:0004198|GO:0005102|GO:0005509|GO:0005515|GO:0005622|GO:0005634|GO:0005737|GO:0005829|GO:0005886|GO:0006461|GO:0006508|GO:0008233|GO:0008234|GO:0008307|GO:0014718|GO:0014850|GO:0016787|GO:0019899|GO:0030016|GO:0030018|GO:0030239|GO:0030315|GO:0031402|GO:0031432|GO:0032947|GO:0033234|GO:0043066|GO:0043122|GO:0043234|GO:0045214|GO:0045661|GO:0045862|GO:0045892|GO:0045893|GO:…
15162	Hck	AI849071|Bmk	15162	ENSMUSG00000003283	GO:0000166|GO:0004672|GO:0004713|GO:0004715|GO:0005524|GO:0005634|GO:0005737|GO:0005764|GO:0005794|GO:0005856|GO:0005886|GO:0005901|GO:0005925|GO:0006468|GO:0006887|GO:0006909|GO:0006954|GO:0008284|GO:0008360|GO:0016020|GO:0016301|GO:0016310|GO:0016740|GO:0016772|GO:0018108|GO:0030054|GO:0031234|GO:0031410|GO:0042995|GO:0043066|GO:0045087|GO:0046777|GO:0050764|GO:0050830|GO:0051090|GO:0071801|GO:…
74191	P2ry13	2010001L06Rik|GPCR1|GPR94|Gpr86|P2Y13|P2yr13|SP174	74191	ENSMUSG00000036362	GO:0004871|GO:0004930|GO:0005783|GO:0005886|GO:0007165|GO:0007186|GO:0016020|GO:0016021|GO:0035589|GO:0045028
70839	P2ry12	2900079B22Rik|4921504D23Rik|P2Y12	70839	ENSMUSG00000036353	GO:0001609|GO:0001621|GO:0001973|GO:0004871|GO:0004930|GO:0005739|GO:0005886|GO:0005887|GO:0005901|GO:0007165|GO:0007186|GO:0007188|GO:0009897|GO:0009925|GO:0010700|GO:0016020|GO:0016021|GO:0030030|GO:0030168|GO:0035589|GO:0043270|GO:0043491|GO:0045028|GO:0045596|GO:0070527|GO:0070588|GO:0071805
69769	Tnfaip8l2	1810019A08Rik|AW610835|TIPE2	69769	ENSMUSG00000013707	GO:0005515|GO:0005737|GO:0045087|GO:0050728|GO:0050868
13040	Ctss		13040	ENSMUSG00000038642	GO:0005764|GO:0006508|GO:0008152|GO:0008233|GO:0008234|GO:0009986|GO:0016020|GO:0016787|GO:0043231|GO:0045453|GO:0051930
14129	Fcgr1	AI323638|AV092959|CD64|FcgammaRI|IGGHAFC	14129	ENSMUSG00000015947	GO:0001788|GO:0001798|GO:0001805|GO:0005886|GO:0006898|GO:0006910|GO:0006911|GO:0007166|GO:0009617|GO:0009897|GO:0016020|GO:0016021|GO:0019770|GO:0019864|GO:0019884|GO:0038094|GO:0042590|GO:0042742|GO:0045087|GO:0050766|GO:0050776
99543	Olfml3	2810002E22Rik|AI115209|AW550633|HNOEL-iso|ONT3|mONT3	99543	ENSMUSG00000027848	GO:0003674|GO:0005575|GO:0005576|GO:0007275|GO:0008150
11542	Adora3	1700001D09Rik|4930578J19Rik|A3AR|A3R|AA3R|ARA3|Gpcr2	11542	ENSMUSG00000000562|ENSMUSG00000074344	GO:0001609|GO:0001973|GO:0002553|GO:0002687|GO:0004871|GO:0004930|GO:0005886|GO:0005887|GO:0007165|GO:0007186|GO:0014061|GO:0014068|GO:0016021|GO:0042734|GO:0043306|GO:0050729|GO:0050850|GO:0070257
21812	Tgfbr1	ALK5|AU017191|Alk-5|TbetaR-I|TbetaRI	21812	ENSMUSG00000007613	GO:0000166|GO:0000186|GO:0001501|GO:0001525|GO:0001701|GO:0001822|GO:0001824|GO:0001837|GO:0001937|GO:0002088|GO:0004672|GO:0004674|GO:0004675|GO:0005024|GO:0005025|GO:0005114|GO:0005515|GO:0005524|GO:0005886|GO:0005901|GO:0005923|GO:0006355|GO:0006468|GO:0006915|GO:0006917|GO:0007165|GO:0007179|GO:0007507|GO:0008284|GO:0008354|GO:0009790|GO:0009791|GO:0009952|GO:0010468|GO:0010862|GO:0016020|GO:…
384059	Tlr12	Gm1365|Tlr11	384059	ENSMUSG00000062545	GO:0005622|GO:0006954|GO:0007165|GO:0016020|GO:0016021|GO:0045087
16792	Laptm5	E3	16792	ENSMUSG00000028581	GO:0005764|GO:0005765|GO:0005887|GO:0006810|GO:0016020|GO:0016021
12260	C1qb		12260	ENSMUSG00000036905	GO:0005576|GO:0005581|GO:0005602|GO:0006958|GO:0042803|GO:0045087|GO:0048839
12262	C1qc	AI385742|C1qg|Ciqc	12262	ENSMUSG00000036896	GO:0005576|GO:0005581|GO:0030853|GO:0045650
21938	Tnfrsf1b	CD120b|TNF-R-II|TNF-R2|TNF-R75|TNF-alphaR2|TNFBR|TNFR80|TNFRII|TNFalpha-R2|Tnfr-1|Tnfr2|p75	21938	ENSMUSG00000028599	GO:0005031|GO:0005515|GO:0005634|GO:0006954|GO:0006955|GO:0007166|GO:0008219|GO:0008283|GO:0016020|GO:0016021|GO:0030424|GO:0031625|GO:0033209|GO:0043025|GO:0043196|GO:0045121|GO:0048471|GO:0050728|GO:0050779|GO:0051044|GO:0071222
56485	Slc2a5	AI526984|Glut5|Slc5a	56485	ENSMUSG00000028976	GO:0005215|GO:0005353|GO:0005355|GO:0006810|GO:0008643|GO:0015755|GO:0015758|GO:0016020|GO:0016021|GO:0022857|GO:0022891|GO:0055085
56744	Pf4	Cxcl4|Scyb4	56744	ENSMUSG00000029373	GO:0005125|GO:0005576|GO:0005615|GO:0006461|GO:0006935|GO:0006955|GO:0008009|GO:0008201|GO:0010628|GO:0010744|GO:0016525|GO:0019221|GO:0030168|GO:0030595|GO:0031091|GO:0031982|GO:0032760|GO:0043066|GO:0043234|GO:0045347|GO:0045651|GO:0045653|GO:0045918
12959	Cryba4		12959	ENSMUSG00000066975	GO:0005212|GO:0007601|GO:0043010
12960	Crybb1	3110006K12Rik|BB1CRY	12960	ENSMUSG00000029343	GO:0005212
231633	Tmem119	AW208946|BC025600|obif	231633	ENSMUSG00000054675	GO:0001649|GO:0005515|GO:0005783|GO:0016020|GO:0016021
20345	Selplg	CD162|Psgl-1|Psgl1|Selp1|Selpl	20345	ENSMUSG00000048163	GO:0005515|GO:0005886|GO:0007155|GO:0016020|GO:0016021|GO:0050901|GO:0050902
74096	Hvcn1	0610039P13Rik|AI450555|BTS|Vsop|mVSOP	74096	ENSMUSG00000064267	GO:0005216|GO:0005244|GO:0006810|GO:0006811|GO:0009268|GO:0010043|GO:0015992|GO:0016020|GO:0016021|GO:0030171|GO:0034765|GO:0055085
17969	Ncf1	NOXO2|Ncf-1|p47<phox>|p47phox	17969	ENSMUSG00000015950	GO:0001878|GO:0001909|GO:0002679|GO:0005515|GO:0005737|GO:0005791|GO:0005794|GO:0005829|GO:0005886|GO:0006691|GO:0006742|GO:0006915|GO:0006954|GO:0006968|GO:0007154|GO:0008283|GO:0009617|GO:0016020|GO:0016175|GO:0030425|GO:0035091|GO:0042554|GO:0042742|GO:0043020|GO:0043025|GO:0045730|GO:0045986|GO:0050665|GO:0050830|GO:0050832|GO:0055114|GO:0070946|GO:0070947
56743	Lat2	AW125574|LAB|NTAL|WSCR5|Wbscr15|Wbscr5	56743	ENSMUSG00000040751	GO:0005622|GO:0005886|GO:0016020|GO:0016021|GO:0019722|GO:0035556|GO:0042113|GO:0042169|GO:0043303|GO:0045121|GO:0050853
231805	Pilra	AV021745|FDF03	231805	ENSMUSG00000046245	GO:0005515|GO:0007165|GO:0016020|GO:0016021
330217	Gal3st4	1500031A01Rik	330217	ENSMUSG00000075593	GO:0009101|GO:0016020|GO:0050694
11690	Alox5ap	Flap	11690	ENSMUSG00000060063	GO:0002540|GO:0002675|GO:0004051|GO:0005515|GO:0005634|GO:0005635|GO:0005783|GO:0005829|GO:0006691|GO:0006750|GO:0008047|GO:0016020|GO:0016021|GO:0019370|GO:0019372|GO:0019899|GO:0031965|GO:0042803|GO:0043085|GO:0046982|GO:0047485|GO:0050544|GO:0055114|GO:0070207|GO:0071277
319849	B230378P21Rik		319849
23845	Clec5a	Clecsf5|Ly100|MDL-1|Mdl1	23845	ENSMUSG00000029915	GO:0001618|GO:0002076|GO:0005515|GO:0005886|GO:0009986|GO:0016020|GO:0016021|GO:0030246|GO:0045087|GO:0050715
54486	Hpgds	H-PGDS|Ptgds2	54486	ENSMUSG00000029919	GO:0000287|GO:0001516|GO:0004364|GO:0004667|GO:0005509|GO:0005634|GO:0005737|GO:0006633|GO:0006693|GO:0008610|GO:0016740|GO:0016853|GO:0042803
13448	Dok1	AW557123|p62DOK	13448	ENSMUSG00000068335	GO:0000165|GO:0005057|GO:0005158|GO:0005515|GO:0005543|GO:0005737|GO:0007169|GO:0007243|GO:0007265
54368	Gp9	Cd42|GPIX	54368	ENSMUSG00000030054	GO:0003674|GO:0007155|GO:0007596|GO:0007599|GO:0008150|GO:0016020|GO:0016021
11689	Alox5	5-LO|5-LOX|5LO|5LX|AI850497|F730011J02	11689	ENSMUSG00000025701	GO:0002526|GO:0002540|GO:0004051|GO:0005506|GO:0005515|GO:0005634|GO:0005635|GO:0005641|GO:0005737|GO:0005829|GO:0006691|GO:0006954|GO:0016020|GO:0016165|GO:0016363|GO:0016491|GO:0016702|GO:0019233|GO:0019369|GO:0019370|GO:0019372|GO:0030425|GO:0031965|GO:0042383|GO:0045907|GO:0046872|GO:0055114
232406	BC035044		232406	ENSMUSG00000090164	GO:0003674|GO:0005575|GO:0008150
11857	Arhgdib	D4|Gdid4|Ly-GDI	11857	ENSMUSG00000030220	GO:0005094|GO:0005096|GO:0005737
16970	Lrmp	AI553456|D6Int3|D6Int4|D6Int5|D6Int7|D6Int8|Jaw1	16970	ENSMUSG00000030263
52855	Lair1	5133400O11Rik|BB115266|D7Bwg0421e|Lair-1|mLair-1	52855	ENSMUSG00000055541	GO:0005886|GO:0016020|GO:0016021
21803	Tgfb1	TGF-beta1|TGFbeta1|Tgfb|Tgfb-1	21803	ENSMUSG00000002603	GO:0000060|GO:0000122|GO:0000165|GO:0001501|GO:0001763|GO:0001775|GO:0001837|GO:0001933|GO:0001934|GO:0002028|GO:0002062|GO:0002244|GO:0002460|GO:0002513|GO:0005114|GO:0005160|GO:0005515|GO:0005576|GO:0005578|GO:0005615|GO:0005634|GO:0005737|GO:0006468|GO:0006611|GO:0006754|GO:0006796|GO:0006874|GO:0006917|GO:0006952|GO:0006954|GO:0007050|GO:0007173|GO:0007179|GO:0007183|GO:0007184|GO:0007406|GO:…
52150	Kcnk6	D7Ertd764e|Toss|Twik2	52150	ENSMUSG00000046410	GO:0005216|GO:0005267|GO:0005575|GO:0006810|GO:0006811|GO:0016020|GO:0016021|GO:0071805
22177	Tyrobp	DAP12|KARAP|Ly83	22177	ENSMUSG00000030579	GO:0002281|GO:0002283|GO:0005515|GO:0007229|GO:0016020|GO:0016021|GO:0016301|GO:0016310|GO:0042802
23900	Hcst	DAP10|KAP10	23900	ENSMUSG00000064109	GO:0005515|GO:0016020|GO:0016021
12606	Cebpa	C/ebpalpha|CBF-A|Cebp	12606	ENSMUSG00000034957	GO:0000050|GO:0000122|GO:0001889|GO:0001892|GO:0003677|GO:0003700|GO:0003705|GO:0005515|GO:0005634|GO:0005667|GO:0006351|GO:0006355|GO:0006357|GO:0007005|GO:0008134|GO:0008203|GO:0008285|GO:0016363|GO:0019221|GO:0019904|GO:0030099|GO:0030225|GO:0030324|GO:0032403|GO:0035189|GO:0042127|GO:0042803|GO:0043234|GO:0043565|GO:0044212|GO:0045444|GO:0045600|GO:0045669|GO:0045892|GO:0045893|GO:0045944|GO:…
12489	Cd33	Siglec-3|gp67	12489	ENSMUSG00000004609	GO:0005886|GO:0007155|GO:0009897|GO:0016020|GO:0016021
83382	Siglece	Cd170|Siglec12|Siglec5|Siglec9|Siglecl1|mSiglec-E	83382	ENSMUSG00000030474	GO:0004872|GO:0005057|GO:0007155|GO:0007165|GO:0016020|GO:0016021|GO:0048029
12493	Cd37	Tspan26	12493	ENSMUSG00000030798	GO:0001772|GO:0002639|GO:0002920|GO:0016020|GO:0016021
233274	Siglech	6430529G09Rik|Siglec-H	233274	ENSMUSG00000051504	GO:0016020|GO:0016021
14159	Fes	AI586313|BB137047|FPS|c-fes	14159	ENSMUSG00000053158	GO:0000166|GO:0004672|GO:0004713|GO:0004715|GO:0005524|GO:0005737|GO:0005794|GO:0005856|GO:0005886|GO:0005925|GO:0006468|GO:0008289|GO:0008360|GO:0010976|GO:0015630|GO:0016020|GO:0016301|GO:0016310|GO:0016740|GO:0016772|GO:0018108|GO:0030054|GO:0030155|GO:0031116|GO:0031234|GO:0031410|GO:0034987|GO:0035091|GO:0042127|GO:0043304|GO:0045595|GO:0045639|GO:0046777|GO:2000145|GO:2000251
13032	Ctsc	AI047818|DPP1|DPPI	13032	ENSMUSG00000030560	GO:0001913|GO:0004252|GO:0005764|GO:0005783|GO:0005794|GO:0006508|GO:0008233|GO:0008234|GO:0010033|GO:0016787|GO:0031404|GO:0042802|GO:0043621
60504	Il21r	NILR	60504	ENSMUSG00000030745	GO:0004888|GO:0004896|GO:0007165|GO:0016020|GO:0016021|GO:0019221
66824	Pycard	9130417A21Rik|Asc|CARD5|TMS-1|TNS1|masc	66824	ENSMUSG00000030793	GO:0002020|GO:0002218|GO:0002230|GO:0005515|GO:0005576|GO:0005622|GO:0005737|GO:0005739|GO:0005829|GO:0006915|GO:0006917|GO:0006919|GO:0006954|GO:0010803|GO:0016505|GO:0032088|GO:0032090|GO:0032611|GO:0032688|GO:0033209|GO:0042771|GO:0042803|GO:0042981|GO:0043025|GO:0043065|GO:0043124|GO:0043234|GO:0043280|GO:0043281|GO:0044325|GO:0044444|GO:0050718|GO:0051092|GO:0071222|GO:0071347|GO:0071356|GO:…
16409	Itgam	CD11b/CD18|CR3|CR3A|Cd11b|F730045J24Rik|Ly-40|MAC1|Mac-1|Mac-1a	16409	ENSMUSG00000030786	GO:0001846|GO:0001948|GO:0005634|GO:0007155|GO:0007159|GO:0007229|GO:0008201|GO:0008305|GO:0009897|GO:0009986|GO:0014005|GO:0016020|GO:0016021|GO:0016337|GO:0030593|GO:0043395|GO:0045123|GO:0046982|GO:0050798
67865	Rgs10	2310010N19Rik	67865	ENSMUSG00000030844	GO:0005096|GO:0005515|GO:0005634|GO:0005737|GO:0005886|GO:0009968|GO:0038032|GO:0043025|GO:0043197|GO:0043679
21953	Tnni2		21953	ENSMUSG00000031097	GO:0003009|GO:0003779|GO:0005634|GO:0005861|GO:0006937|GO:0031014|GO:0045893
65972	Ifi30	GILT|IP30	65972	ENSMUSG00000031838	GO:0005576|GO:0005764|GO:0005886|GO:0015036|GO:0016491|GO:0016667|GO:0019886|GO:0030054|GO:0042590|GO:0043231|GO:0048147|GO:0050821|GO:0055114
71607	Snx20	9130017C17Rik	71607	ENSMUSG00000031662	GO:0005634|GO:0005737|GO:0005768|GO:0005886|GO:0006810|GO:0007154|GO:0008289|GO:0015031|GO:0016020|GO:0035091
270084	Lpcat2	A330042H22|Aytl1|Aytl1a|lpafat1	270084	ENSMUSG00000033192	GO:0005509|GO:0005783|GO:0005794|GO:0005795|GO:0006663|GO:0008152|GO:0008654|GO:0016020|GO:0016021|GO:0016044|GO:0016740|GO:0016746|GO:0047184|GO:0047192
234779	Plcg2	PLCgamma2|Plcg-2	234779	ENSMUSG00000034330	GO:0002316|GO:0004435|GO:0004629|GO:0004871|GO:0005515|GO:0005543|GO:0005829|GO:0005886|GO:0006629|GO:0006661|GO:0007165|GO:0007204|GO:0008081|GO:0008152|GO:0009395|GO:0010468|GO:0016020|GO:0016042|GO:0016787|GO:0030183|GO:0032026|GO:0032237|GO:0032496|GO:0032959|GO:0033198|GO:0035556|GO:0043069|GO:0050852|GO:0050853|GO:0051209
15900	Irf8	AI893568|ICSBP|IRF-8|Icsbp1|Myls	15900	ENSMUSG00000041515	GO:0000975|GO:0003677|GO:0003700|GO:0005515|GO:0005634|GO:0006351|GO:0006355|GO:0006909|GO:0006955|GO:0009617|GO:0030099|GO:0032729|GO:0032735|GO:0042742|GO:0042832|GO:0044130|GO:0045893|GO:0071222
16154	Il10ra	AW553859|CDw210|CDw210a|Il10r|mIL-10R	16154	ENSMUSG00000032089	GO:0004920|GO:0005737|GO:0016020|GO:0016021|GO:0019221|GO:0019969
13051	Cx3cr1		13051	ENSMUSG00000052336	GO:0002282|GO:0004871|GO:0004896|GO:0004930|GO:0004950|GO:0005886|GO:0007165|GO:0007186|GO:0016020|GO:0016021|GO:0016495|GO:0016525|GO:0019221|GO:0021795|GO:0030336|GO:0032809|GO:0043005|GO:0043066|GO:0045766|GO:0048246|GO:0048471|GO:0070098
12774	Ccr5	AM4-7|CD195|Cmkbr5	12774	ENSMUSG00000079227	GO:0001948|GO:0003779|GO:0004871|GO:0004930|GO:0004950|GO:0005737|GO:0005768|GO:0005886|GO:0006816|GO:0006952|GO:0007165|GO:0007186|GO:0007267|GO:0009897|GO:0009986|GO:0010628|GO:0014808|GO:0016020|GO:0016021|GO:0016493|GO:0019722|GO:0019901|GO:0019957|GO:0022409|GO:0030336|GO:0030517|GO:0031620|GO:0031622|GO:0032496|GO:0032755|GO:0032760|GO:0045666|GO:0050718|GO:0050729|GO:0060139|GO:0070098|GO:…
74048	4632428N05Rik	Dies1	74048	ENSMUSG00000020101	GO:0003674|GO:0005575|GO:0008150|GO:0016020|GO:0016021
16414	Itgb2	2E6|AI528527|Cd18|LAD|LCAMB|Lfa1|MF17	16414	ENSMUSG00000000290	GO:0001948|GO:0002523|GO:0004872|GO:0005102|GO:0005515|GO:0007155|GO:0007159|GO:0007160|GO:0007229|GO:0007275|GO:0008305|GO:0009986|GO:0016020|GO:0016021|GO:0016337|GO:0019901|GO:0030101|GO:0030593|GO:0032403|GO:0043542|GO:0045121|GO:0045123|GO:0045429|GO:0045766|GO:0046982|GO:0050730|GO:0050798|GO:0050839|GO:0051092
70719	Hmha1	6330406L22Rik|AW539505|Ha-1	70719	ENSMUSG00000035697	GO:0003674|GO:0005096|GO:0005622|GO:0007165|GO:0035556|GO:0046872
14676	Gna15	G[a]15|Galpha15	14676	ENSMUSG00000034792	GO:0000166|GO:0001664|GO:0003924|GO:0004871|GO:0005525|GO:0005834|GO:0006184|GO:0006471|GO:0007165|GO:0007186|GO:0007188|GO:0007200|GO:0007204|GO:0016020|GO:0019001|GO:0031234|GO:0031683|GO:0046872|GO:0060158
216445	Arhgap9	AU043488	216445	ENSMUSG00000040345	GO:0005096|GO:0005575|GO:0043547
22778	Ikzf1	5832432G11Rik|Ikaros|LyF-1|Zfpn1a1|Znfn1a1|hlk-1|mKIAA4227	22778	ENSMUSG00000018654	GO:0000122|GO:0001779|GO:0003677|GO:0003700|GO:0005515|GO:0005634|GO:0005667|GO:0005721|GO:0006355|GO:0030097|GO:0030183|GO:0030217|GO:0030900|GO:0040018|GO:0043565|GO:0045660|GO:0045892|GO:0045893|GO:0045944|GO:0046982|GO:0048535|GO:0048538|GO:0048541|GO:0048732|GO:0051138|GO:0060041
56193	Plek	2010300B13Rik	56193	ENSMUSG00000020120	GO:0005080|GO:0005543|GO:0005737|GO:0006904|GO:0007229|GO:0010572|GO:0010920|GO:0010925|GO:0030030|GO:0030836|GO:0030845|GO:0030866|GO:0031529|GO:0031532|GO:0032233|GO:0032587|GO:0033625|GO:0035556|GO:0042803|GO:0043325|GO:0045744|GO:0046488|GO:0060305|GO:0070493|GO:0070527|GO:0070528|GO:0070560
16822	Lcp2	AI323664|BB161688|SLP-76|SLP76|twm	16822	ENSMUSG00000002699	GO:0005737|GO:0045576|GO:0050663
171285	Havcr2	TIM-3|Tim3|Timd3	171285	ENSMUSG00000020399	GO:0016020|GO:0016021
17001	Ltc4s		17001	ENSMUSG00000020377	GO:0004464|GO:0005634|GO:0005635|GO:0005783|GO:0006691|GO:0006750|GO:0008047|GO:0008152|GO:0008289|GO:0016020|GO:0016021|GO:0016829|GO:0019370|GO:0043085|GO:0043231|GO:0043295|GO:0046982
71520	Grap	8430435N19Rik|BB233594	71520	ENSMUSG00000004837	GO:0003674|GO:0005575|GO:0008150
12514	Cd68	Scard1|gp110	12514	ENSMUSG00000018774	GO:0005764|GO:0005768|GO:0005886|GO:0016020|GO:0016021|GO:0071310
17312	Clec10a	CD301a|M-ASGP-BP-1|Mgl|Mgl1	17312	ENSMUSG00000000318	GO:0016020|GO:0016021|GO:0030246
76408	Abcc3	1700019L09Rik|ABC31|MLP2|MOAT-D|MRP3	76408	ENSMUSG00000020865	GO:0000166|GO:0005215|GO:0005524|GO:0005887|GO:0006200|GO:0006810|GO:0006855|GO:0008559|GO:0015238|GO:0015432|GO:0015722|GO:0015893|GO:0016020|GO:0016021|GO:0016323|GO:0016887|GO:0017111|GO:0042626|GO:0055085
66610	Abi3	2210414K06Rik|AI987680|NESH	66610	ENSMUSG00000018381	GO:0003674|GO:0005622|GO:0005737|GO:0018108|GO:0030027|GO:0030334
140497	AF251705	CLM4|Cd300c|Cd300d|DIgR1|Igsf7|Lmir2|MAIR-II	140497	ENSMUSG00000044811	GO:0005515|GO:0005886|GO:0016020|GO:0016021|GO:0050715
12409	Cbr2	MLCR	12409	ENSMUSG00000025150	GO:0000166|GO:0004090|GO:0005515|GO:0005739|GO:0006116|GO:0008152|GO:0016491|GO:0043621|GO:0051262|GO:0055114
30955	Pik3cg	5830428L06Rik|PI3Kgamma|p110gamma	30955	ENSMUSG00000020573	GO:0000166|GO:0002675|GO:0004674|GO:0005524|GO:0005622|GO:0005737|GO:0005886|GO:0005942|GO:0005944|GO:0006468|GO:0006897|GO:0006935|GO:0006954|GO:0007186|GO:0007204|GO:0010897|GO:0014065|GO:0016020|GO:0016301|GO:0016303|GO:0016310|GO:0016740|GO:0016772|GO:0016773|GO:0032252|GO:0036092|GO:0043066|GO:0043406|GO:0046854|GO:0046875|GO:0046934|GO:0048015|GO:0051897|GO:0097284
74145	F13a1	1200014I03Rik|AI462306|F13a	74145	ENSMUSG00000039109	GO:0003810|GO:0005576|GO:0005737|GO:0007596|GO:0007599|GO:0016740|GO:0016746|GO:0018149|GO:0046872
17084	Ly86	MD-1|MD1	17084	ENSMUSG00000021423	GO:0005576|GO:0006954|GO:0045087
66329	Susd3	1700017I11Rik|2810440J20Rik	66329	ENSMUSG00000021384	GO:0003674|GO:0005575|GO:0008150|GO:0016020|GO:0016021
20963	Syk	Sykb	20963	ENSMUSG00000021457	GO:0000166|GO:0000187|GO:0001525|GO:0001820|GO:0001945|GO:0002281|GO:0002283|GO:0002366|GO:0002554|GO:0004672|GO:0004713|GO:0004715|GO:0004716|GO:0005178|GO:0005515|GO:0005524|GO:0005737|GO:0005886|GO:0006468|GO:0007159|GO:0007166|GO:0007167|GO:0007186|GO:0007229|GO:0007257|GO:0010543|GO:0016020|GO:0016301|GO:0016310|GO:0016740|GO:0016772|GO:0018108|GO:0019370|GO:0019815|GO:0019901|GO:0019904|GO:…
212937	Tifab		212937	ENSMUSG00000049625	GO:0003674|GO:0005575|GO:0008150
15212	Hexb		15212	ENSMUSG00000021665	GO:0001501|GO:0001669|GO:0003824|GO:0004553|GO:0004563|GO:0005764|GO:0005975|GO:0006044|GO:0006687|GO:0006689|GO:0006874|GO:0007040|GO:0007338|GO:0007341|GO:0007605|GO:0007626|GO:0008049|GO:0008152|GO:0008360|GO:0008654|GO:0009313|GO:0015929|GO:0016020|GO:0016231|GO:0016787|GO:0016798|GO:0019915|GO:0019953|GO:0030203|GO:0030246|GO:0031323|GO:0042552|GO:0042803|GO:0043169|GO:0043615|GO:0044267|GO:…
192187	Stab1	FEEL-1|FELE-1|MFEEL-1|MS-1|STAB-1|mKIAA0246	192187	ENSMUSG00000042286	GO:0005041|GO:0005044|GO:0005737|GO:0005887|GO:0007267|GO:0016525|GO:0030169|GO:0042742|GO:0051635
58809	Rnase4	C730049F20Rik	58809	ENSMUSG00000021876	GO:0003674|GO:0004518|GO:0004519|GO:0005576|GO:0008150|GO:0016787
11727	Ang	AI385586|Ang1|Rnase5|Rnase5a	11727	ENSMUSG00000072115	GO:0001525|GO:0001666|GO:0001938|GO:0003676|GO:0003723|GO:0003779|GO:0004518|GO:0004519|GO:0004522|GO:0004540|GO:0005102|GO:0005507|GO:0005576|GO:0005605|GO:0005615|GO:0005634|GO:0006651|GO:0007202|GO:0007275|GO:0007417|GO:0008201|GO:0009303|GO:0009725|GO:0016477|GO:0016787|GO:0017148|GO:0030154|GO:0030426|GO:0032148|GO:0032311|GO:0032431|GO:0042277|GO:0042327|GO:0043025|GO:0048662|GO:0050714
20540	Slc7a7	AI790233|my+lat1	20540	ENSMUSG00000000958	GO:0003333|GO:0005886|GO:0006810|GO:0006865|GO:0015171|GO:0016020|GO:0016021
18826	Lcp1	AW536232|D14Ertd310e|LCP-1|Pls2|pp65	18826	ENSMUSG00000021998	GO:0001726|GO:0001891|GO:0002286|GO:0003779|GO:0005509|GO:0005515|GO:0005737|GO:0005829|GO:0005856|GO:0005884|GO:0005886|GO:0009611|GO:0015629|GO:0016020|GO:0030054|GO:0033157|GO:0042802|GO:0042995|GO:0051015|GO:0051017
321019	Gpr183	Ebi2	321019	ENSMUSG00000051212	GO:0002313|GO:0004871|GO:0004930|GO:0005886|GO:0006959|GO:0007165|GO:0007186|GO:0008142|GO:0016020|GO:0016021|GO:0030890|GO:0035589|GO:0045028|GO:0070374
69146	Gsdmd	1810036L03Rik|AW558049|DF5L|Dfna5l|Gsdmdc1|M2-4	69146	ENSMUSG00000022575	GO:0003674|GO:0005575|GO:0031668
72318	Cyth4	2510004M07Rik|5830469K17Rik|AI467541|Pscd4|mFLJ00017	72318	ENSMUSG00000018008	GO:0005085|GO:0005086|GO:0005543|GO:0005622|GO:0005886|GO:0016020|GO:0030155|GO:0032012
17305	Mfng	AW546563	17305	ENSMUSG00000018169	GO:0005515|GO:0005794|GO:0007275|GO:0007389|GO:0016020|GO:0016021|GO:0016740|GO:0016757|GO:0030173|GO:0032092|GO:0033829|GO:0045747|GO:0046872
74039	Nfam1	4921501M20Rik|Cnaip	74039	ENSMUSG00000058099	GO:0004888|GO:0005622|GO:0005886|GO:0007165|GO:0009986|GO:0016020|GO:0016021|GO:0030183|GO:0035556|GO:0045121|GO:0045577|GO:0050853|GO:0050861|GO:0051091
668218	Bin2		668218		GO:0003674|GO:0005575|GO:0005737|GO:0008150
105855	Nckap1l	4930568P13Rik|AI463083|Hem1|Hemp1	105855	ENSMUSG00000022488	GO:0001782|GO:0002262|GO:0005829|GO:0006461|GO:0030011|GO:0030295|GO:0030593|GO:0030675|GO:0030838|GO:0030866|GO:0030890|GO:0031209|GO:0032403|GO:0032700|GO:0032715|GO:0032855|GO:0033630|GO:0035509|GO:0042102|GO:0042221|GO:0042327|GO:0042493|GO:0043029|GO:0043066|GO:0043372|GO:0043378|GO:0045579|GO:0045588|GO:0045621|GO:0045648|GO:0045860|GO:0050853|GO:0060100|GO:0070358|GO:0090023
21935	Tnfrsf17	BCM|BCMA|Tnfrsf13|Tnfrsf13a	21935	ENSMUSG00000022496	GO:0016020|GO:0016021
239743	Klhl6		239743	ENSMUSG00000043008	GO:0002467|GO:0003674|GO:0005575|GO:0050853
16419	Itgb5	AA475909|AI874634|ESTM23|[b]-5|[b]5|[b]5A|[b]5B|beta-5|beta5	16419	ENSMUSG00000022817	GO:0004872|GO:0005102|GO:0005178|GO:0005925|GO:0007155|GO:0007160|GO:0007229|GO:0007275|GO:0008305|GO:0016020|GO:0016021|GO:0031252
15163	Hcls1	AW213261|HS1	15163	ENSMUSG00000022831	GO:0005515|GO:0005634|GO:0005737|GO:0005739|GO:0005886|GO:0008284|GO:0009725|GO:0017124|GO:0030218|GO:0032403|GO:0042531
67742	Samsn1	4930571B16Rik|930571B16Rik|Hacs1|SLy2	67742	ENSMUSG00000022876	GO:0001784|GO:0002820|GO:0005634|GO:0005737|GO:0005829|GO:0042995|GO:0050732|GO:0050869
26382	Fgd2	Tcd-2|Tcd2|ZFYVE4|tcs-2|tcs2	26382	ENSMUSG00000024013	GO:0005085|GO:0005089|GO:0005543|GO:0005622|GO:0005634|GO:0005737|GO:0005768|GO:0005856|GO:0005886|GO:0016020|GO:0035023|GO:0042995|GO:0046872
320484	Rasal3	A430107D22Rik	320484	ENSMUSG00000052142	GO:0005096|GO:0005099|GO:0005543|GO:0005622|GO:0005737|GO:0007165|GO:0031235|GO:0032320|GO:0046580|GO:0051056
14999	H2-DMb1	AI385589|H-2Mb1|H2-Mb1	14999	ENSMUSG00000079547	GO:0002504|GO:0016020|GO:0016021|GO:0019882|GO:0019886|GO:0042613|GO:0051085
15002	H2-Ob	A-beta-2|A-beta2|H-2Ab|H-2I|H-2Ob|H2-Ab|H2-Ab2|H2-IAb2|Ob	15002	ENSMUSG00000041538	GO:0002504|GO:0005622|GO:0005764|GO:0016020|GO:0016021|GO:0042613
106512	Gpsm3	AA960287|AGS4	106512	ENSMUSG00000034786	GO:0005092|GO:0005737|GO:0007165|GO:0008277|GO:0030695
11629	Aif1	AI607846|AIF-1|D17H6S50E|G1|Iba1	11629	ENSMUSG00000024397	GO:0001726|GO:0001774|GO:0001891|GO:0001934|GO:0003779|GO:0005509|GO:0005515|GO:0005634|GO:0005737|GO:0005829|GO:0005856|GO:0005884|GO:0005886|GO:0006911|GO:0010629|GO:0014739|GO:0016020|GO:0016601|GO:0030027|GO:0030041|GO:0030335|GO:0032587|GO:0042102|GO:0042995|GO:0043066|GO:0043204|GO:0045429|GO:0048471|GO:0048661|GO:0048662|GO:0051015|GO:0051017|GO:0071672|GO:0071673|GO:0090026|GO:0097178|GO:…
16988	Lst1	B144	16988	ENSMUSG00000073412	GO:0005737|GO:0016021|GO:0016358|GO:0050672
328833	Treml2	AW049306|Gm750|Tlt2	328833	ENSMUSG00000071068	GO:0004872|GO:0005886|GO:0009986|GO:0016020|GO:0016021|GO:0042110
83433	Trem2	Trem2a|Trem2b|Trem2c	83433	ENSMUSG00000023992	GO:0004888|GO:0005576|GO:0005886|GO:0007165|GO:0016020|GO:0016021
50498	Ebi3	EBI-3|IL-27	50498	ENSMUSG00000003206	GO:0004896|GO:0005125|GO:0005515|GO:0005576|GO:0005615|GO:0016020|GO:0019221|GO:0045523
22324	Vav1	Vav|vav-T	22324	ENSMUSG00000034116	GO:0005085|GO:0005089|GO:0005515|GO:0005543|GO:0005622|GO:0006909|GO:0006955|GO:0007229|GO:0030217|GO:0030676|GO:0035023|GO:0035556|GO:0042110|GO:0043087|GO:0045785|GO:0046872|GO:0050790
72512	Tmem173	2610307O08Rik|ERIS|MPYS|Mita|STING	72512	ENSMUSG00000024349	GO:0002218|GO:0002230|GO:0005515|GO:0005737|GO:0005739|GO:0005741|GO:0005783|GO:0005789|GO:0005794|GO:0005886|GO:0006915|GO:0008134|GO:0016020|GO:0016021|GO:0019901|GO:0031625|GO:0032092|GO:0032608|GO:0033160|GO:0035458|GO:0042803|GO:0042993|GO:0045087|GO:0045944|GO:0048471|GO:0051607|GO:0071360
12978	Csf1r	AI323359|CD115|CSF-1R|Csfmr|Fim-2|Fms|M-CSF-R|M-CSFR	12978	ENSMUSG00000024621	GO:0000166|GO:0001934|GO:0004672|GO:0004713|GO:0004714|GO:0005011|GO:0005515|GO:0005524|GO:0005886|GO:0006468|GO:0006954|GO:0007169|GO:0008283|GO:0008284|GO:0008360|GO:0009986|GO:0016020|GO:0016021|GO:0016301|GO:0016310|GO:0016740|GO:0016772|GO:0018108|GO:0019221|GO:0019955|GO:0030097|GO:0030316|GO:0030335|GO:0031529|GO:0036006|GO:0038145|GO:0042517|GO:0042803|GO:0043235|GO:0045087|GO:0045124|GO:…
78317	Ccdc88b	2610041P08Rik|Ccdc88	78317	ENSMUSG00000047810	GO:0000226|GO:0003674|GO:0005575|GO:0005737|GO:0008017|GO:0008150
108101	Fermt3	C79673|Kindlin3	108101	ENSMUSG00000024965	GO:0002102|GO:0005178|GO:0005515|GO:0005543|GO:0007155|GO:0007159|GO:0030054|GO:0033622|GO:0033632|GO:0042995|GO:0070527
74760	Rab3il1	1200014K04Rik|AI115013|C76746|Rab3ail1	74760	ENSMUSG00000024663	GO:0005085|GO:0005575|GO:0017112|GO:0019900|GO:0050790
107321	Lpxn	4933402K05Rik|A530083L21Rik|AV278559|LDPL	107321	ENSMUSG00000024696	GO:0002102|GO:0003712|GO:0005515|GO:0005634|GO:0005737|GO:0005886|GO:0005925|GO:0006351|GO:0006355|GO:0007155|GO:0007162|GO:0008270|GO:0016020|GO:0030054|GO:0033628|GO:0042995|GO:0046872|GO:0050859|GO:2001141
76088	Dock8	1200017A24Rik|5830472H07Rik|A130095G14Rik|AI461977	76088	ENSMUSG00000052085	GO:0003674|GO:0005085|GO:0005575|GO:0008150
15242	Hhex	Hex|Hex1|Hhex-rs2|Prh|Prhx	15242	ENSMUSG00000024986	GO:0000122|GO:0001570|GO:0001701|GO:0001889|GO:0002009|GO:0002573|GO:0003677|GO:0003682|GO:0003700|GO:0005634|GO:0005737|GO:0006351|GO:0006355|GO:0006357|GO:0006406|GO:0007049|GO:0007165|GO:0007275|GO:0007492|GO:0008134|GO:0008190|GO:0008283|GO:0008301|GO:0009887|GO:0009952|GO:0016055|GO:0016525|GO:0016973|GO:0022027|GO:0030097|GO:0030154|GO:0030177|GO:0030183|GO:0030878|GO:0030900|GO:0030948|GO:…
12495	Entpd1	2610206B08Rik|AA408691|Cd39|NTPDase-1	12495	ENSMUSG00000048120	GO:0000166|GO:0005524|GO:0005605|GO:0006200|GO:0007186|GO:0009181|GO:0016020|GO:0016021|GO:0016787|GO:0017110|GO:0017111|GO:0030168
22376	Was	U42471|Wasp	22376	ENSMUSG00000031165	GO:0003779|GO:0005083|GO:0005515|GO:0005737|GO:0005856|GO:0006461|GO:0006955|GO:0008154|GO:0012506|GO:0015629|GO:0016197|GO:0030041|GO:0030048|GO:0042110|GO:0042802
23890	Gpr34		23890	ENSMUSG00000040229	GO:0004871|GO:0004930|GO:0005886|GO:0007165|GO:0007186|GO:0016020|GO:0016021|GO:0035589|GO:0045028
74131	Sash3	1200013B08Rik|AW413946|SLY1	74131	ENSMUSG00000031101	GO:0002639|GO:0002726|GO:0002821|GO:0005634|GO:0005737|GO:0030890|GO:0032729|GO:0032733|GO:0032743|GO:0032753|GO:0032760|GO:0042102|GO:0043372|GO:0046622|GO:0048873|GO:0051251
56501	Elf4	AV314029|BC042423|ENSMUSG00000053512|Gm9907|Mef	56501	ENSMUSG00000031103	GO:0001787|GO:0001866|GO:0003677|GO:0003700|GO:0005634|GO:0006351|GO:0006355|GO:0016605|GO:0043565|GO:0045893|GO:0045944
171207	Arhgap4	A130009C12Rik|A530015A20Rik|Rgc1|c1|mKIAA0131	171207	ENSMUSG00000031389	GO:0005100|GO:0005634|GO:0005737|GO:0005794|GO:0005874|GO:0005925|GO:0010764|GO:0030426|GO:0030517|GO:0032321
279572	Tlr13	AI666735|Gm713	279572	ENSMUSG00000033777	GO:0002755|GO:0005515|GO:0005622|GO:0005737|GO:0006954|GO:0007165|GO:0009615|GO:0016020|GO:0016021|GO:0042803|GO:0043408|GO:0045087

## Sheet: Figure 6f-Common microglia mark
Figure 5f. Microglia marker genes common to cell sorting and ribosomal tagging isolations.
Gene ID	Gene Symbol	Aliases	Entrez ID	Ensembl ID	GO Accession
214854	Neurl3	2010300P06Rik|Lincr	214854	ENSMUSG00000047180	GO:0003674|GO:0005575|GO:0008150|GO:0008270|GO:0016874|GO:0046872
16331	Inpp5d	AI323613|SHIP|SHIP-1|SHIP1|s-SHIP	16331	ENSMUSG00000026288	GO:0004445|GO:0005515|GO:0005737|GO:0005829|GO:0005884|GO:0005886|GO:0006915|GO:0008285|GO:0008340|GO:0009968|GO:0016020|GO:0016064|GO:0016311|GO:0016787|GO:0017124|GO:0030487|GO:0030853|GO:0030863|GO:0030889|GO:0034594|GO:0035556|GO:0043065|GO:0045409|GO:0045579|GO:0045621|GO:0045648|GO:0045656|GO:0045659|GO:0045671|GO:0045779|GO:0046854|GO:0050777|GO:0050869|GO:0051425
17970	Ncf2	NOXA2|Ncf-2|p67phox	17970	ENSMUSG00000026480	GO:0001669|GO:0005515|GO:0005730|GO:0005737|GO:0005829|GO:0006742|GO:0006801|GO:0008022|GO:0009749|GO:0014070|GO:0016020|GO:0016175|GO:0032496|GO:0032870|GO:0042554|GO:0043525|GO:0045777|GO:0048365
14127	Fcer1g	AI573376|CD23|FcR-gamma|FcR[g]|FcRgamma|Fce1g|FcepsilonRI|Ly-50	14127	ENSMUSG00000058715	GO:0001798|GO:0001805|GO:0001812|GO:0002283|GO:0002431|GO:0002554|GO:0004888|GO:0005515|GO:0005886|GO:0005887|GO:0006911|GO:0007165|GO:0007166|GO:0007229|GO:0009897|GO:0010543|GO:0016020|GO:0016021|GO:0016064|GO:0019767|GO:0019863|GO:0019864|GO:0019886|GO:0030593|GO:0032733|GO:0032755|GO:0032760|GO:0032765|GO:0032998|GO:0033026|GO:0038095|GO:0042590|GO:0042742|GO:0043306|GO:0045121|GO:0045576|GO:…
54519	Apbb1ip	9930118P07Rik|Prp48	54519	ENSMUSG00000026786	GO:0005543|GO:0005737|GO:0005856|GO:0005886|GO:0007165|GO:0016020|GO:0030054|GO:0042995
215632	Psd4	BC046518|EFA6B	215632	ENSMUSG00000026979	GO:0005085|GO:0005086|GO:0005543|GO:0005622|GO:0005886|GO:0008289|GO:0016020|GO:0030054|GO:0030182|GO:0032012
12335	Capn3	AI323605|Capa-3|Capa3|Lp82|p94	12335	ENSMUSG00000079110	GO:0001896|GO:0003824|GO:0004198|GO:0005102|GO:0005509|GO:0005515|GO:0005622|GO:0005634|GO:0005737|GO:0005829|GO:0005886|GO:0006461|GO:0006508|GO:0008233|GO:0008234|GO:0008307|GO:0014718|GO:0014850|GO:0016787|GO:0019899|GO:0030016|GO:0030018|GO:0030239|GO:0030315|GO:0031402|GO:0031432|GO:0032947|GO:0033234|GO:0043066|GO:0043122|GO:0043234|GO:0045214|GO:0045661|GO:0045862|GO:0045892|GO:0045893|GO:…
15162	Hck	AI849071|Bmk	15162	ENSMUSG00000003283	GO:0000166|GO:0004672|GO:0004713|GO:0004715|GO:0005524|GO:0005634|GO:0005737|GO:0005764|GO:0005794|GO:0005856|GO:0005886|GO:0005901|GO:0005925|GO:0006468|GO:0006887|GO:0006909|GO:0006954|GO:0008284|GO:0008360|GO:0016020|GO:0016301|GO:0016310|GO:0016740|GO:0016772|GO:0018108|GO:0030054|GO:0031234|GO:0031410|GO:0042995|GO:0043066|GO:0045087|GO:0046777|GO:0050764|GO:0050830|GO:0051090|GO:0071801|GO:…
74191	P2ry13	2010001L06Rik|GPCR1|GPR94|Gpr86|P2Y13|P2yr13|SP174	74191	ENSMUSG00000036362	GO:0004871|GO:0004930|GO:0005783|GO:0005886|GO:0007165|GO:0007186|GO:0016020|GO:0016021|GO:0035589|GO:0045028
70839	P2ry12	2900079B22Rik|4921504D23Rik|P2Y12	70839	ENSMUSG00000036353	GO:0001609|GO:0001621|GO:0001973|GO:0004871|GO:0004930|GO:0005739|GO:0005886|GO:0005887|GO:0005901|GO:0007165|GO:0007186|GO:0007188|GO:0009897|GO:0009925|GO:0010700|GO:0016020|GO:0016021|GO:0030030|GO:0030168|GO:0035589|GO:0043270|GO:0043491|GO:0045028|GO:0045596|GO:0070527|GO:0070588|GO:0071805
69769	Tnfaip8l2	1810019A08Rik|AW610835|TIPE2	69769	ENSMUSG00000013707	GO:0005515|GO:0005737|GO:0045087|GO:0050728|GO:0050868
13040	Ctss		13040	ENSMUSG00000038642	GO:0005764|GO:0006508|GO:0008152|GO:0008233|GO:0008234|GO:0009986|GO:0016020|GO:0016787|GO:0043231|GO:0045453|GO:0051930
99543	Olfml3	2810002E22Rik|AI115209|AW550633|HNOEL-iso|ONT3|mONT3	99543	ENSMUSG00000027848	GO:0003674|GO:0005575|GO:0005576|GO:0007275|GO:0008150
11542	Adora3	1700001D09Rik|4930578J19Rik|A3AR|A3R|AA3R|ARA3|Gpcr2	11542	ENSMUSG00000000562|ENSMUSG00000074344	GO:0001609|GO:0001973|GO:0002553|GO:0002687|GO:0004871|GO:0004930|GO:0005886|GO:0005887|GO:0007165|GO:0007186|GO:0014061|GO:0014068|GO:0016021|GO:0042734|GO:0043306|GO:0050729|GO:0050850|GO:0070257
21812	Tgfbr1	ALK5|AU017191|Alk-5|TbetaR-I|TbetaRI	21812	ENSMUSG00000007613	GO:0000166|GO:0000186|GO:0001501|GO:0001525|GO:0001701|GO:0001822|GO:0001824|GO:0001837|GO:0001937|GO:0002088|GO:0004672|GO:0004674|GO:0004675|GO:0005024|GO:0005025|GO:0005114|GO:0005515|GO:0005524|GO:0005886|GO:0005901|GO:0005923|GO:0006355|GO:0006468|GO:0006915|GO:0006917|GO:0007165|GO:0007179|GO:0007507|GO:0008284|GO:0008354|GO:0009790|GO:0009791|GO:0009952|GO:0010468|GO:0010862|GO:0016020|GO:…
16792	Laptm5	E3	16792	ENSMUSG00000028581	GO:0005764|GO:0005765|GO:0005887|GO:0006810|GO:0016020|GO:0016021
12260	C1qb		12260	ENSMUSG00000036905	GO:0005576|GO:0005581|GO:0005602|GO:0006958|GO:0042803|GO:0045087|GO:0048839
12262	C1qc	AI385742|C1qg|Ciqc	12262	ENSMUSG00000036896	GO:0005576|GO:0005581|GO:0030853|GO:0045650
21938	Tnfrsf1b	CD120b|TNF-R-II|TNF-R2|TNF-R75|TNF-alphaR2|TNFBR|TNFR80|TNFRII|TNFalpha-R2|Tnfr-1|Tnfr2|p75	21938	ENSMUSG00000028599	GO:0005031|GO:0005515|GO:0005634|GO:0006954|GO:0006955|GO:0007166|GO:0008219|GO:0008283|GO:0016020|GO:0016021|GO:0030424|GO:0031625|GO:0033209|GO:0043025|GO:0043196|GO:0045121|GO:0048471|GO:0050728|GO:0050779|GO:0051044|GO:0071222
56485	Slc2a5	AI526984|Glut5|Slc5a	56485	ENSMUSG00000028976	GO:0005215|GO:0005353|GO:0005355|GO:0006810|GO:0008643|GO:0015755|GO:0015758|GO:0016020|GO:0016021|GO:0022857|GO:0022891|GO:0055085
56744	Pf4	Cxcl4|Scyb4	56744	ENSMUSG00000029373	GO:0005125|GO:0005576|GO:0005615|GO:0006461|GO:0006935|GO:0006955|GO:0008009|GO:0008201|GO:0010628|GO:0010744|GO:0016525|GO:0019221|GO:0030168|GO:0030595|GO:0031091|GO:0031982|GO:0032760|GO:0043066|GO:0043234|GO:0045347|GO:0045651|GO:0045653|GO:0045918
12959	Cryba4		12959	ENSMUSG00000066975	GO:0005212|GO:0007601|GO:0043010
12960	Crybb1	3110006K12Rik|BB1CRY	12960	ENSMUSG00000029343	GO:0005212
231633	Tmem119	AW208946|BC025600|obif	231633	ENSMUSG00000054675	GO:0001649|GO:0005515|GO:0005783|GO:0016020|GO:0016021
20345	Selplg	CD162|Psgl-1|Psgl1|Selp1|Selpl	20345	ENSMUSG00000048163	GO:0005515|GO:0005886|GO:0007155|GO:0016020|GO:0016021|GO:0050901|GO:0050902
74096	Hvcn1	0610039P13Rik|AI450555|BTS|Vsop|mVSOP	74096	ENSMUSG00000064267	GO:0005216|GO:0005244|GO:0006810|GO:0006811|GO:0009268|GO:0010043|GO:0015992|GO:0016020|GO:0016021|GO:0030171|GO:0034765|GO:0055085
17969	Ncf1	NOXO2|Ncf-1|p47<phox>|p47phox	17969	ENSMUSG00000015950	GO:0001878|GO:0001909|GO:0002679|GO:0005515|GO:0005737|GO:0005791|GO:0005794|GO:0005829|GO:0005886|GO:0006691|GO:0006742|GO:0006915|GO:0006954|GO:0006968|GO:0007154|GO:0008283|GO:0009617|GO:0016020|GO:0016175|GO:0030425|GO:0035091|GO:0042554|GO:0042742|GO:0043020|GO:0043025|GO:0045730|GO:0045986|GO:0050665|GO:0050830|GO:0050832|GO:0055114|GO:0070946|GO:0070947
56743	Lat2	AW125574|LAB|NTAL|WSCR5|Wbscr15|Wbscr5	56743	ENSMUSG00000040751	GO:0005622|GO:0005886|GO:0016020|GO:0016021|GO:0019722|GO:0035556|GO:0042113|GO:0042169|GO:0043303|GO:0045121|GO:0050853
11690	Alox5ap	Flap	11690	ENSMUSG00000060063	GO:0002540|GO:0002675|GO:0004051|GO:0005515|GO:0005634|GO:0005635|GO:0005783|GO:0005829|GO:0006691|GO:0006750|GO:0008047|GO:0016020|GO:0016021|GO:0019370|GO:0019372|GO:0019899|GO:0031965|GO:0042803|GO:0043085|GO:0046982|GO:0047485|GO:0050544|GO:0055114|GO:0070207|GO:0071277
23845	Clec5a	Clecsf5|Ly100|MDL-1|Mdl1	23845	ENSMUSG00000029915	GO:0001618|GO:0002076|GO:0005515|GO:0005886|GO:0009986|GO:0016020|GO:0016021|GO:0030246|GO:0045087|GO:0050715
54486	Hpgds	H-PGDS|Ptgds2	54486	ENSMUSG00000029919	GO:0000287|GO:0001516|GO:0004364|GO:0004667|GO:0005509|GO:0005634|GO:0005737|GO:0006633|GO:0006693|GO:0008610|GO:0016740|GO:0016853|GO:0042803
11857	Arhgdib	D4|Gdid4|Ly-GDI	11857	ENSMUSG00000030220	GO:0005094|GO:0005096|GO:0005737
16970	Lrmp	AI553456|D6Int3|D6Int4|D6Int5|D6Int7|D6Int8|Jaw1	16970	ENSMUSG00000030263
52855	Lair1	5133400O11Rik|BB115266|D7Bwg0421e|Lair-1|mLair-1	52855	ENSMUSG00000055541	GO:0005886|GO:0016020|GO:0016021
52150	Kcnk6	D7Ertd764e|Toss|Twik2	52150	ENSMUSG00000046410	GO:0005216|GO:0005267|GO:0005575|GO:0006810|GO:0006811|GO:0016020|GO:0016021|GO:0071805
22177	Tyrobp	DAP12|KARAP|Ly83	22177	ENSMUSG00000030579	GO:0002281|GO:0002283|GO:0005515|GO:0007229|GO:0016020|GO:0016021|GO:0016301|GO:0016310|GO:0042802
12606	Cebpa	C/ebpalpha|CBF-A|Cebp	12606	ENSMUSG00000034957	GO:0000050|GO:0000122|GO:0001889|GO:0001892|GO:0003677|GO:0003700|GO:0003705|GO:0005515|GO:0005634|GO:0005667|GO:0006351|GO:0006355|GO:0006357|GO:0007005|GO:0008134|GO:0008203|GO:0008285|GO:0016363|GO:0019221|GO:0019904|GO:0030099|GO:0030225|GO:0030324|GO:0032403|GO:0035189|GO:0042127|GO:0042803|GO:0043234|GO:0043565|GO:0044212|GO:0045444|GO:0045600|GO:0045669|GO:0045892|GO:0045893|GO:0045944|GO:…
12493	Cd37	Tspan26	12493	ENSMUSG00000030798	GO:0001772|GO:0002639|GO:0002920|GO:0016020|GO:0016021
14159	Fes	AI586313|BB137047|FPS|c-fes	14159	ENSMUSG00000053158	GO:0000166|GO:0004672|GO:0004713|GO:0004715|GO:0005524|GO:0005737|GO:0005794|GO:0005856|GO:0005886|GO:0005925|GO:0006468|GO:0008289|GO:0008360|GO:0010976|GO:0015630|GO:0016020|GO:0016301|GO:0016310|GO:0016740|GO:0016772|GO:0018108|GO:0030054|GO:0030155|GO:0031116|GO:0031234|GO:0031410|GO:0034987|GO:0035091|GO:0042127|GO:0043304|GO:0045595|GO:0045639|GO:0046777|GO:2000145|GO:2000251
13032	Ctsc	AI047818|DPP1|DPPI	13032	ENSMUSG00000030560	GO:0001913|GO:0004252|GO:0005764|GO:0005783|GO:0005794|GO:0006508|GO:0008233|GO:0008234|GO:0010033|GO:0016787|GO:0031404|GO:0042802|GO:0043621
60504	Il21r	NILR	60504	ENSMUSG00000030745	GO:0004888|GO:0004896|GO:0007165|GO:0016020|GO:0016021|GO:0019221
66824	Pycard	9130417A21Rik|Asc|CARD5|TMS-1|TNS1|masc	66824	ENSMUSG00000030793	GO:0002020|GO:0002218|GO:0002230|GO:0005515|GO:0005576|GO:0005622|GO:0005737|GO:0005739|GO:0005829|GO:0006915|GO:0006917|GO:0006919|GO:0006954|GO:0010803|GO:0016505|GO:0032088|GO:0032090|GO:0032611|GO:0032688|GO:0033209|GO:0042771|GO:0042803|GO:0042981|GO:0043025|GO:0043065|GO:0043124|GO:0043234|GO:0043280|GO:0043281|GO:0044325|GO:0044444|GO:0050718|GO:0051092|GO:0071222|GO:0071347|GO:0071356|GO:…
16409	Itgam	CD11b/CD18|CR3|CR3A|Cd11b|F730045J24Rik|Ly-40|MAC1|Mac-1|Mac-1a	16409	ENSMUSG00000030786	GO:0001846|GO:0001948|GO:0005634|GO:0007155|GO:0007159|GO:0007229|GO:0008201|GO:0008305|GO:0009897|GO:0009986|GO:0014005|GO:0016020|GO:0016021|GO:0016337|GO:0030593|GO:0043395|GO:0045123|GO:0046982|GO:0050798
67865	Rgs10	2310010N19Rik	67865	ENSMUSG00000030844	GO:0005096|GO:0005515|GO:0005634|GO:0005737|GO:0005886|GO:0009968|GO:0038032|GO:0043025|GO:0043197|GO:0043679
270084	Lpcat2	A330042H22|Aytl1|Aytl1a|lpafat1	270084	ENSMUSG00000033192	GO:0005509|GO:0005783|GO:0005794|GO:0005795|GO:0006663|GO:0008152|GO:0008654|GO:0016020|GO:0016021|GO:0016044|GO:0016740|GO:0016746|GO:0047184|GO:0047192
234779	Plcg2	PLCgamma2|Plcg-2	234779	ENSMUSG00000034330	GO:0002316|GO:0004435|GO:0004629|GO:0004871|GO:0005515|GO:0005543|GO:0005829|GO:0005886|GO:0006629|GO:0006661|GO:0007165|GO:0007204|GO:0008081|GO:0008152|GO:0009395|GO:0010468|GO:0016020|GO:0016042|GO:0016787|GO:0030183|GO:0032026|GO:0032237|GO:0032496|GO:0032959|GO:0033198|GO:0035556|GO:0043069|GO:0050852|GO:0050853|GO:0051209
15900	Irf8	AI893568|ICSBP|IRF-8|Icsbp1|Myls	15900	ENSMUSG00000041515	GO:0000975|GO:0003677|GO:0003700|GO:0005515|GO:0005634|GO:0006351|GO:0006355|GO:0006909|GO:0006955|GO:0009617|GO:0030099|GO:0032729|GO:0032735|GO:0042742|GO:0042832|GO:0044130|GO:0045893|GO:0071222
16154	Il10ra	AW553859|CDw210|CDw210a|Il10r|mIL-10R	16154	ENSMUSG00000032089	GO:0004920|GO:0005737|GO:0016020|GO:0016021|GO:0019221|GO:0019969
13051	Cx3cr1		13051	ENSMUSG00000052336	GO:0002282|GO:0004871|GO:0004896|GO:0004930|GO:0004950|GO:0005886|GO:0007165|GO:0007186|GO:0016020|GO:0016021|GO:0016495|GO:0016525|GO:0019221|GO:0021795|GO:0030336|GO:0032809|GO:0043005|GO:0043066|GO:0045766|GO:0048246|GO:0048471|GO:0070098
16414	Itgb2	2E6|AI528527|Cd18|LAD|LCAMB|Lfa1|MF17	16414	ENSMUSG00000000290	GO:0001948|GO:0002523|GO:0004872|GO:0005102|GO:0005515|GO:0007155|GO:0007159|GO:0007160|GO:0007229|GO:0007275|GO:0008305|GO:0009986|GO:0016020|GO:0016021|GO:0016337|GO:0019901|GO:0030101|GO:0030593|GO:0032403|GO:0043542|GO:0045121|GO:0045123|GO:0045429|GO:0045766|GO:0046982|GO:0050730|GO:0050798|GO:0050839|GO:0051092
14676	Gna15	G[a]15|Galpha15	14676	ENSMUSG00000034792	GO:0000166|GO:0001664|GO:0003924|GO:0004871|GO:0005525|GO:0005834|GO:0006184|GO:0006471|GO:0007165|GO:0007186|GO:0007188|GO:0007200|GO:0007204|GO:0016020|GO:0019001|GO:0031234|GO:0031683|GO:0046872|GO:0060158
22778	Ikzf1	5832432G11Rik|Ikaros|LyF-1|Zfpn1a1|Znfn1a1|hlk-1|mKIAA4227	22778	ENSMUSG00000018654	GO:0000122|GO:0001779|GO:0003677|GO:0003700|GO:0005515|GO:0005634|GO:0005667|GO:0005721|GO:0006355|GO:0030097|GO:0030183|GO:0030217|GO:0030900|GO:0040018|GO:0043565|GO:0045660|GO:0045892|GO:0045893|GO:0045944|GO:0046982|GO:0048535|GO:0048538|GO:0048541|GO:0048732|GO:0051138|GO:0060041
56193	Plek	2010300B13Rik	56193	ENSMUSG00000020120	GO:0005080|GO:0005543|GO:0005737|GO:0006904|GO:0007229|GO:0010572|GO:0010920|GO:0010925|GO:0030030|GO:0030836|GO:0030845|GO:0030866|GO:0031529|GO:0031532|GO:0032233|GO:0032587|GO:0033625|GO:0035556|GO:0042803|GO:0043325|GO:0045744|GO:0046488|GO:0060305|GO:0070493|GO:0070527|GO:0070528|GO:0070560
16822	Lcp2	AI323664|BB161688|SLP-76|SLP76|twm	16822	ENSMUSG00000002699	GO:0005737|GO:0045576|GO:0050663
171285	Havcr2	TIM-3|Tim3|Timd3	171285	ENSMUSG00000020399	GO:0016020|GO:0016021
17001	Ltc4s		17001	ENSMUSG00000020377	GO:0004464|GO:0005634|GO:0005635|GO:0005783|GO:0006691|GO:0006750|GO:0008047|GO:0008152|GO:0008289|GO:0016020|GO:0016021|GO:0016829|GO:0019370|GO:0043085|GO:0043231|GO:0043295|GO:0046982
12514	Cd68	Scard1|gp110	12514	ENSMUSG00000018774	GO:0005764|GO:0005768|GO:0005886|GO:0016020|GO:0016021|GO:0071310
76408	Abcc3	1700019L09Rik|ABC31|MLP2|MOAT-D|MRP3	76408	ENSMUSG00000020865	GO:0000166|GO:0005215|GO:0005524|GO:0005887|GO:0006200|GO:0006810|GO:0006855|GO:0008559|GO:0015238|GO:0015432|GO:0015722|GO:0015893|GO:0016020|GO:0016021|GO:0016323|GO:0016887|GO:0017111|GO:0042626|GO:0055085
66610	Abi3	2210414K06Rik|AI987680|NESH	66610	ENSMUSG00000018381	GO:0003674|GO:0005622|GO:0005737|GO:0018108|GO:0030027|GO:0030334
12409	Cbr2	MLCR	12409	ENSMUSG00000025150	GO:0000166|GO:0004090|GO:0005515|GO:0005739|GO:0006116|GO:0008152|GO:0016491|GO:0043621|GO:0051262|GO:0055114
30955	Pik3cg	5830428L06Rik|PI3Kgamma|p110gamma	30955	ENSMUSG00000020573	GO:0000166|GO:0002675|GO:0004674|GO:0005524|GO:0005622|GO:0005737|GO:0005886|GO:0005942|GO:0005944|GO:0006468|GO:0006897|GO:0006935|GO:0006954|GO:0007186|GO:0007204|GO:0010897|GO:0014065|GO:0016020|GO:0016301|GO:0016303|GO:0016310|GO:0016740|GO:0016772|GO:0016773|GO:0032252|GO:0036092|GO:0043066|GO:0043406|GO:0046854|GO:0046875|GO:0046934|GO:0048015|GO:0051897|GO:0097284
17084	Ly86	MD-1|MD1	17084	ENSMUSG00000021423	GO:0005576|GO:0006954|GO:0045087
66329	Susd3	1700017I11Rik|2810440J20Rik	66329	ENSMUSG00000021384	GO:0003674|GO:0005575|GO:0008150|GO:0016020|GO:0016021
20963	Syk	Sykb	20963	ENSMUSG00000021457	GO:0000166|GO:0000187|GO:0001525|GO:0001820|GO:0001945|GO:0002281|GO:0002283|GO:0002366|GO:0002554|GO:0004672|GO:0004713|GO:0004715|GO:0004716|GO:0005178|GO:0005515|GO:0005524|GO:0005737|GO:0005886|GO:0006468|GO:0007159|GO:0007166|GO:0007167|GO:0007186|GO:0007229|GO:0007257|GO:0010543|GO:0016020|GO:0016301|GO:0016310|GO:0016740|GO:0016772|GO:0018108|GO:0019370|GO:0019815|GO:0019901|GO:0019904|GO:…
212937	Tifab		212937	ENSMUSG00000049625	GO:0003674|GO:0005575|GO:0008150
15212	Hexb		15212	ENSMUSG00000021665	GO:0001501|GO:0001669|GO:0003824|GO:0004553|GO:0004563|GO:0005764|GO:0005975|GO:0006044|GO:0006687|GO:0006689|GO:0006874|GO:0007040|GO:0007338|GO:0007341|GO:0007605|GO:0007626|GO:0008049|GO:0008152|GO:0008360|GO:0008654|GO:0009313|GO:0015929|GO:0016020|GO:0016231|GO:0016787|GO:0016798|GO:0019915|GO:0019953|GO:0030203|GO:0030246|GO:0031323|GO:0042552|GO:0042803|GO:0043169|GO:0043615|GO:0044267|GO:…
192187	Stab1	FEEL-1|FELE-1|MFEEL-1|MS-1|STAB-1|mKIAA0246	192187	ENSMUSG00000042286	GO:0005041|GO:0005044|GO:0005737|GO:0005887|GO:0007267|GO:0016525|GO:0030169|GO:0042742|GO:0051635
58809	Rnase4	C730049F20Rik	58809	ENSMUSG00000021876	GO:0003674|GO:0004518|GO:0004519|GO:0005576|GO:0008150|GO:0016787
11727	Ang	AI385586|Ang1|Rnase5|Rnase5a	11727	ENSMUSG00000072115	GO:0001525|GO:0001666|GO:0001938|GO:0003676|GO:0003723|GO:0003779|GO:0004518|GO:0004519|GO:0004522|GO:0004540|GO:0005102|GO:0005507|GO:0005576|GO:0005605|GO:0005615|GO:0005634|GO:0006651|GO:0007202|GO:0007275|GO:0007417|GO:0008201|GO:0009303|GO:0009725|GO:0016477|GO:0016787|GO:0017148|GO:0030154|GO:0030426|GO:0032148|GO:0032311|GO:0032431|GO:0042277|GO:0042327|GO:0043025|GO:0048662|GO:0050714
20540	Slc7a7	AI790233|my+lat1	20540	ENSMUSG00000000958	GO:0003333|GO:0005886|GO:0006810|GO:0006865|GO:0015171|GO:0016020|GO:0016021
18826	Lcp1	AW536232|D14Ertd310e|LCP-1|Pls2|pp65	18826	ENSMUSG00000021998	GO:0001726|GO:0001891|GO:0002286|GO:0003779|GO:0005509|GO:0005515|GO:0005737|GO:0005829|GO:0005856|GO:0005884|GO:0005886|GO:0009611|GO:0015629|GO:0016020|GO:0030054|GO:0033157|GO:0042802|GO:0042995|GO:0051015|GO:0051017
321019	Gpr183	Ebi2	321019	ENSMUSG00000051212	GO:0002313|GO:0004871|GO:0004930|GO:0005886|GO:0006959|GO:0007165|GO:0007186|GO:0008142|GO:0016020|GO:0016021|GO:0030890|GO:0035589|GO:0045028|GO:0070374
72318	Cyth4	2510004M07Rik|5830469K17Rik|AI467541|Pscd4|mFLJ00017	72318	ENSMUSG00000018008	GO:0005085|GO:0005086|GO:0005543|GO:0005622|GO:0005886|GO:0016020|GO:0030155|GO:0032012
74039	Nfam1	4921501M20Rik|Cnaip	74039	ENSMUSG00000058099	GO:0004888|GO:0005622|GO:0005886|GO:0007165|GO:0009986|GO:0016020|GO:0016021|GO:0030183|GO:0035556|GO:0045121|GO:0045577|GO:0050853|GO:0050861|GO:0051091
668218	Bin2		668218		GO:0003674|GO:0005575|GO:0005737|GO:0008150
105855	Nckap1l	4930568P13Rik|AI463083|Hem1|Hemp1	105855	ENSMUSG00000022488	GO:0001782|GO:0002262|GO:0005829|GO:0006461|GO:0030011|GO:0030295|GO:0030593|GO:0030675|GO:0030838|GO:0030866|GO:0030890|GO:0031209|GO:0032403|GO:0032700|GO:0032715|GO:0032855|GO:0033630|GO:0035509|GO:0042102|GO:0042221|GO:0042327|GO:0042493|GO:0043029|GO:0043066|GO:0043372|GO:0043378|GO:0045579|GO:0045588|GO:0045621|GO:0045648|GO:0045860|GO:0050853|GO:0060100|GO:0070358|GO:0090023
239743	Klhl6		239743	ENSMUSG00000043008	GO:0002467|GO:0003674|GO:0005575|GO:0050853
16419	Itgb5	AA475909|AI874634|ESTM23|[b]-5|[b]5|[b]5A|[b]5B|beta-5|beta5	16419	ENSMUSG00000022817	GO:0004872|GO:0005102|GO:0005178|GO:0005925|GO:0007155|GO:0007160|GO:0007229|GO:0007275|GO:0008305|GO:0016020|GO:0016021|GO:0031252
15163	Hcls1	AW213261|HS1	15163	ENSMUSG00000022831	GO:0005515|GO:0005634|GO:0005737|GO:0005739|GO:0005886|GO:0008284|GO:0009725|GO:0017124|GO:0030218|GO:0032403|GO:0042531
67742	Samsn1	4930571B16Rik|930571B16Rik|Hacs1|SLy2	67742	ENSMUSG00000022876	GO:0001784|GO:0002820|GO:0005634|GO:0005737|GO:0005829|GO:0042995|GO:0050732|GO:0050869
26382	Fgd2	Tcd-2|Tcd2|ZFYVE4|tcs-2|tcs2	26382	ENSMUSG00000024013	GO:0005085|GO:0005089|GO:0005543|GO:0005622|GO:0005634|GO:0005737|GO:0005768|GO:0005856|GO:0005886|GO:0016020|GO:0035023|GO:0042995|GO:0046872
320484	Rasal3	A430107D22Rik	320484	ENSMUSG00000052142	GO:0005096|GO:0005099|GO:0005543|GO:0005622|GO:0005737|GO:0007165|GO:0031235|GO:0032320|GO:0046580|GO:0051056
11629	Aif1	AI607846|AIF-1|D17H6S50E|G1|Iba1	11629	ENSMUSG00000024397	GO:0001726|GO:0001774|GO:0001891|GO:0001934|GO:0003779|GO:0005509|GO:0005515|GO:0005634|GO:0005737|GO:0005829|GO:0005856|GO:0005884|GO:0005886|GO:0006911|GO:0010629|GO:0014739|GO:0016020|GO:0016601|GO:0030027|GO:0030041|GO:0030335|GO:0032587|GO:0042102|GO:0042995|GO:0043066|GO:0043204|GO:0045429|GO:0048471|GO:0048661|GO:0048662|GO:0051015|GO:0051017|GO:0071672|GO:0071673|GO:0090026|GO:0097178|GO:…
16988	Lst1	B144	16988	ENSMUSG00000073412	GO:0005737|GO:0016021|GO:0016358|GO:0050672
83433	Trem2	Trem2a|Trem2b|Trem2c	83433	ENSMUSG00000023992	GO:0004888|GO:0005576|GO:0005886|GO:0007165|GO:0016020|GO:0016021
50498	Ebi3	EBI-3|IL-27	50498	ENSMUSG00000003206	GO:0004896|GO:0005125|GO:0005515|GO:0005576|GO:0005615|GO:0016020|GO:0019221|GO:0045523
22324	Vav1	Vav|vav-T	22324	ENSMUSG00000034116	GO:0005085|GO:0005089|GO:0005515|GO:0005543|GO:0005622|GO:0006909|GO:0006955|GO:0007229|GO:0030217|GO:0030676|GO:0035023|GO:0035556|GO:0042110|GO:0043087|GO:0045785|GO:0046872|GO:0050790
72512	Tmem173	2610307O08Rik|ERIS|MPYS|Mita|STING	72512	ENSMUSG00000024349	GO:0002218|GO:0002230|GO:0005515|GO:0005737|GO:0005739|GO:0005741|GO:0005783|GO:0005789|GO:0005794|GO:0005886|GO:0006915|GO:0008134|GO:0016020|GO:0016021|GO:0019901|GO:0031625|GO:0032092|GO:0032608|GO:0033160|GO:0035458|GO:0042803|GO:0042993|GO:0045087|GO:0045944|GO:0048471|GO:0051607|GO:0071360
12978	Csf1r	AI323359|CD115|CSF-1R|Csfmr|Fim-2|Fms|M-CSF-R|M-CSFR	12978	ENSMUSG00000024621	GO:0000166|GO:0001934|GO:0004672|GO:0004713|GO:0004714|GO:0005011|GO:0005515|GO:0005524|GO:0005886|GO:0006468|GO:0006954|GO:0007169|GO:0008283|GO:0008284|GO:0008360|GO:0009986|GO:0016020|GO:0016021|GO:0016301|GO:0016310|GO:0016740|GO:0016772|GO:0018108|GO:0019221|GO:0019955|GO:0030097|GO:0030316|GO:0030335|GO:0031529|GO:0036006|GO:0038145|GO:0042517|GO:0042803|GO:0043235|GO:0045087|GO:0045124|GO:…
78317	Ccdc88b	2610041P08Rik|Ccdc88	78317	ENSMUSG00000047810	GO:0000226|GO:0003674|GO:0005575|GO:0005737|GO:0008017|GO:0008150
108101	Fermt3	C79673|Kindlin3	108101	ENSMUSG00000024965	GO:0002102|GO:0005178|GO:0005515|GO:0005543|GO:0007155|GO:0007159|GO:0030054|GO:0033622|GO:0033632|GO:0042995|GO:0070527
74760	Rab3il1	1200014K04Rik|AI115013|C76746|Rab3ail1	74760	ENSMUSG00000024663	GO:0005085|GO:0005575|GO:0017112|GO:0019900|GO:0050790
107321	Lpxn	4933402K05Rik|A530083L21Rik|AV278559|LDPL	107321	ENSMUSG00000024696	GO:0002102|GO:0003712|GO:0005515|GO:0005634|GO:0005737|GO:0005886|GO:0005925|GO:0006351|GO:0006355|GO:0007155|GO:0007162|GO:0008270|GO:0016020|GO:0030054|GO:0033628|GO:0042995|GO:0046872|GO:0050859|GO:2001141
76088	Dock8	1200017A24Rik|5830472H07Rik|A130095G14Rik|AI461977	76088	ENSMUSG00000052085	GO:0003674|GO:0005085|GO:0005575|GO:0008150
12495	Entpd1	2610206B08Rik|AA408691|Cd39|NTPDase-1	12495	ENSMUSG00000048120	GO:0000166|GO:0005524|GO:0005605|GO:0006200|GO:0007186|GO:0009181|GO:0016020|GO:0016021|GO:0016787|GO:0017110|GO:0017111|GO:0030168
22376	Was	U42471|Wasp	22376	ENSMUSG00000031165	GO:0003779|GO:0005083|GO:0005515|GO:0005737|GO:0005856|GO:0006461|GO:0006955|GO:0008154|GO:0012506|GO:0015629|GO:0016197|GO:0030041|GO:0030048|GO:0042110|GO:0042802
23890	Gpr34		23890	ENSMUSG00000040229	GO:0004871|GO:0004930|GO:0005886|GO:0007165|GO:0007186|GO:0016020|GO:0016021|GO:0035589|GO:0045028
74131	Sash3	1200013B08Rik|AW413946|SLY1	74131	ENSMUSG00000031101	GO:0002639|GO:0002726|GO:0002821|GO:0005634|GO:0005737|GO:0030890|GO:0032729|GO:0032733|GO:0032743|GO:0032753|GO:0032760|GO:0042102|GO:0043372|GO:0046622|GO:0048873|GO:0051251
56501	Elf4	AV314029|BC042423|ENSMUSG00000053512|Gm9907|Mef	56501	ENSMUSG00000031103	GO:0001787|GO:0001866|GO:0003677|GO:0003700|GO:0005634|GO:0006351|GO:0006355|GO:0016605|GO:0043565|GO:0045893|GO:0045944
171207	Arhgap4	A130009C12Rik|A530015A20Rik|Rgc1|c1|mKIAA0131	171207	ENSMUSG00000031389	GO:0005100|GO:0005634|GO:0005737|GO:0005794|GO:0005874|GO:0005925|GO:0010764|GO:0030426|GO:0030517|GO:0032321
279572	Tlr13	AI666735|Gm713	279572	ENSMUSG00000033777	GO:0002755|GO:0005515|GO:0005622|GO:0005737|GO:0006954|GO:0007165|GO:0009615|GO:0016020|GO:0016021|GO:0042803|GO:0043408|GO:0045087

## Sheet: Marker list comparisons
Cx3cr1Jung RiboTag	Cx3cr1Jung NuTRAP	Cx3cr1Litt TRAP	Cx3cr1Jung Hipp NuTRAP	Cell Sorting Studies	Count	Gene Symbol	Median enrichment	Entrez ID	Ensembl ID	GO Accession	Chromosome	DBXrefs	Description	End	Gene Type	Paralogs	Start	Strand
22.8681		33.0143	7.60591		3	0610040J01Rik		76261	ENSMUSG00000060512	GO:0003674|GO:0005654|GO:0008150|GO:0030054	chr5	A0A0G2JDR8|A0A0G2JDX0|A0A0G2JE72	RIKEN cDNA 0610040J01 gene [Source:MGI Symbol;Acc:MGI:1923511]	63899625	protein_coding		63812363	+
5.65024					1	1600002K03Rik		69770	ENSMUSG00000035595	GO:0003674|GO:0005576|GO:0005737|GO:0008150|GO:0016020|GO:0016021	chr10		RIKEN cDNA 1600002K03 gene [Source:MGI Symbol;Acc:MGI:1917020]	80175146	protein_coding		80172944	+
24.5168					1	1700003F12Rik		75480	ENSMUSG00000038523	GO:0003674|GO:0005575|GO:0008150	chr2	A2AKE5|Q9DAQ3	RIKEN cDNA 1700003F12 gene [Source:MGI Symbol;Acc:MGI:1922730]	154550003	protein_coding		154547085	+
29.0866		19.7364			2	1700017B05Rik		74211	ENSMUSG00000032300	GO:0003674|GO:0005829|GO:0008150	chr9	A0A1L1SRV4|A0A1L1SUR6	RIKEN cDNA 1700017B05 gene [Source:MGI Symbol;Acc:MGI:1921461]	57262612	protein_coding		57253117	-
	10.0773		13.1357		2	1810011H11Rik		69069	ENSMUSG00000041707	GO:0003674|GO:0005575|GO:0008150|GO:0016020|GO:0016021	chr14	E9PVZ2	RIKEN cDNA 1810011H11 gene [Source:MGI Symbol;Acc:MGI:1916319]	32817984	protein_coding		32785963	+
			16.7354		1	2010008C14Rik			ENSMUSG00000107761		chr6		RIKEN cDNA 2010008C14 gene [Source:MGI Symbol;Acc:MGI:1917109]	125084029	TEC		125083437	+
			5.35552		1	2310040G24Rik			ENSMUSG00000101655		chr6		RIKEN cDNA 2310040G24 gene [Source:MGI Symbol;Acc:MGI:1916897]	86488227	lincRNA		86483376	-
6.52531					1	2510039O18Rik		77034	ENSMUSG00000044496	GO:0003674|GO:0008150|GO:0016020|GO:0016021	chr4		RIKEN cDNA 2510039O18 gene [Source:MGI Symbol;Acc:MGI:1924284]	147947314	protein_coding		147940895	+
			7.74287		1	2610203C22Rik			ENSMUSG00000079671		chr1		RIKEN cDNA 2610203C22 gene [Source:MGI Symbol;Acc:MGI:1919731]	9631175	processed_transcript		9560832	-
36.9727		37.0959	14.9165		3	2610528A11Rik		70045	ENSMUSG00000096001	GO:0001664|GO:0003674|GO:0005575|GO:0005576|GO:0007186|GO:0008009|GO:0008150|GO:0010469|GO:0048018|GO:0048247|GO:0050830|GO:0050832|GO:0051782|GO:1902807|GO:2000404	chr14	A0A0B4J1N3	RIKEN cDNA 2610528A11 gene [Source:MGI Symbol;Acc:MGI:1917295]	37114022	protein_coding		37102140	-
		7.11979			1	3110062M04Rik		78412	ENSMUSG00000046806	GO:0003674|GO:0005634|GO:0005737|GO:0006281|GO:0006303|GO:0006974	chr6	D3Z648	RIKEN cDNA 3110062M04 gene [Source:MGI Symbol;Acc:MGI:1925662]	34878060	protein_coding		34871771	-
		191.859	13.6008		2	3830403N18Rik		70691	ENSMUSG00000031125	GO:0000800|GO:0002244|GO:0003674|GO:0051321	chrX	Q9D6C3	RIKEN cDNA 3830403N18 gene [Source:MGI Symbol;Acc:MGI:1917941]	56153498	protein_coding	ENSMUST00000033458	56136572	+
	5.36893	49.2606	9.90736		3	5430427O19Rik		71398	ENSMUSG00000025058	GO:0003674|GO:0005575|GO:0008150	chrX	Q08EG0	RIKEN cDNA 5430427O19 gene [Source:MGI Symbol;Acc:MGI:1918648]	85891499	protein_coding	ENSMUST00000113976	85870354	+
			16.8209		1	5830432E09Rik			ENSMUSG00000097471		chr7		RIKEN cDNA 5830432E09 gene [Source:MGI Symbol;Acc:MGI:1915015]	135652314	antisense_RNA		135635931	-
			10.4423		1	5830444B04Rik			ENSMUSG00000084803		chr4		RIKEN cDNA 5830444B04 gene [Source:MGI Symbol;Acc:MGI:3603170]	155421704	processed_transcript		155398763	-
		30.4908			1	6030468B19Rik		77727	ENSMUSG00000025573	GO:0003674|GO:0005575|GO:0005576|GO:0008150	chr11		RIKEN cDNA 6030468B19 gene [Source:MGI Symbol;Acc:MGI:1924977]	117807301	protein_coding		117797660	+
		27.3907			1	8030423J24Rik		77166	ENSMUSG00000021600	GO:0003674|GO:0005575|GO:0008150	chr13	Q9CX45	RIKEN cDNA 8030423J24 gene [Source:MGI Symbol;Acc:MGI:1924416]	70884503	protein_coding		70882948	+
			15.0326		1	9930111J21Rik1		667214	ENSMUSG00000069893	GO:0003674|GO:0003924|GO:0005525|GO:0005575|GO:0005789|GO:0006952|GO:0008150|GO:0016020|GO:0035458	chr11	Q5SVN9|Q5SVP0|Q8CB10	RIKEN cDNA 9930111J21 gene 1 [Source:MGI Symbol;Acc:MGI:3041173]	48979398	protein_coding	ENSMUST00000093153|ENSMUST00000097494|ENSMUST00000141200	48946150	-
			9.12093		1	9930111J21Rik2		245240	ENSMUSG00000069892	GO:0003674|GO:0005525|GO:0005575|GO:0008150|GO:0016020	chr11	Q5SVN9|Q5SVP2|Q8CB10	RIKEN cDNA 9930111J21 gene 2 [Source:MGI Symbol;Acc:MGI:3711310]	49051242	protein_coding	ENSMUST00000093152|ENSMUST00000101295|ENSMUST00000132768	49015874	-
		23.0974			1	A530064D06Rik		328830	ENSMUSG00000043939	GO:0003674|GO:0005515|GO:0005575|GO:0008150|GO:0016020|GO:0016021	chr17	Q8BNV8|Q8C239	RIKEN cDNA A530064D06 gene [Source:MGI Symbol;Acc:MGI:2443476]	48167270	protein_coding	ENSMUST00000027764|ENSMUST00000053612	48151896	-
	5.51746	23.8985	5.97968		3	A630001G21Rik		319997	ENSMUSG00000052760	GO:0003674|GO:0005575|GO:0005634|GO:0008150	chr1	Q3UTB2|Q8C9T1	RIKEN cDNA A630001G21 gene [Source:MGI Symbol;Acc:MGI:2443131]	85778643	protein_coding	ENSMUST00000064788|ENSMUST00000159122|ENSMUST00000159320|ENSMUST00000159325|ENSMUST00000161453|ENSMUST00000162038	85717083	-
		45.2551	14.5788		2	A630033H20Rik		213438	ENSMUSG00000054293	GO:0004930|GO:0005887|GO:0007186|GO:0016020|GO:0016021|GO:0035025|GO:0035589|GO:0045028|GO:0051482	chrX	A2ASC2|A2ASC3|A2ASC4|Q8BY68	RIKEN cDNA A630033H20 gene [Source:MGI Symbol;Acc:MGI:2441814]	107173661	protein_coding	ENSMUST00000067249|ENSMUST00000125676|ENSMUST00000137107|ENSMUST00000147521|ENSMUST00000167673|ENSMUST00000180182	107148927	+
		10.9224	9.82643		2	AB124611		382062	ENSMUSG00000057191	GO:0016020|GO:0016021	chr9	A0A0B4J1G2|G8JL59|Z4YNA9	cDNA sequence AB124611 [Source:MGI Symbol;Acc:MGI:3043001]	21545333	protein_coding		21526176	+
		34.3565	12.0556	Abca9	3	Abca9		217262	ENSMUSG00000041797	GO:0000166|GO:0005524|GO:0005739|GO:0006810|GO:0006869|GO:0016020|GO:0016021|GO:0016887|GO:0042626|GO:0055085	chr11		ATP-binding cassette, sub-family A (ABC1), member 9 [Source:MGI Symbol;Acc:MGI:2386796]	110168196	protein_coding	ENSMUST00000044850|ENSMUST00000126499	110100749	-
12.7699					1	Abcb4		18670	ENSMUSG00000042476	GO:0000166|GO:0001666|GO:0001890|GO:0005524|GO:0005654|GO:0005737|GO:0005829|GO:0005886|GO:0005925|GO:0006810|GO:0006869|GO:0007420|GO:0007595|GO:0007623|GO:0008525|GO:0009914|GO:0010033|GO:0010046|GO:0014070|GO:0014072|GO:0015629|GO:0016020|GO:0016021|GO:0016324|GO:0016787|GO:0016887|GO:0030136|GO:0031410|GO:0031526|GO:0031667|GO:0032355|GO:0032376|GO:0032496|GO:0032782|GO:0033189|GO:0033231|GO:…	chr5	A0A0G2JDM4	ATP-binding cassette, sub-family B (MDR/TAP), member 4 [Source:MGI Symbol;Acc:MGI:97569]	8959231	protein_coding	ENSMUST00000003717|ENSMUST00000196067|ENSMUST00000197150|ENSMUST00000197458|ENSMUST00000199954	8893717	+
24.7	5.99759	41.4746	16.7065	Abcc3	5	Abcc3	20.7032	76408	ENSMUSG00000020865	GO:0000166|GO:0005215|GO:0005524|GO:0006810|GO:0016020|GO:0016021|GO:0016887|GO:0042626|GO:0055085	chr11	A0A0R4J015|J3QML2	ATP-binding cassette, sub-family C (CFTR/MRP), member 3 [Source:MGI Symbol;Acc:MGI:1923658]	94392997	protein_coding	ENSMUST00000021231|ENSMUST00000126566|ENSMUST00000140985|ENSMUST00000151124|ENSMUST00000155253|ENSMUST00000178136	94343295	-
		5.62544			1	Abcd1		11666	ENSMUSG00000031378	GO:0000166|GO:0005324|GO:0005515|GO:0005524|GO:0005737|GO:0005739|GO:0005777|GO:0005778|GO:0005779|GO:0006635|GO:0006810|GO:0007031|GO:0015910|GO:0016020|GO:0016021|GO:0016887|GO:0019899|GO:0042626|GO:0042758|GO:0042760|GO:0042802|GO:0042803|GO:0048471|GO:0055085	chrX	A2ALN0	ATP-binding cassette, sub-family D (ALD), member 1 [Source:MGI Symbol;Acc:MGI:1349215]	73738534	protein_coding	ENSMUST00000002084|ENSMUST00000114461	73716597	+
		8.95452			1	Abcg2		26357	ENSMUSG00000029802	GO:0000166|GO:0005524|GO:0005634|GO:0005886|GO:0006855|GO:0008092|GO:0010039|GO:0015238|GO:0015747|GO:0015893|GO:0016020|GO:0016021|GO:0016324|GO:0016887|GO:0019389|GO:0032496|GO:0032868|GO:0042626|GO:0043278|GO:0046618|GO:0046983|GO:0051593|GO:0055085|GO:0060136|GO:0071392|GO:0071549|GO:0097744|GO:1904479|GO:1904612	chr6	A0A0N4SWA2|A0A0R4J0B6|D3YVG8|D3YZX5|D3Z150|S4R2E1|S4R2M4	ATP binding cassette subfamily G member 2 (Junior blood group) [Source:MGI Symbol;Acc:MGI:1347061]	58695676	protein_coding	ENSMUST00000031822|ENSMUST00000114294|ENSMUST00000124542|ENSMUST00000134426|ENSMUST00000143447|ENSMUST00000143752|ENSMUST00000145161|ENSMUST00000145685|ENSMUST00000147213|ENSMUST00000148008|ENSMUST00000203146|ENSMUST00000204924|ENSMUST00000204948	58584523	+
		28.5338	18.5883		2	Abcg3		27405	ENSMUSG00000029299	GO:0000166|GO:0005524|GO:0006810|GO:0006855|GO:0016020|GO:0016021|GO:0016324|GO:0016887|GO:0017127|GO:0033344|GO:0042626|GO:0043235	chr5	D3Z0Z4	ATP binding cassette subfamily G member 3 [Source:MGI Symbol;Acc:MGI:1351624]	104982718	protein_coding	ENSMUST00000031239|ENSMUST00000130644	104935057	-
29.5123		41.1601	19.9708		3	Abhd15		67477	ENSMUSG00000000686	GO:0005576|GO:0016020|GO:0016787|GO:0016788|GO:0044255	chr11	B6DQM2|F6YMW3|F7C9J3	abhydrolase domain containing 15 [Source:MGI Symbol;Acc:MGI:1914727]	77538607	protein_coding	ENSMUST00000094004|ENSMUST00000145676|ENSMUST00000147386	77515121	+
26.9444	11.7134	32.4	20.8902	Abi3	5	Abi3	23.9173	66610	ENSMUSG00000018381	GO:0005622|GO:0005737|GO:0016020|GO:0030027|GO:0030334|GO:0042802	chr11	F6RXN4	ABI gene family, member 3 [Source:MGI Symbol;Acc:MGI:1913860]	95842476	protein_coding	ENSMUST00000059026|ENSMUST00000131049|ENSMUST00000137645|ENSMUST00000143492	95830074	-
5.50603					1	Abl1		11350	ENSMUSG00000026842	GO:0000166|GO:0000287|GO:0001784|GO:0001843|GO:0001922|GO:0001934|GO:0002322|GO:0002333|GO:0003677|GO:0004672|GO:0004713|GO:0004715|GO:0005080|GO:0005515|GO:0005524|GO:0005634|GO:0005654|GO:0005730|GO:0005737|GO:0005739|GO:0005829|GO:0005856|GO:0006281|GO:0006468|GO:0006897|GO:0006909|GO:0006914|GO:0006915|GO:0006974|GO:0006975|GO:0006979|GO:0007155|GO:0007173|GO:0007204|GO:0007229|GO:0008022|GO:…	chr2	A0A0A6YVY6|A0A0A6YXS9|A0A0A6YY65|A2AV23|Q3SYK5	c-abl oncogene 1, non-receptor tyrosine kinase [Source:MGI Symbol;Acc:MGI:87859]	31804227	protein_coding	ENSMUST00000028190|ENSMUST00000075759|ENSMUST00000123471|ENSMUST00000124089|ENSMUST00000124726|ENSMUST00000127714|ENSMUST00000135233|ENSMUST00000142554|ENSMUST00000146537|ENSMUST00000156736	31688376	+
			6.34333		1	AC034099.1			ENSMUSG00000110040	GO:0004190|GO:0006508|GO:0008233|GO:0016787	chr7	A0A1B0GT66|F6Y6L6		142382667	protein_coding	ENSMUST00000133843|ENSMUST00000209263	142371096	-
			6.96702		1	AC139568.1			ENSMUSG00000114102		chr12			108737626	processed_pseudogene		108737141	-
16.4937					1	Acads		11409	ENSMUSG00000029545	GO:0003995|GO:0004085|GO:0005634|GO:0005654|GO:0005739|GO:0005759|GO:0006629|GO:0006631|GO:0008152|GO:0016491|GO:0016627|GO:0033539|GO:0050660|GO:0055114	chr5		acyl-Coenzyme A dehydrogenase, short chain [Source:MGI Symbol;Acc:MGI:87868]	115119346	protein_coding	ENSMUST00000031524|ENSMUST00000131726|ENSMUST00000141142|ENSMUST00000153374	115110299	-
7.35755					1	Acox3		80911	ENSMUSG00000029098	GO:0003995|GO:0003997|GO:0005102|GO:0005739|GO:0005777|GO:0005782|GO:0006629|GO:0006631|GO:0006635|GO:0008152|GO:0016020|GO:0016402|GO:0016491|GO:0016627|GO:0033539|GO:0033540|GO:0050660|GO:0055114|GO:0071949	chr5	A0A0J9YVH1|D3Z2N6|E9Q296|Q3TAW3|Q8C178	acyl-Coenzyme A oxidase 3, pristanoyl [Source:MGI Symbol;Acc:MGI:1933156]	35615352	protein_coding	ENSMUST00000068563|ENSMUST00000068947|ENSMUST00000114237|ENSMUST00000114238|ENSMUST00000127641|ENSMUST00000154796|ENSMUST00000156125|ENSMUST00000201106|ENSMUST00000201659|ENSMUST00000202266	35583040	+
6.97469					1	Actb		11461	ENSMUSG00000029580	GO:0000166|GO:0000790|GO:0000978|GO:0000980|GO:0001895|GO:0005515|GO:0005524|GO:0005615|GO:0005634|GO:0005737|GO:0005829|GO:0005856|GO:0005886|GO:0005925|GO:0015629|GO:0016020|GO:0019894|GO:0021762|GO:0030529|GO:0030863|GO:0030957|GO:0031492|GO:0031982|GO:0032091|GO:0035267|GO:0036464|GO:0042802|GO:0043044|GO:0043209|GO:0043234|GO:0050998|GO:0070062|GO:0070527|GO:0072562|GO:0097433|GO:0098973|GO:…	chr5	B2RRX1|E9Q1F2|E9Q2D1|E9Q5F4|E9Q606	actin, beta [Source:MGI Symbol;Acc:MGI:87904]	142906754	protein_coding	ENSMUST00000100497|ENSMUST00000106216|ENSMUST00000163829|ENSMUST00000164765|ENSMUST00000165629|ENSMUST00000167386|ENSMUST00000167721|ENSMUST00000171419|ENSMUST00000196997	142903115	-
11.1935					1	Acvrl1		11482	ENSMUSG00000000530	GO:0000166|GO:0001525|GO:0001666|GO:0001701|GO:0001937|GO:0001938|GO:0001946|GO:0001974|GO:0003203|GO:0004672|GO:0004674|GO:0004675|GO:0004702|GO:0005024|GO:0005025|GO:0005515|GO:0005524|GO:0005886|GO:0005887|GO:0006355|GO:0006468|GO:0007162|GO:0007165|GO:0007178|GO:0007179|GO:0008015|GO:0008217|GO:0008285|GO:0009986|GO:0010596|GO:0010629|GO:0010862|GO:0016020|GO:0016021|GO:0016301|GO:0016310|GO:…	chr15	D3YUY5|D3Z7H9	activin A receptor, type II-like 1 [Source:MGI Symbol;Acc:MGI:1338946]	101145336	protein_coding	ENSMUST00000000542|ENSMUST00000117984|ENSMUST00000119063|ENSMUST00000120028|ENSMUST00000120754|ENSMUST00000121718|ENSMUST00000124151|ENSMUST00000128525|ENSMUST00000128868|ENSMUST00000130432|ENSMUST00000144229	101128522	+
5.45231					1	Adam15		11490	ENSMUSG00000028041	GO:0001525|GO:0001669|GO:0001953|GO:0002418|GO:0004222|GO:0005178|GO:0005515|GO:0005615|GO:0005912|GO:0006508|GO:0007155|GO:0007229|GO:0008233|GO:0008237|GO:0008584|GO:0009986|GO:0012505|GO:0016020|GO:0016021|GO:0016787|GO:0017124|GO:0030054|GO:0030308|GO:0030336|GO:0030574|GO:0031410|GO:0042246|GO:0042995|GO:0045087|GO:0046872|GO:0060317|GO:0070062|GO:0070528|GO:1900121	chr3		a disintegrin and metallopeptidase domain 15 (metargidin) [Source:MGI Symbol;Acc:MGI:1333882]	89349996	protein_coding	ENSMUST00000029676|ENSMUST00000074582|ENSMUST00000107446|ENSMUST00000107448|ENSMUST00000134590|ENSMUST00000134839|ENSMUST00000139705|ENSMUST00000144608|ENSMUST00000148068|ENSMUST00000155295|ENSMUST00000155868|ENSMUST00000156250|ENSMUST00000184651	89338542	-
8.80651		7.22873			2	Adam17		11491	ENSMUSG00000052593	GO:0001666|GO:0001934|GO:0002467|GO:0002532|GO:0004222|GO:0004252|GO:0005112|GO:0005138|GO:0005178|GO:0005515|GO:0005576|GO:0005615|GO:0005737|GO:0005829|GO:0005886|GO:0005887|GO:0005911|GO:0005925|GO:0006508|GO:0006509|GO:0007155|GO:0007173|GO:0007219|GO:0007220|GO:0007229|GO:0008233|GO:0008237|GO:0008284|GO:0009986|GO:0010820|GO:0010977|GO:0015629|GO:0016020|GO:0016021|GO:0016324|GO:0016787|GO:…	chr12	E9PXU2|J3QMF2|J3QNB3	a disintegrin and metallopeptidase domain 17 [Source:MGI Symbol;Acc:MGI:1096335]	21373632	protein_coding	ENSMUST00000064536|ENSMUST00000101551|ENSMUST00000127974|ENSMUST00000132339|ENSMUST00000141799|ENSMUST00000142092|ENSMUST00000145118|ENSMUST00000155115	21323509	-
		46.7302			1	Adam3		11497	ENSMUSG00000031553	GO:0004222|GO:0005515|GO:0005886|GO:0006508|GO:0007338|GO:0007339|GO:0008237|GO:0009566|GO:0009986|GO:0016020|GO:0016021|GO:0045121|GO:0061827|GO:0097722	chr8	E9PYS3|E9PYS9|E9QA56|F6TMV4|F8VQ03|Q6P907	a disintegrin and metallopeptidase domain 3 (cyritestin) [Source:MGI Symbol;Acc:MGI:102518]	24725852	protein_coding	ENSMUST00000033958|ENSMUST00000166986|ENSMUST00000167431|ENSMUST00000167703|ENSMUST00000168662|ENSMUST00000169598|ENSMUST00000170318|ENSMUST00000170740|ENSMUST00000171438|ENSMUST00000171611	24677225	-
41.9528		26.5466	8.50946	Adap2	4	Adap2		216991	ENSMUSG00000020709	GO:0005096|GO:0005546|GO:0005547|GO:0005737|GO:0005740|GO:0005886|GO:0007507|GO:0016020|GO:0043325|GO:0043533|GO:0043547|GO:0046872|GO:0048017	chr11	E9QAL8|Q5SSK2	ArfGAP with dual PH domains 2 [Source:MGI Symbol;Acc:MGI:2663075]	80178958	protein_coding	ENSMUST00000021050|ENSMUST00000134118	80154105	+
		12.932	8.93286		2	Adcy7		11513	ENSMUSG00000031659	GO:0000166|GO:0004016|GO:0004383|GO:0005524|GO:0005622|GO:0005886|GO:0006171|GO:0006182|GO:0007165|GO:0007190|GO:0008074|GO:0009190|GO:0016020|GO:0016021|GO:0016829|GO:0016849|GO:0030819|GO:0035556|GO:0046872|GO:0060135|GO:0071361	chr8	A0A1B0GT56	adenylate cyclase 7 [Source:MGI Symbol;Acc:MGI:102891]	88329962	protein_coding	ENSMUST00000098521|ENSMUST00000168545|ENSMUST00000169037|ENSMUST00000171456|ENSMUST00000210688|ENSMUST00000211311	88272403	+
29.9648	9.08689		24.6588	Adgre1	4	Adgre1		13733	ENSMUSG00000004730	GO:0002250|GO:0002376|GO:0004871|GO:0004888|GO:0004930|GO:0005509|GO:0005886|GO:0007165|GO:0007166|GO:0007186|GO:0009897|GO:0016020|GO:0016021|GO:0071944	chr17	Q3U9R0	adhesion G protein-coupled receptor E1 [Source:MGI Symbol;Acc:MGI:106912]	57483529	protein_coding	ENSMUST00000004850|ENSMUST00000086763	57358686	+
15.2164		5.1718			2	Adgrg1		14766	ENSMUSG00000031785	GO:0001525|GO:0004871|GO:0004888|GO:0004930|GO:0005518|GO:0005576|GO:0005622|GO:0005886|GO:0007155|GO:0007165|GO:0007166|GO:0007186|GO:0007266|GO:0007275|GO:0007399|GO:0007420|GO:0008201|GO:0008285|GO:0010573|GO:0016020|GO:0016021|GO:0016477|GO:0021796|GO:0021801|GO:0021819|GO:0030154|GO:0035025|GO:0045121|GO:0045785|GO:0050840|GO:0070062|GO:0070528|GO:0072520|GO:0097451|GO:2000179|GO:2001223	chr8	A0A1D5RLB9|A0A1D5RLC4|A0A1D5RLE2|A0A1D5RLF7|A0A1D5RLH8|A0A1D5RLI8|A0A1D5RLK9|A0A1D5RLN4|A0A1D5RM68|A0A1D5RME3	adhesion G protein-coupled receptor G1 [Source:MGI Symbol;Acc:MGI:1340051]	95014217	protein_coding	ENSMUST00000093271|ENSMUST00000179619|ENSMUST00000211806|ENSMUST00000211850|ENSMUST00000211911|ENSMUST00000211944|ENSMUST00000211984|ENSMUST00000212118|ENSMUST00000212141|ENSMUST00000212531|ENSMUST00000212581|ENSMUST00000212660|ENSMUST00000212799|ENSMUST00000212956|ENSMUST00000212976|ENSMUST00000212995	94974751	+
			15.7643	Adora3	2	Adora3			ENSMUSG00000000562	GO:0001609|GO:0001973|GO:0004871|GO:0004930|GO:0005886|GO:0007165|GO:0007186|GO:0008285|GO:0016020|GO:0016021|GO:0030336|GO:0032088	chr3	Q3U4C5|Q497R5	adenosine A3 receptor [Source:MGI Symbol;Acc:MGI:104847]	105908926	protein_coding	ENSMUST00000000574|ENSMUST00000164730|ENSMUST00000197613	105870858	+
30.86		43.2979	10.8557	Adrb2	4	Adrb2		11555	ENSMUSG00000045730	GO:0001540|GO:0001993|GO:0002024|GO:0002025|GO:0002028|GO:0002032|GO:0004871|GO:0004930|GO:0004935|GO:0004941|GO:0005515|GO:0005634|GO:0005768|GO:0005769|GO:0005886|GO:0005887|GO:0006898|GO:0006940|GO:0007165|GO:0007186|GO:0007189|GO:0007190|GO:0007267|GO:0008179|GO:0009409|GO:0010739|GO:0015459|GO:0016020|GO:0016021|GO:0016324|GO:0019899|GO:0030501|GO:0031398|GO:0031649|GO:0032403|GO:0040015|GO:…	chr18		adrenergic receptor, beta 2 [Source:MGI Symbol;Acc:MGI:87938]	62179959	protein_coding	ENSMUST00000053640	62177817	-
		5.27853			1	Afap1l1		106877	ENSMUSG00000033032	GO:0002102|GO:0005515|GO:0005737|GO:0008150|GO:0030054|GO:0042995|GO:0071437	chr18	B2RSM5|D6RD10	actin filament associated protein 1-like 1 [Source:MGI Symbol;Acc:MGI:2147199]	61786702	protein_coding	ENSMUST00000120472|ENSMUST00000147278|ENSMUST00000154876	61730261	-
6.01393					1	Aff1		17355	ENSMUSG00000029313	GO:0008023	chr5	A3KMF4|B1AVP1|E9Q921	AF4/FMR2 family, member 1 [Source:MGI Symbol;Acc:MGI:1100819]	103855322	protein_coding	ENSMUST00000031256|ENSMUST00000054979|ENSMUST00000126335|ENSMUST00000152145|ENSMUST00000153165	103692374	+
		7.04657			1	Aga		11593	ENSMUSG00000031521	GO:0003948|GO:0005615|GO:0005764|GO:0005783|GO:0006508|GO:0006517|GO:0008233|GO:0016787|GO:0043621|GO:0051604|GO:0070062	chr8	A0A1B0GRE4|A2RSS6|B7ZNK6	aspartylglucosaminidase [Source:MGI Symbol;Acc:MGI:104873]	53523421	protein_coding	ENSMUST00000033920|ENSMUST00000209811|ENSMUST00000211424	53511727	+
		5.13078			1	Agmo		319660	ENSMUSG00000050103	GO:0005506|GO:0005783|GO:0005789|GO:0006643|GO:0008610|GO:0016020|GO:0016021|GO:0016491|GO:0046485|GO:0050479|GO:0055114	chr12	E0CYN0	alkylglycerol monooxygenase [Source:MGI Symbol;Acc:MGI:2442495]	37582202	protein_coding		37241641	+
11.6114		26.0812	10.574		3	AI467606		101602	ENSMUSG00000045165	GO:0003674|GO:0005575|GO:0008150|GO:0016020|GO:0016021	chr7		expressed sequence AI467606 [Source:MGI Symbol;Acc:MGI:2141979]	127093986	protein_coding		127091359	+
		30.721	9.6711		2	AI661453		224833	ENSMUSG00000034382	GO:0003674|GO:0005575|GO:0008150	chr17		expressed sequence AI661453 [Source:MGI Symbol;Acc:MGI:2146908]	47470638	protein_coding		47436615	+
			21.9703		1	AI662270			ENSMUSG00000087107		chr11		expressed sequence AI662270 [Source:MGI Symbol;Acc:MGI:2144254]	83226604	processed_transcript		83223576	+
42.6046	15.3712	36.4896	17.591	Aif1	5	Aif1	27.0403	11629	ENSMUSG00000024397	GO:0001726|GO:0001774|GO:0001891|GO:0001934|GO:0003779|GO:0005509|GO:0005515|GO:0005634|GO:0005737|GO:0005829|GO:0005856|GO:0005884|GO:0005886|GO:0006911|GO:0006954|GO:0010629|GO:0014739|GO:0016020|GO:0016601|GO:0030027|GO:0030041|GO:0030335|GO:0031668|GO:0032587|GO:0032870|GO:0034097|GO:0042102|GO:0042995|GO:0043066|GO:0043204|GO:0045429|GO:0046872|GO:0048471|GO:0048661|GO:0048662|GO:0048678|GO:…	chr17	G3UYJ2|Q4FJL9	allograft inflammatory factor 1 [Source:MGI Symbol;Acc:MGI:1343098]	35176068	protein_coding	ENSMUST00000025257|ENSMUST00000172679|ENSMUST00000172693|ENSMUST00000173106|ENSMUST00000173281|ENSMUST00000173324|ENSMUST00000174044	35170991	-
23.1734		17.1001		Aim2	3	Aim2		383619	ENSMUSG00000037860	GO:0002218|GO:0002230|GO:0002376|GO:0003677|GO:0003690|GO:0005515|GO:0005634|GO:0005654|GO:0005737|GO:0005739|GO:0005829|GO:0006915|GO:0006954|GO:0032088|GO:0032461|GO:0032731|GO:0033209|GO:0035458|GO:0035690|GO:0042802|GO:0045087|GO:0050702|GO:0050718|GO:0051092|GO:0070269|GO:0097169|GO:2001056	chr1	D3Z341|G3UZ36	absent in melanoma 2 [Source:MGI Symbol;Acc:MGI:2686159]	173466040	protein_coding	ENSMUST00000135370|ENSMUST00000147604|ENSMUST00000151176|ENSMUST00000166137|ENSMUST00000173023|ENSMUST00000174263|ENSMUST00000192575	173350879	+
10.2099		6.76259			2	Akap13		75547	ENSMUSG00000066406	GO:0004691|GO:0005078|GO:0005085|GO:0005089|GO:0005634|GO:0005737|GO:0005829|GO:0005856|GO:0005884|GO:0005938|GO:0006468|GO:0007186|GO:0007507|GO:0010611|GO:0015629|GO:0016020|GO:0017048|GO:0030864|GO:0032947|GO:0035023|GO:0035025|GO:0035556|GO:0043123|GO:0043406|GO:0045859|GO:0046872|GO:0048471|GO:0051018|GO:0051168|GO:0055007|GO:0060297|GO:0060348|GO:0065009|GO:0071875|GO:0086023|GO:1900169	chr7	A0A140LHG3|A0A140LHQ3|A0A140LID7|A0A140LIX0|A0A140LJJ5	A kinase (PRKA) anchor protein 13 [Source:MGI Symbol;Acc:MGI:2676556]	75754609	protein_coding	ENSMUST00000166315|ENSMUST00000207079|ENSMUST00000207239|ENSMUST00000207511|ENSMUST00000207750|ENSMUST00000207751|ENSMUST00000207923|ENSMUST00000207998|ENSMUST00000208009|ENSMUST00000208053|ENSMUST00000208182|ENSMUST00000208187|ENSMUST00000208248|ENSMUST00000208456|ENSMUST00000208708|ENSMUST00000209040	75455534	+
		5.46258			1	Akip1		57373	ENSMUSG00000031023	GO:0005515|GO:0005634|GO:0005654|GO:0034446|GO:0048471|GO:1901222	chr7	D3YXP0	A kinase (PRKA) interacting protein 1 [Source:MGI Symbol;Acc:MGI:3041226]	109712189	protein_coding		109703690	+
63.5493		73.151	11.1843		3	Akna		100182	ENSMUSG00000039158	GO:0000978|GO:0001077|GO:0001650|GO:0003677|GO:0005634|GO:0005654|GO:0005813|GO:0005829|GO:0006351|GO:0006355|GO:0006366|GO:0016020|GO:0043231|GO:0045944	chr4		AT-hook transcription factor [Source:MGI Symbol;Acc:MGI:2140340]	63403354	protein_coding		63367125	-
		18.4207			1	Alb		11657	ENSMUSG00000029368	GO:0001895|GO:0003677|GO:0005504|GO:0005576|GO:0005615|GO:0005634|GO:0005737|GO:0005783|GO:0005794|GO:0008144|GO:0008289|GO:0009267|GO:0015643|GO:0019825|GO:0019836|GO:0030170|GO:0042802|GO:0043066|GO:0043209|GO:0043234|GO:0046872|GO:0051087|GO:0051659|GO:0070062|GO:0072562	chr5	Q546G4	albumin [Source:MGI Symbol;Acc:MGI:87991]	90476602	protein_coding	ENSMUST00000031314|ENSMUST00000201356|ENSMUST00000201737	90460897	+
12.7178					1	Aldh16a1		69748	ENSMUSG00000007833	GO:0004029|GO:0008152|GO:0016020|GO:0016491|GO:0055114|GO:0070062	chr7	A0A1B0GRQ5|A0A1B0GS65|A0A1B0GSN3|A0A1B0GSU0|D3Z0B9	aldehyde dehydrogenase 16 family, member A1 [Source:MGI Symbol;Acc:MGI:1916998]	45154584	protein_coding	ENSMUST00000107815|ENSMUST00000209581|ENSMUST00000209755|ENSMUST00000209889|ENSMUST00000209957|ENSMUST00000209963|ENSMUST00000210125|ENSMUST00000210352|ENSMUST00000210539|ENSMUST00000210725|ENSMUST00000211169|ENSMUST00000211362	45140684	-
30.8746	11.8699	42.8035	20.4592		4	Alox5	25.6669	11689	ENSMUSG00000025701	GO:0002540|GO:0004051|GO:0005506|GO:0005515|GO:0005615|GO:0005634|GO:0005635|GO:0005641|GO:0005654|GO:0005737|GO:0005829|GO:0006691|GO:0006954|GO:0016020|GO:0016363|GO:0016491|GO:0016702|GO:0019370|GO:0031965|GO:0046872|GO:0051213|GO:0055114	chr6	A0A0N4SW45|E9Q6H6|E9QA93	arachidonate 5-lipoxygenase [Source:MGI Symbol;Acc:MGI:87999]	116461178	protein_coding	ENSMUST00000026795|ENSMUST00000164547|ENSMUST00000167174|ENSMUST00000167447|ENSMUST00000167585|ENSMUST00000169625|ENSMUST00000170186|ENSMUST00000203722	116410077	-
30.3247	8.79868	38.5688	18.0526	Alox5ap	5	Alox5ap	24.1886	11690	ENSMUSG00000060063	GO:0002540|GO:0002675|GO:0004051|GO:0005515|GO:0005634|GO:0005635|GO:0005783|GO:0005789|GO:0005829|GO:0006691|GO:0008047|GO:0016020|GO:0016021|GO:0019370|GO:0019372|GO:0019899|GO:0031965|GO:0042803|GO:0043085|GO:0046982|GO:0047485|GO:0050544|GO:0055114|GO:0070207|GO:0071277	chr5	A0A0J9YUC8|A0A0J9YV38	arachidonate 5-lipoxygenase activating protein [Source:MGI Symbol;Acc:MGI:107505]	149288153	protein_coding	ENSMUST00000071130|ENSMUST00000200806|ENSMUST00000200928|ENSMUST00000202629	149264767	+
		7.67418			1	Alyref2		56009	ENSMUSG00000060244	GO:0003676|GO:0003723	chr1	G3X9I4	Aly/REF export factor 2 [Source:MGI Symbol;Acc:MGI:1913144]	171504750	protein_coding	ENSMUST00000081527	171503478	+
8.52368					1	Amz1		231842	ENSMUSG00000050022	GO:0005575|GO:0006508|GO:0008233|GO:0008237|GO:0008270|GO:0016787|GO:0046872	chr5	A1L312|H3BKS3	archaelysin family metallopeptidase 1 [Source:MGI Symbol;Acc:MGI:2442258]	140761439	protein_coding	ENSMUST00000060918|ENSMUST00000120630|ENSMUST00000126975|ENSMUST00000155644|ENSMUST00000156006|ENSMUST00000176035|ENSMUST00000177057	140724127	+
54.2511	8.63249	54.3632	11.1382	Ang	5	Ang	32.6946	11727	ENSMUSG00000072115	GO:0001525|GO:0001666|GO:0001938|GO:0003676|GO:0003677|GO:0003723|GO:0003779|GO:0004518|GO:0004519|GO:0004540|GO:0005102|GO:0005507|GO:0005576|GO:0005605|GO:0005615|GO:0005634|GO:0005730|GO:0006651|GO:0007202|GO:0007275|GO:0007417|GO:0008201|GO:0009303|GO:0009725|GO:0016477|GO:0016787|GO:0017148|GO:0030041|GO:0030154|GO:0030426|GO:0031410|GO:0032148|GO:0032311|GO:0032431|GO:0042277|GO:0042327|GO:…	chr14	Q3TBG7	angiogenin, ribonuclease, RNase A family, 5 [Source:MGI Symbol;Acc:MGI:88022]	51102009	protein_coding	ENSMUST00000069011|ENSMUST00000171688	51091150	+
	5.29736	149.604	16.7657		3	Angptl7		654812	ENSMUSG00000028989	GO:0005575|GO:0005576	chr4		angiopoietin-like 7 [Source:MGI Symbol;Acc:MGI:3605801]	148500460	protein_coding	ENSMUST00000030840	148495183	-
6.68027					1	Ankrd13a		68420	ENSMUSG00000041870	GO:0003674|GO:0005737|GO:0005768|GO:0005770|GO:0005886|GO:0008150|GO:0016020	chr5	F7B209	ankyrin repeat domain 13a [Source:MGI Symbol;Acc:MGI:1915670]	114806200	protein_coding	ENSMUST00000102578|ENSMUST00000129001|ENSMUST00000131803|ENSMUST00000137519|ENSMUST00000140604|ENSMUST00000200704	114774677	+
		12.0597			1	Ankrd44		329154	ENSMUSG00000052331	GO:0003674|GO:0005575|GO:0008150	chr1	E9QNQ2|J3QK13|J3QK37|J3QNJ4	ankyrin repeat domain 44 [Source:MGI Symbol;Acc:MGI:3045243]	54926387	protein_coding	ENSMUST00000044359|ENSMUST00000177679|ENSMUST00000177704|ENSMUST00000177919|ENSMUST00000178156|ENSMUST00000178226|ENSMUST00000178685|ENSMUST00000178905|ENSMUST00000178935|ENSMUST00000179030|ENSMUST00000179242|ENSMUST00000179398|ENSMUST00000180189|ENSMUST00000180327|ENSMUST00000189563	54645340	-
		12.3457			1	Ano7		404545	ENSMUSG00000034107	GO:0005229|GO:0005622|GO:0005634|GO:0005783|GO:0005886|GO:0006810|GO:0006821|GO:0006869|GO:0016020|GO:0016021|GO:0017128|GO:0046983|GO:0061588|GO:0061589|GO:0061590|GO:0061591|GO:1902476	chr1	A0A087WPD8	anoctamin 7 [Source:MGI Symbol;Acc:MGI:3052714]	93404303	protein_coding	ENSMUST00000058682|ENSMUST00000186641|ENSMUST00000190340	93373930	+
13.5413	7.53842		17.4392		3	Anxa3		11745	ENSMUSG00000029484	GO:0004859|GO:0005509|GO:0005544|GO:0005737|GO:0005829|GO:0005886|GO:0006909|GO:0010595|GO:0016020|GO:0019834|GO:0021766|GO:0030424|GO:0030425|GO:0030670|GO:0031100|GO:0042581|GO:0042742|GO:0043025|GO:0043086|GO:0043312|GO:0045766|GO:0048306|GO:0051054|GO:0051091|GO:0051384|GO:0070062|GO:0070848	chr5	A0A0G2JDV9|A0A0G2JFB3|A0A0G2JGL7|Q3TET3	annexin A3 [Source:MGI Symbol;Acc:MGI:1201378]	96845966	protein_coding	ENSMUST00000031447|ENSMUST00000196126|ENSMUST00000197196|ENSMUST00000197339|ENSMUST00000198631|ENSMUST00000199330|ENSMUST00000199390|ENSMUST00000199656|ENSMUST00000200379	96793339	+
	5.21532		14.7688		2	Aoah		27052	ENSMUSG00000021322	GO:0005576|GO:0008653|GO:0016787|GO:0016788|GO:0050528|GO:0050728	chr13	Q5FW74	acyloxyacyl hydrolase [Source:MGI Symbol;Acc:MGI:1350928]	21036617	protein_coding		20794113	+
7.86745					1	Ap2b1		71770	ENSMUSG00000035152	GO:0003279|GO:0003281|GO:0005515|GO:0005737|GO:0005802|GO:0005886|GO:0005905|GO:0006810|GO:0006886|GO:0006897|GO:0007507|GO:0008565|GO:0015031|GO:0016020|GO:0016192|GO:0030117|GO:0030118|GO:0030122|GO:0030131|GO:0030276|GO:0032403|GO:0035904|GO:0048268|GO:0060976|GO:0099590	chr11	H3BIY9|H3BJ06|H3BKM0|Q5SWR0|Q5SWR1	adaptor-related protein complex 2, beta 1 subunit [Source:MGI Symbol;Acc:MGI:1919020]	83405035	protein_coding	ENSMUST00000018875|ENSMUST00000065692|ENSMUST00000132178|ENSMUST00000142680|ENSMUST00000176430|ENSMUST00000176523|ENSMUST00000176944	83299024	+
58.3462	7.69692	39.3768	14.5094	Apbb1ip	5	Apbb1ip	26.9431	54519	ENSMUSG00000026786	GO:0002291|GO:0005515|GO:0005737|GO:0005829|GO:0005856|GO:0005886|GO:0005925|GO:0007165|GO:0016020|GO:0030027|GO:0030054|GO:0042101|GO:0042995|GO:0045785	chr2	B1AYC9	amyloid beta (A4) precursor protein-binding, family B, member 1 interacting protein [Source:MGI Symbol;Acc:MGI:1861354]	22875653	protein_coding	ENSMUST00000014290|ENSMUST00000131195|ENSMUST00000132993|ENSMUST00000148315	22774094	+
		19.9125	7.91632	Apobec1	3	Apobec1		11810	ENSMUSG00000040613	GO:0003729|GO:0003824|GO:0004126|GO:0004131|GO:0005515|GO:0005634|GO:0005737|GO:0006397|GO:0006641|GO:0006970|GO:0008047|GO:0008270|GO:0009972|GO:0010043|GO:0010332|GO:0016554|GO:0016556|GO:0016787|GO:0016814|GO:0017091|GO:0019904|GO:0032869|GO:0042127|GO:0042157|GO:0042158|GO:0042493|GO:0042953|GO:0043021|GO:0043085|GO:0045471|GO:0046872|GO:0048255|GO:0051592|GO:0051607|GO:0070383|GO:0080111|GO:…	chr6	A0A0N4SV86|A0A0N4SVL6|A0A0N4SW85|D3Z675|Q3U9G8	apolipoprotein B mRNA editing enzyme, catalytic polypeptide 1 [Source:MGI Symbol;Acc:MGI:103298]	122602444	protein_coding	ENSMUST00000112585|ENSMUST00000112586|ENSMUST00000112587|ENSMUST00000143356|ENSMUST00000147760|ENSMUST00000203197|ENSMUST00000203204|ENSMUST00000203309|ENSMUST00000204035	122577792	-
		24.3249			1	Apobec2		11811	ENSMUSG00000040694	GO:0003824|GO:0004126|GO:0006397|GO:0008270|GO:0009972|GO:0016554|GO:0016556|GO:0016787|GO:0016814|GO:0042802|GO:0046872|GO:0080111	chr17		apolipoprotein B mRNA editing enzyme, catalytic polypeptide 2 [Source:MGI Symbol;Acc:MGI:1343178]	48432728	protein_coding	ENSMUST00000046549	48419231	-
44.7748			5.48916		2	Apobec3		80287	ENSMUSG00000009585	GO:0002244|GO:0002376|GO:0003723|GO:0003824|GO:0005515|GO:0005634|GO:0005737|GO:0008270|GO:0010529|GO:0016787|GO:0016814|GO:0045071|GO:0045087|GO:0046872|GO:0047844|GO:0050688|GO:0051607|GO:1903900	chr15	E9QMH1|H3BJ44|H3BJD1|H3BJJ6|H3BJL0|H3BJQ3|H3BKE5|H3BKS1|H3BKS5|H3BL97|Q3TI69|Q3U5C5	apolipoprotein B mRNA editing enzyme, catalytic polypeptide 3 [Source:MGI Symbol;Acc:MGI:1933111]	79915906	protein_coding	ENSMUST00000023054|ENSMUST00000109620|ENSMUST00000165537|ENSMUST00000175714|ENSMUST00000175752|ENSMUST00000175801|ENSMUST00000175827|ENSMUST00000175849|ENSMUST00000176325|ENSMUST00000176644|ENSMUST00000176823|ENSMUST00000176868|ENSMUST00000176904|ENSMUST00000177006|ENSMUST00000177098|ENSMUST00000177350|ENSMUST00000177483	79891659	+
14.2581			13.0564		2	Apobr		171504	ENSMUSG00000042759	GO:0005886|GO:0006629|GO:0006641|GO:0006810|GO:0006869|GO:0006898|GO:0008202|GO:0008203|GO:0016020|GO:0030228|GO:0030229|GO:0034361|GO:0034362|GO:0042627	chr7	A0A0U1RNE8|A0A0U1RNM0|A0A0U1RNM5|A0A0U1RPR7	apolipoprotein B receptor [Source:MGI Symbol;Acc:MGI:2176230]	126589112	protein_coding		126584942	+
14.2063		8.27338			2	Arap1		69710	ENSMUSG00000032812	GO:0001921|GO:0003700|GO:0005096|GO:0005547|GO:0005654|GO:0005737|GO:0005794|GO:0005802|GO:0005829|GO:0005886|GO:0007165|GO:0007179|GO:0007184|GO:0008134|GO:0008360|GO:0016020|GO:0031410|GO:0031702|GO:0032580|GO:0043231|GO:0043547|GO:0044212|GO:0045893|GO:0046872|GO:0051270|GO:0051491|GO:0051497|GO:0060395|GO:0070412	chr7	A0A1B0GSK4|D3YVS8|D3YWW7|D3YY40|D3YYF5|D3YZJ7|D3Z2S2|D3Z2X3|E9PUB0	ArfGAP with RhoGAP domain, ankyrin repeat and PH domain 1 [Source:MGI Symbol;Acc:MGI:1916960]	101412586	protein_coding	ENSMUST00000084895|ENSMUST00000084896|ENSMUST00000098243|ENSMUST00000107010|ENSMUST00000124637|ENSMUST00000125284|ENSMUST00000127873|ENSMUST00000130016|ENSMUST00000133423|ENSMUST00000134143|ENSMUST00000137384|ENSMUST00000138628|ENSMUST00000141083|ENSMUST00000148902|ENSMUST00000152082|ENSMUST00000153340|ENSMUST00000155754|ENSMUST00000156017|ENSMUST00000210162|ENSMUST00000213314	101348067	+
22.0058		34.8358	8.54566		3	Arap3		106952	ENSMUSG00000024451	GO:0001726|GO:0005096|GO:0005515|GO:0005547|GO:0005737|GO:0005856|GO:0005886|GO:0007165|GO:0008360|GO:0016020|GO:0030027|GO:0030336|GO:0035021|GO:0035024|GO:0042995|GO:0043325|GO:0043547	chr18		ArfGAP with RhoGAP domain, ankyrin repeat and PH domain 3 [Source:MGI Symbol;Acc:MGI:2147274]	37997574	protein_coding	ENSMUST00000042944	37972624	-
		5.5621			1	Arf6		11845	ENSMUSG00000044147	GO:0000166|GO:0001726|GO:0001889|GO:0003924|GO:0005515|GO:0005525|GO:0005622|GO:0005737|GO:0005768|GO:0005769|GO:0005794|GO:0005829|GO:0005886|GO:0005925|GO:0005938|GO:0006810|GO:0007049|GO:0007264|GO:0007399|GO:0010008|GO:0015031|GO:0016020|GO:0016192|GO:0030139|GO:0030154|GO:0030838|GO:0030866|GO:0031527|GO:0031529|GO:0031996|GO:0032154|GO:0033028|GO:0034143|GO:0034394|GO:0035020|GO:0036010|GO:…	chr12	Q3U0D7	ADP-ribosylation factor 6 [Source:MGI Symbol;Acc:MGI:99435]	69373783	protein_coding	ENSMUST00000050063	69372150	+
15.9704		10.3814	5.28145		3	Arhgap11a		228482	ENSMUSG00000041219	GO:0003674|GO:0005096|GO:0007165|GO:0043547	chr2	A2AL18|A2AL19	Rho GTPase activating protein 11A [Source:MGI Symbol;Acc:MGI:2444300]	113848661	protein_coding	ENSMUST00000102545|ENSMUST00000110947|ENSMUST00000110948|ENSMUST00000110949	113831492	-
7.84078		7.28915			2	Arhgap17		70497	ENSMUSG00000030766	GO:0003674|GO:0005096|GO:0005634|GO:0005737|GO:0005829|GO:0005886|GO:0005923|GO:0007015|GO:0007165|GO:0016020|GO:0017124|GO:0017156|GO:0030054|GO:0043547	chr7	A0A0U1RNM6|A0A0U1RPK6|E9QAJ9	Rho GTPase activating protein 17 [Source:MGI Symbol;Acc:MGI:1917747]	123369915	protein_coding	ENSMUST00000098060|ENSMUST00000106442|ENSMUST00000167309|ENSMUST00000205262|ENSMUST00000205785|ENSMUST00000205805|ENSMUST00000205936|ENSMUST00000206117|ENSMUST00000206294|ENSMUST00000206803|ENSMUST00000207010	123279218	-
16.197		5.46074			2	Arhgap19		71085	ENSMUSG00000025154	GO:0003674|GO:0005096|GO:0007165|GO:0043547	chr19	E9Q4T1|H3BJ36	Rho GTPase activating protein 19 [Source:MGI Symbol;Acc:MGI:1918335]	41802084	protein_coding	ENSMUST00000026150|ENSMUST00000163265|ENSMUST00000176266|ENSMUST00000177495	41766588	-
9.47844		12.4045			2	Arhgap22		239027	ENSMUSG00000063506	GO:0001525|GO:0003674|GO:0005096|GO:0005634|GO:0005737|GO:0005925|GO:0006351|GO:0006355|GO:0007165|GO:0007275|GO:0030154|GO:0043547	chr14	D3Z1Y5	Rho GTPase activating protein 22 [Source:MGI Symbol;Acc:MGI:2443418]	33369934	protein_coding	ENSMUST00000111955|ENSMUST00000111956|ENSMUST00000131086|ENSMUST00000132659|ENSMUST00000137590|ENSMUST00000140166|ENSMUST00000140711|ENSMUST00000165792	33214026	+
21.1004		21.4621	8.78754	Arhgap25	4	Arhgap25		232201	ENSMUSG00000030047	GO:0001891|GO:0003674|GO:0005096|GO:0006911|GO:0007015|GO:0007165|GO:0043547|GO:0051058	chr6		Rho GTPase activating protein 25 [Source:MGI Symbol;Acc:MGI:2443687]	87533259	protein_coding	ENSMUST00000071024|ENSMUST00000101197|ENSMUST00000113637|ENSMUST00000145128|ENSMUST00000203559	87458545	-
6.47693					1	Arhgap27		544817	ENSMUSG00000034255	GO:0005096|GO:0005622|GO:0005634|GO:0005654|GO:0005737|GO:0005768|GO:0005829|GO:0006897|GO:0006898|GO:0007165|GO:0016020|GO:0017124|GO:0043547	chr11	A2AB70|A2AKN5|E9Q6V8	Rho GTPase activating protein 27 [Source:MGI Symbol;Acc:MGI:1916903]	103363692	protein_coding	ENSMUST00000041385|ENSMUST00000092557|ENSMUST00000107023|ENSMUST00000107024|ENSMUST00000116102|ENSMUST00000124490|ENSMUST00000136491|ENSMUST00000139830|ENSMUST00000144194|ENSMUST00000150122|ENSMUST00000163250	103331497	-
	10.5764		21.3604	Arhgap30	3	Arhgap30		226652	ENSMUSG00000048865	GO:0007165|GO:0043231	chr1	E9QMX7	Rho GTPase activating protein 30 [Source:MGI Symbol;Acc:MGI:2684948]	171410298	protein_coding	ENSMUST00000056449|ENSMUST00000131607|ENSMUST00000135312|ENSMUST00000194914	171388954	+
50.5496	5.94792	23.3071		Arhgap4	4	Arhgap4		171207	ENSMUSG00000031389	GO:0005096|GO:0005737|GO:0005794|GO:0005874|GO:0007165|GO:0007399|GO:0010764|GO:0030336|GO:0030426|GO:0030517|GO:0042802|GO:0043547|GO:0048365	chrX	B1AUX5|B1AUY1|B1AUY2|B1AUY3|D6RFT8|E9PYS6|E9Q4R3|F6SL55|F6YWG4|Q3TE27|Q80Z68	Rho GTPase activating protein 4 [Source:MGI Symbol;Acc:MGI:2159577]	73921870	protein_coding	ENSMUST00000064376|ENSMUST00000114404|ENSMUST00000114405|ENSMUST00000114406|ENSMUST00000114407|ENSMUST00000123283|ENSMUST00000124798|ENSMUST00000127163|ENSMUST00000128329|ENSMUST00000130976|ENSMUST00000140393|ENSMUST00000142925|ENSMUST00000143536|ENSMUST00000143696|ENSMUST00000145159|ENSMUST00000147510|ENSMUST00000148319|ENSMUST00000149135|ENSMUST00000149774|ENSMUST00000151600	73891442	-
98.2354	8.32192	36.4339	13.1476	Arhgap45	5	Arhgap45	24.7907	70719	ENSMUSG00000035697	GO:0003674|GO:0005096|GO:0005622|GO:0005737|GO:0005886|GO:0007165|GO:0016020|GO:0032587|GO:0035556|GO:0042995|GO:0043547|GO:0046872	chr10	D3Z7R7|G3X9Q3	Rho GTPase activating protein 45 [Source:MGI Symbol;Acc:MGI:1917969]	80031472	protein_coding	ENSMUST00000043311|ENSMUST00000099501|ENSMUST00000105373|ENSMUST00000140974|ENSMUST00000150022	80016653	+
40.1337	9.02952	80.4108	20.597		4	Arhgap9	30.3654	216445	ENSMUSG00000040345	GO:0005096|GO:0005547|GO:0005575|GO:0007165|GO:0043547	chr10	Q1HDU4|Q8QZW8	Rho GTPase activating protein 9 [Source:MGI Symbol;Acc:MGI:2143764]	127329943	protein_coding	ENSMUST00000069548|ENSMUST00000218656|ENSMUST00000219026|ENSMUST00000219511	127321964	+
17.0511	6.95133	6.94038	10.7089	Arhgdib	5	Arhgdib	8.8301	11857	ENSMUSG00000030220	GO:0003924|GO:0005094|GO:0005096|GO:0005737|GO:0005829|GO:0016020|GO:0035023|GO:0043547|GO:0048365|GO:0050790|GO:0070062|GO:0071461|GO:1901164|GO:2000249	chr6	A0A0N4SVH4|D3YWL7	Rho, GDP dissociation inhibitor (GDI) beta [Source:MGI Symbol;Acc:MGI:101940]	136941899	protein_coding	ENSMUST00000032344|ENSMUST00000111891|ENSMUST00000111892|ENSMUST00000154440|ENSMUST00000204934	136923655	-
14.9181					1	Arhgef1		16801	ENSMUSG00000040940	GO:0003723|GO:0005085|GO:0005089|GO:0005096|GO:0005515|GO:0005737|GO:0005829|GO:0005886|GO:0016020|GO:0035023|GO:0043547|GO:0065009	chr7	A0A0U1RNQ2|A0A0U1RPH2|A0A0U1RPN7|A0A0U1RPP2|D3YVJ9|E9PUF7|F6ZN61	Rho guanine nucleotide exchange factor (GEF) 1 [Source:MGI Symbol;Acc:MGI:1353510]	24926594	protein_coding	ENSMUST00000047873|ENSMUST00000098683|ENSMUST00000117419|ENSMUST00000117796|ENSMUST00000126484|ENSMUST00000126918|ENSMUST00000127761|ENSMUST00000129383|ENSMUST00000129928|ENSMUST00000132751|ENSMUST00000132786|ENSMUST00000144714|ENSMUST00000145783|ENSMUST00000151121|ENSMUST00000205295|ENSMUST00000206011|ENSMUST00000206028|ENSMUST00000206508|ENSMUST00000206906	24902912	+
		5.41157			1	Arhgef40		268739	ENSMUSG00000004562	GO:0003674|GO:0005085|GO:0005089|GO:0005575|GO:0005737|GO:0008150|GO:0035023|GO:0065009	chr14	S4R189|S4R1R5|S4R1S6|S4R1X0|S4R1Y4|S4R237|S4R2A6|S4R2G8|S4R2R3|S4R2U9	Rho guanine nucleotide exchange factor (GEF) 40 [Source:MGI Symbol;Acc:MGI:2685515]	52006251	protein_coding	ENSMUST00000093813|ENSMUST00000100639|ENSMUST00000182019|ENSMUST00000182061|ENSMUST00000182193|ENSMUST00000182217|ENSMUST00000182338|ENSMUST00000182412|ENSMUST00000182480|ENSMUST00000182504|ENSMUST00000182609|ENSMUST00000182644|ENSMUST00000182649|ENSMUST00000182667|ENSMUST00000182740|ENSMUST00000182760|ENSMUST00000182777|ENSMUST00000182828|ENSMUST00000182905|ENSMUST00000182909|ENSMUST00000182931|…	51984719	+
		7.33518			1	Arhgef6		73341	ENSMUSG00000031133	GO:0005085|GO:0005089|GO:0005622|GO:0035023|GO:0035556|GO:0065009	chrX	A2AFJ8|F6WMJ3|H3BJ53|H3BKQ0	Rac/Cdc42 guanine nucleotide exchange factor (GEF) 6 [Source:MGI Symbol;Acc:MGI:1920591]	57338729	protein_coding	ENSMUST00000033468|ENSMUST00000114735|ENSMUST00000134028|ENSMUST00000135098|ENSMUST00000151768|ENSMUST00000175636|ENSMUST00000175900|ENSMUST00000176986	57231485	-
		5.58534			1	Arid3a		13496	ENSMUSG00000019564	GO:0000977|GO:0001228|GO:0003677|GO:0003682|GO:0003700|GO:0005515|GO:0005634|GO:0005654|GO:0005737|GO:0005829|GO:0006351|GO:0006355|GO:0006366|GO:0042803|GO:0043231|GO:0045121|GO:0045944	chr10	A0A0R4J1A7|D3YVQ2	AT rich interactive domain 3A (BRIGHT-like) [Source:MGI Symbol;Acc:MGI:1328360]	79955018	protein_coding	ENSMUST00000019708|ENSMUST00000105376|ENSMUST00000105377|ENSMUST00000131118|ENSMUST00000135005	79927043	+
63.8591	10.9498		26.5831		3	Arl11		219144	ENSMUSG00000043157	GO:0000166|GO:0002244|GO:0005525|GO:0005575|GO:0005622|GO:0007264	chr14		ADP-ribosylation factor-like 11 [Source:MGI Symbol;Acc:MGI:2444054]	61311936	protein_coding	ENSMUST00000055159|ENSMUST00000224727	61309753	+
				Arl4c	1	Arl4c		320982	ENSMUSG00000049866	GO:0000166|GO:0005525|GO:0005622|GO:0005737|GO:0005829|GO:0005886|GO:0006810|GO:0007264|GO:0016020|GO:0030175|GO:0032456|GO:0042995|GO:0043014	chr1		ADP-ribosylation factor-like 4C [Source:MGI Symbol;Acc:MGI:2445172]	88702221	protein_coding	ENSMUST00000051236|ENSMUST00000159814|ENSMUST00000187810	88673125	-
8.69144					1	Arl5c		217151	ENSMUSG00000038352	GO:0000166|GO:0005525|GO:0005575|GO:0005622|GO:0007264|GO:0008150	chr11	A2A541	ADP-ribosylation factor-like 5C [Source:MGI Symbol;Acc:MGI:3028577]	97996181	protein_coding	ENSMUST00000042971|ENSMUST00000107563	97989578	-
38.1493					1	Armc3		70882	ENSMUSG00000037683	GO:0003674|GO:0005634|GO:0005737|GO:0008150|GO:0070062	chr2	A2AU71	armadillo repeat containing 3 [Source:MGI Symbol;Acc:MGI:1918132]	19310241	protein_coding	ENSMUST00000049255|ENSMUST00000114640	19199302	+
5.29234					1	Arnt		11863	ENSMUSG00000015522	GO:0000989|GO:0001666|GO:0001892|GO:0003677|GO:0003700|GO:0003705|GO:0003713|GO:0004874|GO:0005515|GO:0005634|GO:0005667|GO:0005737|GO:0006351|GO:0006355|GO:0008134|GO:0009636|GO:0010575|GO:0016604|GO:0017162|GO:0030154|GO:0030522|GO:0033235|GO:0035326|GO:0043565|GO:0043619|GO:0045893|GO:0045944|GO:0046886|GO:0046982|GO:0046983|GO:0090575	chr3	D3YV20|E9QLT6|F7C9F6|Q3ULM2|Q8CEC2	aryl hydrocarbon receptor nuclear translocator [Source:MGI Symbol;Acc:MGI:88071]	95497240	protein_coding	ENSMUST00000015666|ENSMUST00000090804|ENSMUST00000102749|ENSMUST00000107160|ENSMUST00000107161|ENSMUST00000136413|ENSMUST00000140060|ENSMUST00000147094|ENSMUST00000147765|ENSMUST00000149051|ENSMUST00000156653	95434388	+
22.1486		13.735	6.20027		3	Arpc1b		11867	ENSMUSG00000029622	GO:0003779|GO:0005200|GO:0005737|GO:0005856|GO:0005885|GO:0005925|GO:0015629|GO:0030833|GO:0032355|GO:0032403|GO:0034314|GO:0036284|GO:0043627|GO:0051015|GO:0070062	chr5	D3Z6S0|F6THG2|F6VVE6|Q91Z25	actin related protein 2/3 complex, subunit 1B [Source:MGI Symbol;Acc:MGI:1343142]	145130705	protein_coding	ENSMUST00000085679|ENSMUST00000126343|ENSMUST00000128229|ENSMUST00000129033|ENSMUST00000136074|ENSMUST00000138235|ENSMUST00000138900|ENSMUST00000138922|ENSMUST00000141602|ENSMUST00000144375|ENSMUST00000196111	145114215	+
5.24183					1	Arpc4		68089	ENSMUSG00000079426	GO:0003779|GO:0005200|GO:0005737|GO:0005856|GO:0005885|GO:0015629|GO:0019899|GO:0030041|GO:0030674|GO:0030833|GO:0034314|GO:0042995|GO:0051015|GO:0070062	chr6	E9PWA7|Q3TX55	actin related protein 2/3 complex, subunit 4 [Source:MGI Symbol;Acc:MGI:1915339]	113390448	protein_coding		113378115	+
7.79435		9.36106			2	Arrb2		216869	ENSMUSG00000060216	GO:0001664|GO:0001932|GO:0001933|GO:0001934|GO:0002031|GO:0002032|GO:0002092|GO:0005102|GO:0005515|GO:0005622|GO:0005634|GO:0005737|GO:0005829|GO:0005886|GO:0005905|GO:0006366|GO:0006810|GO:0006897|GO:0007165|GO:0007179|GO:0007186|GO:0007420|GO:0007628|GO:0008277|GO:0009968|GO:0010628|GO:0014069|GO:0015031|GO:0016020|GO:0016323|GO:0016567|GO:0019899|GO:0019904|GO:0030139|GO:0031397|GO:0031398|GO:…	chr11	A0A158SIT9|G3UZ54|J3JS97|J3QN53|J3QNV6|Q5F2D9	arrestin, beta 2 [Source:MGI Symbol;Acc:MGI:99474]	70440828	protein_coding	ENSMUST00000079056|ENSMUST00000084954|ENSMUST00000102563|ENSMUST00000102564|ENSMUST00000108568|ENSMUST00000124112|ENSMUST00000124943|ENSMUST00000125441|ENSMUST00000128748|ENSMUST00000138006|ENSMUST00000143232|ENSMUST00000144454|ENSMUST00000150076	70432635	+
12.5795					1	Arrdc1		215705	ENSMUSG00000026972	GO:0005886|GO:0006511|GO:0006858|GO:0008104|GO:0015031|GO:0016020|GO:0016567|GO:0031410|GO:0031625|GO:0042802|GO:0045746|GO:0070062|GO:0140112|GO:1903561|GO:1990756|GO:1990763	chr2	A2AIS9|D6RDR8|F6Q4G2|F7ANZ2	arrestin domain containing 1 [Source:MGI Symbol;Acc:MGI:2446136]	24935252	protein_coding	ENSMUST00000028349|ENSMUST00000102935|ENSMUST00000129784|ENSMUST00000132074|ENSMUST00000133396|ENSMUST00000133934|ENSMUST00000142887|ENSMUST00000144963|ENSMUST00000152240|ENSMUST00000155525|ENSMUST00000155953|ENSMUST00000156706	24925352	-
5.12323					1	Asah1		11886	ENSMUSG00000031591	GO:0005615|GO:0005764|GO:0006629|GO:0016787|GO:0017040|GO:0070062	chr8	D3Z015|D3Z505|Q78P93	N-acylsphingosine amidohydrolase 1 [Source:MGI Symbol;Acc:MGI:1277124]	41374773	protein_coding	ENSMUST00000034000|ENSMUST00000110417|ENSMUST00000126561|ENSMUST00000131796|ENSMUST00000143057	41340197	-
14.1631					1	Asap3		230837	ENSMUSG00000036995	GO:0001726|GO:0005096|GO:0005654|GO:0005737|GO:0005829|GO:0005925|GO:0016477|GO:0043231|GO:0043547|GO:0046872|GO:0051492	chr4		ArfGAP with SH3 domain, ankyrin repeat and PH domain 3 [Source:MGI Symbol;Acc:MGI:2684986]	136245216	protein_coding	ENSMUST00000047526	136206365	+
	9.03862		28.0824		2	Asb10		117590	ENSMUSG00000038204	GO:0000151|GO:0004842|GO:0005622|GO:0005634|GO:0005737|GO:0008150|GO:0016567|GO:0031625|GO:0035556	chr5	D3YU18|D3Z651	ankyrin repeat and SOCS box-containing 10 [Source:MGI Symbol;Acc:MGI:2152836]	24540978	protein_coding	ENSMUST00000048302|ENSMUST00000117900|ENSMUST00000119657	24532697	-
17.8074			8.6285		2	Asb2		65256	ENSMUSG00000021200	GO:0000151|GO:0000209|GO:0016567|GO:0031466|GO:0035556|GO:0035914|GO:0042787|GO:0045445|GO:0061630	chr12		ankyrin repeat and SOCS box-containing 2 [Source:MGI Symbol;Acc:MGI:1929743]	103356001	protein_coding	ENSMUST00000021617|ENSMUST00000127447|ENSMUST00000135694|ENSMUST00000149431	103321142	-
		5.69827			1	Atf1		11908	ENSMUSG00000023027	GO:0000977|GO:0001228|GO:0003677|GO:0003700|GO:0003705|GO:0005634|GO:0005654|GO:0005667|GO:0006351|GO:0006355|GO:0006357|GO:0006366|GO:0010976|GO:0014070|GO:0032025|GO:0032403|GO:0042802|GO:0043565|GO:0043623|GO:0045740|GO:0045944|GO:0046982|GO:1990590	chr15	E9PWM8|E9PYW2|E9PZ49|E9PZB1|E9Q356|F6U840	activating transcription factor 1 [Source:MGI Symbol;Acc:MGI:1298366]	100261244	protein_coding	ENSMUST00000023769|ENSMUST00000163855|ENSMUST00000165804|ENSMUST00000166435|ENSMUST00000166809|ENSMUST00000168103|ENSMUST00000169408|ENSMUST00000171869|ENSMUST00000172154	100227819	+
				Atf3	1	Atf3		11910	ENSMUSG00000026628	GO:0000122|GO:0000976|GO:0000977|GO:0000978|GO:0001078|GO:0003677|GO:0003700|GO:0005634|GO:0005730|GO:0006094|GO:0006351|GO:0006355|GO:0006357|GO:0008284|GO:0010628|GO:0030968|GO:0034198|GO:0035914|GO:0042802|GO:0042803|GO:0044212|GO:0045892|GO:0045944|GO:0046982|GO:0070373|GO:1903984|GO:1990440|GO:1990622	chr1	Q4FJW1	activating transcription factor 3 [Source:MGI Symbol;Acc:MGI:109384]	191218039	protein_coding	ENSMUST00000027941|ENSMUST00000131854|ENSMUST00000195117	191170296	-
		8.60122			1	Atg7		74244	ENSMUSG00000030314	GO:0000045|GO:0000407|GO:0000422|GO:0001889|GO:0005515|GO:0005737|GO:0005829|GO:0005930|GO:0006497|GO:0006501|GO:0006810|GO:0006914|GO:0006995|GO:0006996|GO:0007005|GO:0007568|GO:0007628|GO:0008134|GO:0008641|GO:0009267|GO:0009749|GO:0009791|GO:0010508|GO:0015031|GO:0016236|GO:0019725|GO:0019778|GO:0019779|GO:0021680|GO:0021860|GO:0021955|GO:0021987|GO:0030163|GO:0030424|GO:0031175|GO:0031396|GO:…	chr6	A0A0A0MQN4|S4R1K1|S4R1N8|S4R1T0|S4R1U3|S4R1W9|S4R2D5|S4R2P7|S4R2T5	autophagy related 7 [Source:MGI Symbol;Acc:MGI:1921494]	114860614	protein_coding		114643097	+
			8.85923		1	AU020206			ENSMUSG00000097415		chr7		expressed sequence AU020206 [Source:MGI Symbol;Acc:MGI:2142134]	75782099	lincRNA		75769038	-
			6.63166		1	AU021092		239691	ENSMUSG00000051669	GO:0005576|GO:0005829|GO:0008150|GO:0016020|GO:0042803|GO:0070062	chr16		expressed sequence AU021092 [Source:MGI Symbol;Acc:MGI:2146559]	5222299	protein_coding		5211828	-
11.6798		24.6266	8.36572	B2m	4	B2m		12010	ENSMUSG00000060802	GO:0001895|GO:0001916|GO:0002237|GO:0002376|GO:0002474|GO:0002481|GO:0002726|GO:0005515|GO:0005576|GO:0005615|GO:0005794|GO:0005829|GO:0005886|GO:0005925|GO:0006826|GO:0006955|GO:0006968|GO:0009897|GO:0010977|GO:0016020|GO:0019885|GO:0030670|GO:0032092|GO:0033077|GO:0033216|GO:0042026|GO:0042493|GO:0042612|GO:0042802|GO:0045646|GO:0046686|GO:0048260|GO:0055072|GO:0070062|GO:0071281|GO:0071283|GO:…	chr2		beta-2 microglobulin [Source:MGI Symbol;Acc:MGI:88127]	122153083	protein_coding		122147686	+
			13.0502		1	B430306N03Rik		320148	ENSMUSG00000043740	GO:0003674|GO:0005575|GO:0008150|GO:0016020|GO:0016021	chr17	A6XA72|D6RJI6|Q6QX36	RIKEN cDNA B430306N03 gene [Source:MGI Symbol;Acc:MGI:2443478]	48327024	protein_coding	ENSMUST00000049614|ENSMUST00000124205|ENSMUST00000125174|ENSMUST00000129825	48316141	+
30.1558		22.2457		B4galt1	3	B4galt1		14595	ENSMUSG00000028413	GO:0000138|GO:0002064|GO:0002526|GO:0003831|GO:0003945|GO:0004461|GO:0005515|GO:0005576|GO:0005615|GO:0005794|GO:0005886|GO:0005975|GO:0005989|GO:0006012|GO:0006486|GO:0006487|GO:0007155|GO:0007339|GO:0007341|GO:0008092|GO:0008285|GO:0008378|GO:0009101|GO:0009312|GO:0009897|GO:0009986|GO:0016020|GO:0016021|GO:0016323|GO:0016740|GO:0016757|GO:0030057|GO:0030145|GO:0030175|GO:0030198|GO:0030879|GO:…	chr4	B1AXY5|Q3U478	UDP-Gal:betaGlcNAc beta 1,4- galactosyltransferase, polypeptide 1 [Source:MGI Symbol;Acc:MGI:95705]	40854005	protein_coding	ENSMUST00000030121|ENSMUST00000108096	40804602	-
		8.10591			1	Bach1		12013	ENSMUSG00000025612	GO:0000083|GO:0000117|GO:0000122|GO:0000980|GO:0001078|GO:0001205|GO:0001206|GO:0003677|GO:0003700|GO:0004842|GO:0005515|GO:0005634|GO:0005737|GO:0005829|GO:0006281|GO:0006351|GO:0006355|GO:0006366|GO:0016567|GO:0031463|GO:0045944|GO:0061418	chr16	Q3URL4	BTB and CNC homology 1, basic leucine zipper transcription factor 1 [Source:MGI Symbol;Acc:MGI:894680]	87733346	protein_coding	ENSMUST00000026703|ENSMUST00000151046|ENSMUST00000156958	87698945	+
		26.2704			1	Bahcc1		268515	ENSMUSG00000039741	GO:0000785|GO:0000976|GO:0003682|GO:0005677|GO:0006342|GO:0031507	chr11	E9Q7G4	BAH domain and coiled-coil containing 1 [Source:MGI Symbol;Acc:MGI:2679272]	120292296	protein_coding	ENSMUST00000044985|ENSMUST00000118987|ENSMUST00000122148|ENSMUST00000142439|ENSMUST00000143667	120232947	+
	6.68096		17.2103	Bank1	3	Bank1		242248	ENSMUSG00000037922	GO:0005102|GO:0005515|GO:0005575|GO:0042113|GO:0043410|GO:0045947|GO:0050731|GO:0050869|GO:0051898|GO:1900165|GO:1990782	chr3	A0A0G2JF26|B0F3S4	B cell scaffold protein with ankyrin repeats 1 [Source:MGI Symbol;Acc:MGI:2442120]	136326066	protein_coding	ENSMUST00000041577|ENSMUST00000196131|ENSMUST00000196159|ENSMUST00000198034|ENSMUST00000198206|ENSMUST00000199902	136053363	-
		41.3805	17.1953		2	Batf		53314	ENSMUSG00000034266	GO:0000978|GO:0001077|GO:0001816|GO:0002320|GO:0003677|GO:0003700|GO:0005515|GO:0005634|GO:0005654|GO:0005737|GO:0006351|GO:0006355|GO:0006357|GO:0006366|GO:0006974|GO:0030154|GO:0030330|GO:0042832|GO:0043011|GO:0043565|GO:0045064|GO:0045190|GO:0045944|GO:0060218|GO:0072539|GO:0072540	chr12		basic leucine zipper transcription factor, ATF-like [Source:MGI Symbol;Acc:MGI:1859147]	85709087	protein_coding	ENSMUST00000040536|ENSMUST00000222781	85686669	+
24.326					1	Batf3		381319	ENSMUSG00000026630	GO:0000122|GO:0000978|GO:0001078|GO:0003677|GO:0003700|GO:0005634|GO:0006351|GO:0006355|GO:0006357|GO:0009615|GO:0030154|GO:0043011|GO:0097028	chr1		basic leucine zipper transcription factor, ATF-like 3 [Source:MGI Symbol;Acc:MGI:1925491]	191108945	protein_coding	ENSMUST00000027943|ENSMUST00000191621|ENSMUST00000192268|ENSMUST00000193771|ENSMUST00000194833	191097847	+
			8.59281		1	Baz1a		217578	ENSMUSG00000035021	GO:0000228|GO:0005634|GO:0006261|GO:0006338|GO:0006351|GO:0006355|GO:0008623|GO:0046872	chr12	G3UWK3|G3UWZ0|G3UXR5|G3UYS9|G3UZ82|G3UZD1	bromodomain adjacent to zinc finger domain 1A [Source:MGI Symbol;Acc:MGI:1309478]	55014348	protein_coding	ENSMUST00000038926|ENSMUST00000172875|ENSMUST00000173176|ENSMUST00000173177|ENSMUST00000173433|ENSMUST00000173453|ENSMUST00000173529|ENSMUST00000174225	54892989	-
5.81517					1	Bbs9		319845	ENSMUSG00000035919	GO:0000242|GO:0005515|GO:0005737|GO:0005815|GO:0005856|GO:0005886|GO:0005929|GO:0006810|GO:0015031|GO:0016020|GO:0030030|GO:0034451|GO:0034464|GO:0035869|GO:0036064|GO:0042995|GO:0045444|GO:0060170|GO:0060271|GO:0061512	chr9	D3Z389|D3Z6T1|D6RIM6|F6XSQ3	Bardet-Biedl syndrome 9 (human) [Source:MGI Symbol;Acc:MGI:2442833]	22888280	protein_coding		22475715	+
6.80648					1	BC017643		217370	ENSMUSG00000039294	GO:0003674|GO:0005575|GO:0008150|GO:0016020|GO:0016021	chr11	A0A0A0MQK0|E9Q3W5|X1WI15	cDNA sequence BC017643 [Source:MGI Symbol;Acc:MGI:2384959]	121229322	protein_coding		121222588	-
		21.963	7.51256		2	BC028528		229600	ENSMUSG00000038543	GO:0003674|GO:0005575|GO:0005576|GO:0008150	chr3		cDNA sequence BC028528 [Source:MGI Symbol;Acc:MGI:2385885]	95892005	protein_coding		95883954	-
42.2583	19.6899	129.374	22.9481		4	BC035044	32.6032	232406	ENSMUSG00000090164	GO:0003674|GO:0005575|GO:0008150	chr6	E0CXF8|J3QPI6	cDNA sequence BC035044 [Source:MGI Symbol;Acc:MGI:2448540]	128891126	protein_coding		128849090	-
	16.2194		15.4092		2	Bcl2a1a		12044	ENSMUSG00000102037	GO:0001782|GO:0001836|GO:0002903|GO:0005515|GO:0005737|GO:0005741|GO:0006915|GO:0008053|GO:0008630|GO:0015267|GO:0042803|GO:0042981|GO:0043065|GO:0043066|GO:0046982|GO:0055085|GO:0097192	chr9		B cell leukemia/lymphoma 2 related protein A1a [Source:MGI Symbol;Acc:MGI:102687]	88962419	protein_coding	ENSMUST00000098485	88956900	+
	13.4978		16.0978		2	Bcl2a1b		12045	ENSMUSG00000089929	GO:0001836|GO:0005741|GO:0008053|GO:0008630|GO:0015267|GO:0042803|GO:0042981|GO:0043065|GO:0043066|GO:0046982|GO:0055085|GO:0097192	chr9	Q497M6	B cell leukemia/lymphoma 2 related protein A1b [Source:MGI Symbol;Acc:MGI:1278326]	89207827	protein_coding	ENSMUST00000068569	89199209	+
			24.2913		1	Bcl2a1d		12047	ENSMUSG00000099974	GO:0001836|GO:0005741|GO:0008053|GO:0008630|GO:0015267|GO:0030217|GO:0042803|GO:0042981|GO:0043027|GO:0043065|GO:0043066|GO:0043154|GO:0046982|GO:0050852|GO:0055085|GO:0097192	chr9	O55179	B cell leukemia/lymphoma 2 related protein A1d [Source:MGI Symbol;Acc:MGI:1278325]	88731914	protein_coding	ENSMUST00000098486	88723285	-
		9.02381			1	Bcl2l11		12125	ENSMUSG00000027381	GO:0001701|GO:0001776|GO:0001782|GO:0001783|GO:0001822|GO:0002260|GO:0002262|GO:0005515|GO:0005737|GO:0005739|GO:0005829|GO:0005868|GO:0005874|GO:0006915|GO:0006919|GO:0007160|GO:0007283|GO:0007420|GO:0008017|GO:0008584|GO:0008630|GO:0009791|GO:0010942|GO:0016020|GO:0019898|GO:0019901|GO:0030879|GO:0032464|GO:0034976|GO:0035148|GO:0042475|GO:0042981|GO:0043029|GO:0043065|GO:0043231|GO:0043280|GO:…	chr2	Q3U7X3|Q542N5|Q6PEB3	BCL2-like 11 (apoptosis facilitator) [Source:MGI Symbol;Acc:MGI:1197519]	128162547	protein_coding		128126038	+
19.03			6.37694		2	Bco2		170752	ENSMUSG00000032066	GO:0005622|GO:0005739|GO:0016116|GO:0016119|GO:0016121|GO:0016122|GO:0016491|GO:0016702|GO:0042573|GO:0042574|GO:0046872|GO:0051213|GO:0051881|GO:0055114|GO:0102076|GO:2000377	chr9	Q3KNZ2	beta-carotene oxygenase 2 [Source:MGI Symbol;Acc:MGI:2177469]	50555181	protein_coding	ENSMUST00000119103	50533087	-
		25.9548			1	Bcor		71458	ENSMUSG00000040363	GO:0000122|GO:0000415|GO:0000977|GO:0003714|GO:0004842|GO:0005515|GO:0005634|GO:0006351|GO:0006355|GO:0007507|GO:0008134|GO:0016569|GO:0030502|GO:0031072|GO:0031519|GO:0035518|GO:0042476|GO:0042826|GO:0044212|GO:0045892|GO:0051572|GO:0060021|GO:0065001|GO:0070171	chrX	F6XPR4|F7BEN2	BCL6 interacting corepressor [Source:MGI Symbol;Acc:MGI:1918708]	12160355	protein_coding	ENSMUST00000043441|ENSMUST00000065143|ENSMUST00000115512|ENSMUST00000115513|ENSMUST00000123004|ENSMUST00000124033|ENSMUST00000145872|ENSMUST00000209776	12036740	-
		9.66877			1	Bid		12122	ENSMUSG00000004446	GO:0001836|GO:0005515|GO:0005737|GO:0005739|GO:0005829|GO:0006626|GO:0006915|GO:0006919|GO:0007420|GO:0008637|GO:0010918|GO:0016020|GO:0031625|GO:0031966|GO:0032355|GO:0032459|GO:0032461|GO:0032464|GO:0032592|GO:0034349|GO:0042127|GO:0042770|GO:0042775|GO:0042981|GO:0043065|GO:0046982|GO:0051260|GO:0070062|GO:0090150|GO:0090200|GO:0097191|GO:0097284|GO:0097345|GO:1902108|GO:1902230|GO:2000045|GO:…	chr6	D3Z463	BH3 interacting domain death agonist [Source:MGI Symbol;Acc:MGI:108093]	120916853	protein_coding		120891930	-
5.28878					1	Bin1		30948	ENSMUSG00000024381	GO:0005515|GO:0005634|GO:0005635|GO:0005737|GO:0005829|GO:0005874|GO:0006897|GO:0006997|GO:0007275|GO:0016020|GO:0030018|GO:0030100|GO:0030154|GO:0030315|GO:0030424|GO:0031674|GO:0033268|GO:0042692|GO:0042802|GO:0043065|GO:0043194|GO:0045664|GO:0048156|GO:0048711|GO:0051015|GO:0051647|GO:0060987|GO:0060988|GO:0070063|GO:0071156	chr18	Q6P1B9	bridging integrator 1 [Source:MGI Symbol;Acc:MGI:108092]	32435736	protein_coding	ENSMUST00000025239|ENSMUST00000091967	32377217	+
71.5082	16.7487	48.8902	29.6257	Bin2	5	Bin2	39.2579	668218	ENSMUSG00000098112	GO:0005737	chr15	S4R171|S4R1B8|S4R1Q1|S4R270|S4R2J8	bridging integrator 2 [Source:MGI Symbol;Acc:MGI:3611448]	100669553	protein_coding	ENSMUST00000182068|ENSMUST00000182494|ENSMUST00000182574|ENSMUST00000182775|ENSMUST00000182814|ENSMUST00000183193|ENSMUST00000183211	100641077	-
		18.7696	5.43464		2	Birc3		11796	ENSMUSG00000032000	GO:0004842|GO:0005634|GO:0005654|GO:0005737|GO:0005829|GO:0007283|GO:0016567|GO:0031398|GO:0042981|GO:0043234|GO:0045121|GO:0051291|GO:0060544	chr9	A2CGA3|A2CGA5|E0CZ20|E0CZ68|F7BQL8	baculoviral IAP repeat-containing 3 [Source:MGI Symbol;Acc:MGI:1197007]	7873186	protein_coding	ENSMUST00000013949|ENSMUST00000115672|ENSMUST00000115673|ENSMUST00000159323|ENSMUST00000159672|ENSMUST00000161099|ENSMUST00000161642	7848699	-
13.886		32.1634	11.7496	Blnk	4	Blnk		17060	ENSMUSG00000061132	GO:0005068|GO:0005070|GO:0005515|GO:0005737|GO:0005886|GO:0006955|GO:0007169|GO:0009967|GO:0016020|GO:0035556|GO:0042113	chr19	D3YWR2	B cell linker [Source:MGI Symbol;Acc:MGI:96878]	40994535	protein_coding	ENSMUST00000054769|ENSMUST00000117695|ENSMUST00000134568	40928927	-
6.11097					1	Blvrb		233016	ENSMUSG00000040466	GO:0004074|GO:0005654|GO:0005737|GO:0005829|GO:0005886|GO:0016491|GO:0042167|GO:0042602|GO:0043195|GO:0055114|GO:0070062	chr7	A0A0U1RPU7|E9PZC3|E9PZC4|Q3U6G1	biliverdin reductase B (flavin reductase (NADPH)) [Source:MGI Symbol;Acc:MGI:2385271]	27466144	protein_coding		27447978	+
29.5732		30.6986	13.0866		3	Bmf		171543	ENSMUSG00000040093	GO:0006915|GO:0010507|GO:0034644|GO:0043065|GO:0043276	chr2	A2AV74|A2AV75	BCL2 modifying factor [Source:MGI Symbol;Acc:MGI:2176433]	118549687	protein_coding		118528757	-
		7.47822			1	Bmp2k		140780	ENSMUSG00000034663	GO:0000166|GO:0004672|GO:0004674|GO:0005524|GO:0005634|GO:0005737|GO:0006468|GO:0016301|GO:0016310|GO:0016607|GO:0016740|GO:0019208|GO:0030500|GO:0035612|GO:0045747|GO:0050790|GO:2000369	chr5		BMP2 inducible kinase [Source:MGI Symbol;Acc:MGI:2155456]	97091867	protein_coding	ENSMUST00000035635|ENSMUST00000112974	96997689	+
			6.69757		1	Bmx		12169	ENSMUSG00000031377	GO:0000166|GO:0001865|GO:0004672|GO:0004713|GO:0004715|GO:0005524|GO:0005622|GO:0005654|GO:0005737|GO:0005886|GO:0006468|GO:0006915|GO:0007155|GO:0007165|GO:0007169|GO:0016301|GO:0016310|GO:0016740|GO:0018108|GO:0031234|GO:0032587|GO:0035556|GO:0038083|GO:0042127|GO:0045087|GO:0046777|GO:0046872	chrX	B1AUL5|B1AUL6	BMX non-receptor tyrosine kinase [Source:MGI Symbol;Acc:MGI:1101778]	164258193	protein_coding	ENSMUST00000112263|ENSMUST00000112265	164192842	-
20.5281					1	Bst2		69550	ENSMUSG00000046718	GO:0002376|GO:0002737|GO:0005737|GO:0005768|GO:0005770|GO:0005794|GO:0005886|GO:0007165|GO:0008191|GO:0009615|GO:0009986|GO:0010951|GO:0016020|GO:0016021|GO:0016324|GO:0030308|GO:0030336|GO:0031225|GO:0032956|GO:0034341|GO:0035455|GO:0035456|GO:0045071|GO:0045087|GO:0045121|GO:0051607|GO:1901253	chr8		bone marrow stromal cell antigen 2 [Source:MGI Symbol;Acc:MGI:1916800]	71537456	protein_coding		71534255	-
		19.8839		Btg2	2	Btg2		12227	ENSMUSG00000020423	GO:0000122|GO:0001078|GO:0005515|GO:0006351|GO:0006355|GO:0006479|GO:0006974|GO:0008285|GO:0008306|GO:0009612|GO:0009952|GO:0010033|GO:0010243|GO:0014070|GO:0017148|GO:0021542|GO:0021954|GO:0030182|GO:0031175|GO:0035914|GO:0043066|GO:0043434|GO:0043524|GO:0051602|GO:0060213|GO:0070062|GO:2000178	chr1	Q3TF68	B cell translocation gene 2, anti-proliferative [Source:MGI Symbol;Acc:MGI:108384]	134079120	protein_coding	ENSMUST00000020692	134075170	-
	13.6439	60.2622	24.0543	Btk	4	Btk		12229	ENSMUSG00000031264	GO:0000166|GO:0001805|GO:0001812|GO:0001818|GO:0002250|GO:0002344|GO:0002376|GO:0002553|GO:0004672|GO:0004713|GO:0004715|GO:0005102|GO:0005515|GO:0005524|GO:0005547|GO:0005634|GO:0005737|GO:0005829|GO:0005886|GO:0006351|GO:0006355|GO:0006468|GO:0006915|GO:0007169|GO:0007249|GO:0008289|GO:0010033|GO:0016020|GO:0016301|GO:0016310|GO:0016740|GO:0018108|GO:0030889|GO:0031234|GO:0031410|GO:0034614|GO:…	chrX	A2BDW0	Bruton agammaglobulinemia tyrosine kinase [Source:MGI Symbol;Acc:MGI:88216]	134583570	protein_coding	ENSMUST00000033617|ENSMUST00000113213|ENSMUST00000128333|ENSMUST00000132664|ENSMUST00000150245	134542336	-
		11.5432			1	C130050O18Rik		319772	ENSMUSG00000044092	GO:0003674|GO:0005575|GO:0008150|GO:0016020|GO:0016021	chr5	F7AVJ9|Q497Y9	RIKEN cDNA C130050O18 gene [Source:MGI Symbol;Acc:MGI:2442694]	139415623	protein_coding		139405280	+
49.8834	14.7919		23.9095	C1qa	4	C1qa		12259	ENSMUSG00000036887	GO:0002376|GO:0005515|GO:0005576|GO:0005581|GO:0005615|GO:0006958|GO:0010039|GO:0045087|GO:0070062	chr4		complement component 1, q subcomponent, alpha polypeptide [Source:MGI Symbol;Acc:MGI:88223]	136898803	protein_coding	ENSMUST00000046285	136895917	-
40.08	14.0094	29.2679	25.2015	C1qb	5	C1qb	27.2347	12260	ENSMUSG00000036905	GO:0002376|GO:0005576|GO:0005581|GO:0005615|GO:0006958|GO:0042803|GO:0045087|GO:0048839|GO:0070062|GO:0072562	chr4		complement component 1, q subcomponent, beta polypeptide [Source:MGI Symbol;Acc:MGI:88224]	136886187	protein_coding	ENSMUST00000046384	136880129	-
55.0375	14.3196	40.4051	26.8692	C1qc	5	C1qc	33.6371	12262	ENSMUSG00000036896	GO:0002376|GO:0005576|GO:0005581|GO:0005615|GO:0006958|GO:0030853|GO:0045087|GO:0045650|GO:0070062|GO:0072562	chr4		complement component 1, q subcomponent, C chain [Source:MGI Symbol;Acc:MGI:88225]	136893065	protein_coding	ENSMUST00000046332|ENSMUST00000153104	136889804	-
			5.00986		1	C1rl		232371	ENSMUSG00000038527	GO:0002376|GO:0004252|GO:0005576|GO:0005615|GO:0006508|GO:0006958|GO:0008233|GO:0008236|GO:0016787|GO:0045087|GO:0070062	chr6		complement component 1, r subcomponent-like [Source:MGI Symbol;Acc:MGI:2660692]	124510643	protein_coding	ENSMUST00000049124	124493113	+
	8.38355		22.9471	C3ar1	3	C3ar1		12267	ENSMUSG00000040552	GO:0002430|GO:0004871|GO:0004875|GO:0004876|GO:0004930|GO:0005623|GO:0005886|GO:0005887|GO:0006935|GO:0006954|GO:0007165|GO:0007186|GO:0007200|GO:0007204|GO:0010575|GO:0010759|GO:0016020|GO:0016021|GO:0045766|GO:0090023	chr6	Q5U7A4	complement component 3a receptor 1 [Source:MGI Symbol;Acc:MGI:1097680]	122856161	protein_coding	ENSMUST00000042081	122847138	-
8.14285					1	C4b		12268	ENSMUSG00000073418	GO:0001848|GO:0001849|GO:0002376|GO:0004866|GO:0005576|GO:0005615|GO:0006954|GO:0006956|GO:0006958|GO:0010951|GO:0016064|GO:0030054|GO:0030246|GO:0030424|GO:0030425|GO:0042995|GO:0043025|GO:0044216|GO:0045087|GO:0045202|GO:0070062|GO:0072562	chr17	G3UZS2	complement component 4B (Chido blood group) [Source:MGI Symbol;Acc:MGI:88228]	34743882	protein_coding	ENSMUST00000069507|ENSMUST00000173057|ENSMUST00000173669	34728380	-
	9.93794		18.0654	C5ar1	3	C5ar1		12273	ENSMUSG00000049130	GO:0002430|GO:0004871|GO:0004875|GO:0004878|GO:0004930|GO:0005886|GO:0005887|GO:0006935|GO:0006954|GO:0007165|GO:0007186|GO:0007200|GO:0007204|GO:0010575|GO:0010759|GO:0016020|GO:0016021|GO:0016323|GO:0030593|GO:0031410|GO:0032494|GO:0038178|GO:0042789|GO:0045177|GO:0045766|GO:0050679|GO:0050830|GO:0070374|GO:0090023	chr7	A0A1B0GT01	complement component 5a receptor 1 [Source:MGI Symbol;Acc:MGI:88232]	16259540	protein_coding	ENSMUST00000050770|ENSMUST00000168818|ENSMUST00000209442	16246743	-
			19.0953	C5ar2	2	C5ar2		319430	ENSMUSG00000074361	GO:0004878|GO:0004930|GO:0006935|GO:0006954|GO:0007186|GO:0009925|GO:0016020|GO:0016021|GO:0032720|GO:0038178|GO:0045177|GO:0050679|GO:0070374|GO:0090024|GO:1900165|GO:2000482	chr7	E9PVQ2|E9QQ21	complement component 5a receptor 2 [Source:MGI Symbol;Acc:MGI:2442013]	16244154	protein_coding	ENSMUST00000098792|ENSMUST00000171425	16234585	-
6.39976				Cables1	2	Cables1		63955	ENSMUSG00000040957	GO:0000082|GO:0005515|GO:0005634|GO:0005654|GO:0005737|GO:0005829|GO:0007049|GO:0007399|GO:0030426|GO:0042995|GO:0051301|GO:0051726	chr18	Q3U148	CDK5 and Abl enzyme substrate 1 [Source:MGI Symbol;Acc:MGI:1927065]	11945630	protein_coding	ENSMUST00000046948|ENSMUST00000171109|ENSMUST00000225430	11839220	+
23.4861					1	Cacna1s		12292	ENSMUSG00000026407	GO:0005216|GO:0005244|GO:0005245|GO:0005262|GO:0005737|GO:0005886|GO:0005891|GO:0006811|GO:0006816|GO:0006936|GO:0008331|GO:0016020|GO:0016021|GO:0030315|GO:0031674|GO:0034765|GO:0055085|GO:0070588	chr1	E9Q7B5|E9QPX8|F7CNJ1|F8VQE0	calcium channel, voltage-dependent, L type, alpha 1S subunit [Source:MGI Symbol;Acc:MGI:88294]	136119822	protein_coding	ENSMUST00000112064|ENSMUST00000112068|ENSMUST00000159106|ENSMUST00000160641|ENSMUST00000161700|ENSMUST00000161865	136052750	+
		6.13872			1	Calcrl		54598	ENSMUSG00000059588	GO:0001525|GO:0001605|GO:0001635|GO:0004871|GO:0004888|GO:0004930|GO:0004948|GO:0005764|GO:0005768|GO:0005783|GO:0005886|GO:0006171|GO:0006816|GO:0007165|GO:0007166|GO:0007186|GO:0007189|GO:0007507|GO:0008284|GO:0008565|GO:0015031|GO:0016020|GO:0016021|GO:0030819|GO:0031623|GO:0045986|GO:0048661|GO:0050728|GO:0071329	chr2	A2AR99	calcitonin receptor-like [Source:MGI Symbol;Acc:MGI:1926944]	84425411	protein_coding	ENSMUST00000074262|ENSMUST00000099944|ENSMUST00000151295	84330626	-
28.9392		10.4695			2	Calhm2		72691	ENSMUSG00000033033	GO:0005261|GO:0005887|GO:0006810|GO:0006811|GO:0016020|GO:0016021|GO:0034220|GO:0098655	chr19	D3Z2E8	calcium homeostasis modulator 2 [Source:MGI Symbol;Acc:MGI:1919941]	47138294	protein_coding	ENSMUST00000035822|ENSMUST00000140512	47105353	-
7.14321		12.285			2	Camk1		52163	ENSMUSG00000030272	GO:0000166|GO:0003824|GO:0004672|GO:0004674|GO:0004683|GO:0005515|GO:0005516|GO:0005524|GO:0005622|GO:0005634|GO:0005737|GO:0006468|GO:0006913|GO:0007049|GO:0007165|GO:0007275|GO:0007399|GO:0008152|GO:0010976|GO:0016301|GO:0016310|GO:0016740|GO:0018105|GO:0018107|GO:0030154|GO:0032091|GO:0032880|GO:0033138|GO:0035556|GO:0043393|GO:0045944|GO:0046827|GO:0051147|GO:0051149|GO:0051835|GO:0060143|GO:…	chr6	D3Z368|Q3UY68	calcium/calmodulin-dependent protein kinase I [Source:MGI Symbol;Acc:MGI:1098535]	113343984	protein_coding	ENSMUST00000032409|ENSMUST00000149497|ENSMUST00000153067|ENSMUST00000155543|ENSMUST00000156512|ENSMUST00000156853	113334124	-
25.1198			8.11194		2	Capg		12332	ENSMUSG00000056737	GO:0005634|GO:0005654|GO:0005730|GO:0005737|GO:0005814|GO:0019904|GO:0032403|GO:0045296|GO:0051015|GO:0051016|GO:0070062|GO:0072686|GO:0090543	chr6	D3YTL5|D3YU77|D3YZN3|D3Z014|D3Z4K5|Q99LB4	capping protein (actin filament), gelsolin-like [Source:MGI Symbol;Acc:MGI:1098259]	72562983	protein_coding	ENSMUST00000071044|ENSMUST00000114071|ENSMUST00000114072|ENSMUST00000126101|ENSMUST00000126124|ENSMUST00000127770|ENSMUST00000134809|ENSMUST00000137435|ENSMUST00000155188|ENSMUST00000155705|ENSMUST00000156168	72544391	+
23.6778	7.20193	40.4133	5.5647	Capn3	5	Capn3	15.4399	12335	ENSMUSG00000079110	GO:0003824|GO:0004198|GO:0005509|GO:0005515|GO:0005622|GO:0005634|GO:0005737|GO:0005829|GO:0005886|GO:0006461|GO:0006508|GO:0008233|GO:0008234|GO:0008307|GO:0012501|GO:0014718|GO:0014850|GO:0016787|GO:0030016|GO:0030018|GO:0030239|GO:0030315|GO:0031402|GO:0031432|GO:0032947|GO:0033234|GO:0043066|GO:0043122|GO:0043234|GO:0045214|GO:0045661|GO:0045862|GO:0045892|GO:0045893|GO:0046872|GO:0050790|GO:…	chr2	A2AVV5|A2AVV6|A2AVV7|Q0VGP9	calpain 3 [Source:MGI Symbol;Acc:MGI:107437]	120504913	protein_coding	ENSMUST00000028748|ENSMUST00000028749|ENSMUST00000090028|ENSMUST00000110716|ENSMUST00000110719|ENSMUST00000110721|ENSMUST00000124129|ENSMUST00000125238|ENSMUST00000139336|ENSMUST00000141181|ENSMUST00000145993|ENSMUST00000151342|ENSMUST00000151924	120456019	+
			6.19765		1	Card11		108723	ENSMUSG00000036526	GO:0001772|GO:0001819|GO:0002377|GO:0005515|GO:0005737|GO:0005886|GO:0007165|GO:0007249|GO:0016020|GO:0030183|GO:0030890|GO:0031295|GO:0032449|GO:0038202|GO:0042100|GO:0042101|GO:0042102|GO:0042110|GO:0042981|GO:0043123|GO:0045061|GO:0045086|GO:0045121|GO:0045577|GO:0045580|GO:0046649|GO:0048872|GO:0050700|GO:0050776|GO:0050870|GO:0051092|GO:0070062|GO:0070970	chr5		caspase recruitment domain family, member 11 [Source:MGI Symbol;Acc:MGI:1916978]	141000582	protein_coding	ENSMUST00000085786|ENSMUST00000196169|ENSMUST00000199091	140872990	-
42.8079		16.5383	5.01443		3	Card6		239319	ENSMUSG00000041849	GO:0003674|GO:0005737|GO:0042981|GO:0043122	chr15	D3YYK3|E9PWH2	caspase recruitment domain family, member 6 [Source:MGI Symbol;Acc:MGI:3032959]	5108539	protein_coding	ENSMUST00000118365|ENSMUST00000141020	5095981	-
	6.86119	7.46196	10.0342	Card9	4	Card9		332579	ENSMUSG00000026928	GO:0002376|GO:0005515|GO:0005737|GO:0005829|GO:0007249|GO:0009620|GO:0019904|GO:0032494|GO:0032495|GO:0032755|GO:0032760|GO:0032874|GO:0042493|GO:0042534|GO:0042803|GO:0042981|GO:0043123|GO:0043330|GO:0045076|GO:0045087|GO:0045089|GO:0045408|GO:0046330|GO:0050700|GO:0050830|GO:0051607	chr2		caspase recruitment domain family, member 9 [Source:MGI Symbol;Acc:MGI:2685628]	26360918	protein_coding	ENSMUST00000028294|ENSMUST00000100303|ENSMUST00000153370	26352176	-
			5.77608		1	Casp1		12362	ENSMUSG00000025888	GO:0001666|GO:0004175|GO:0004197|GO:0005515|GO:0005576|GO:0005737|GO:0005739|GO:0005829|GO:0006508|GO:0006915|GO:0008233|GO:0008234|GO:0009617|GO:0010506|GO:0016485|GO:0016540|GO:0016787|GO:0019900|GO:0032496|GO:0032611|GO:0033198|GO:0042802|GO:0042981|GO:0043123|GO:0043234|GO:0043280|GO:0050700|GO:0050715|GO:0050717|GO:0050718|GO:0050727|GO:0051882|GO:0060081|GO:0070269|GO:0071222|GO:0071260|GO:…	chr9		caspase 1 [Source:MGI Symbol;Acc:MGI:96544]	5307265	protein_coding	ENSMUST00000027015	5298517	+
		5.89073			1	Casp3		12367	ENSMUSG00000031628	GO:0001666|GO:0001782|GO:0002020|GO:0004190|GO:0004197|GO:0004252|GO:0004861|GO:0005123|GO:0005515|GO:0005634|GO:0005737|GO:0005829|GO:0006508|GO:0006915|GO:0006974|GO:0007507|GO:0007605|GO:0007611|GO:0008233|GO:0008234|GO:0008627|GO:0009411|GO:0009611|GO:0009749|GO:0010033|GO:0010038|GO:0010165|GO:0014070|GO:0016005|GO:0016485|GO:0016787|GO:0021766|GO:0030182|GO:0030216|GO:0030218|GO:0030889|GO:…	chr8	A0A1B0GRX1	caspase 3 [Source:MGI Symbol;Acc:MGI:107739]	46639689	protein_coding	ENSMUST00000093517|ENSMUST00000209668|ENSMUST00000210534|ENSMUST00000211115	46617291	+
		33.1132	15.3364		2	Casp4		12363	ENSMUSG00000033538	GO:0002376|GO:0004197|GO:0005576|GO:0005737|GO:0005739|GO:0005783|GO:0005789|GO:0005829|GO:0005886|GO:0006508|GO:0006954|GO:0007015|GO:0008233|GO:0008234|GO:0012501|GO:0016020|GO:0016787|GO:0035234|GO:0042981|GO:0043005|GO:0043025|GO:0043234|GO:0045087|GO:0050700|GO:0050718|GO:0050727|GO:0061702|GO:0070059|GO:0070269|GO:0072557|GO:0072559|GO:0097110|GO:0097153|GO:0097169|GO:0097193|GO:1903265|GO:…	chr9	E0CY92|F6SUE5	caspase 4, apoptosis-related cysteine peptidase [Source:MGI Symbol;Acc:MGI:107700]	5336783	protein_coding	ENSMUST00000027012|ENSMUST00000152651|ENSMUST00000159461|ENSMUST00000160064|ENSMUST00000160521|ENSMUST00000162846|ENSMUST00000163086	5308828	+
		10.873			1	Casp7		12369	ENSMUSG00000025076	GO:0004190|GO:0004197|GO:0005515|GO:0005634|GO:0005737|GO:0005829|GO:0006508|GO:0006915|GO:0007507|GO:0007568|GO:0008233|GO:0008234|GO:0009411|GO:0016485|GO:0016787|GO:0043231|GO:0051402|GO:0072734|GO:0097153|GO:0097194|GO:0097200	chr19	Q4FJQ4	caspase 7 [Source:MGI Symbol;Acc:MGI:109383]	56442344	protein_coding	ENSMUST00000026062	56397129	+
21.1214	5.77744	63.945	14.5352		4	Casp8	17.8283	12370	ENSMUSG00000026029	GO:0001525|GO:0001841|GO:0004175|GO:0004197|GO:0005515|GO:0005634|GO:0005654|GO:0005737|GO:0005739|GO:0005829|GO:0005886|GO:0006508|GO:0006915|GO:0006919|GO:0007507|GO:0008233|GO:0008234|GO:0008625|GO:0016787|GO:0030225|GO:0030690|GO:0031264|GO:0031265|GO:0031625|GO:0034612|GO:0035877|GO:0036462|GO:0042802|GO:0042981|GO:0043065|GO:0043123|GO:0043124|GO:0045651|GO:0045862|GO:0046982|GO:0048738|GO:…	chr1	A0A087WQT6|Q3U607	caspase 8 [Source:MGI Symbol;Acc:MGI:1261423]	58847503	protein_coding	ENSMUST00000027189|ENSMUST00000165549|ENSMUST00000190213|ENSMUST00000191201	58795374	+
	13.4307	8.83068	68.0068	Cass4	4	Cass4		320664	ENSMUSG00000074570	GO:0005737|GO:0005856|GO:0005925|GO:0007155|GO:0030054	chr2	A0A0R4J199	Cas scaffolding protein family member 4 [Source:MGI Symbol;Acc:MGI:2444482]	172433757	protein_coding	ENSMUST00000099061|ENSMUST00000103073|ENSMUST00000109136|ENSMUST00000228775	172393794	+
		6.26509			1	Cbfb		12400	ENSMUSG00000031885	GO:0000209|GO:0001503|GO:0001649|GO:0003677|GO:0003713|GO:0005515|GO:0005634|GO:0005654|GO:0016020|GO:0030098|GO:0030099|GO:0043234|GO:0045944|GO:0048469|GO:0060216	chr8		core binding factor beta [Source:MGI Symbol;Acc:MGI:99851]	105217989	protein_coding		105170674	+
50.8202	8.02859	39.3965	12.4282	Cbr2	5	Cbr2	25.9124	12409	ENSMUSG00000025150	GO:0004090|GO:0005515|GO:0005739|GO:0005759|GO:0006116|GO:0016491|GO:0043621|GO:0051262|GO:0055114	chr11	F6YNX9|Q542P5	carbonyl reductase 2 [Source:MGI Symbol;Acc:MGI:107200]	120732114	protein_coding	ENSMUST00000026148|ENSMUST00000149450|ENSMUST00000154479|ENSMUST00000154565	120729489	-
28.9193	7.03673	15.7542	9.61664	Ccdc88b	5	Ccdc88b	12.6854	78317	ENSMUSG00000047810	GO:0001819|GO:0005737|GO:0005783|GO:0005794|GO:0005813|GO:0005856|GO:0008017|GO:0016020|GO:0030705|GO:0031122|GO:0042102|GO:0042832|GO:0050870|GO:0051959	chr19		coiled-coil domain containing 88B [Source:MGI Symbol;Acc:MGI:1925567]	6858211	protein_coding	ENSMUST00000113440	6844623	-
43.0082	19.7321		15.7282	Ccl12	4	Ccl12		20293	ENSMUSG00000035352	GO:0000165|GO:0001525|GO:0002548|GO:0005125|GO:0005576|GO:0005615|GO:0005622|GO:0006935|GO:0006954|GO:0006955|GO:0007010|GO:0007186|GO:0008009|GO:0008360|GO:0010469|GO:0019221|GO:0030593|GO:0031663|GO:0031727|GO:0034351|GO:0043491|GO:0043524|GO:0043547|GO:0043615|GO:0048246|GO:0048247|GO:0070098|GO:0070374|GO:0071346|GO:0071347|GO:0071356|GO:0071407|GO:0090280|GO:2000502	chr11	Q545B5	chemokine (C-C motif) ligand 12 [Source:MGI Symbol;Acc:MGI:108224]	82103400	protein_coding	ENSMUST00000000194|ENSMUST00000124916	82101845	+
				Ccl2	1	Ccl2		20296	ENSMUSG00000035385	GO:0001525|GO:0001664|GO:0001666|GO:0001912|GO:0001938|GO:0002523|GO:0002544|GO:0002687|GO:0002693|GO:0005125|GO:0005515|GO:0005576|GO:0005615|GO:0005737|GO:0005791|GO:0006874|GO:0006935|GO:0006954|GO:0006955|GO:0007010|GO:0007179|GO:0007186|GO:0007568|GO:0008009|GO:0008201|GO:0008347|GO:0008360|GO:0009408|GO:0009611|GO:0009612|GO:0010332|GO:0010469|GO:0010574|GO:0010759|GO:0014823|GO:0016525|GO:…	chr11	Q5SVU3	chemokine (C-C motif) ligand 2 [Source:MGI Symbol;Acc:MGI:98259]	82037453	protein_coding	ENSMUST00000000193|ENSMUST00000124479	82035571	+
36.4954			31.7244		2	Ccl24		56221	ENSMUSG00000004814	GO:0001938|GO:0002548|GO:0005125|GO:0005576|GO:0005615|GO:0006935|GO:0006954|GO:0006955|GO:0007010|GO:0007186|GO:0008009|GO:0008360|GO:0010469|GO:0030335|GO:0030593|GO:0030838|GO:0031728|GO:0043547|GO:0045766|GO:0048018|GO:0048020|GO:0048245|GO:0048247|GO:0050729|GO:0070098|GO:0070374|GO:0071346|GO:0071347|GO:0071356|GO:2000418	chr5	Q3U0A4	chemokine (C-C motif) ligand 24 [Source:MGI Symbol;Acc:MGI:1928953]	135573049	protein_coding	ENSMUST00000004936|ENSMUST00000201401	135569937	-
				Ccl3	1	Ccl3		20302	ENSMUSG00000000982	GO:0000165|GO:0001649|GO:0001775|GO:0002548|GO:0004672|GO:0004698|GO:0005125|GO:0005515|GO:0005576|GO:0005615|GO:0005622|GO:0005623|GO:0005737|GO:0005829|GO:0006468|GO:0006816|GO:0006874|GO:0006887|GO:0006935|GO:0006954|GO:0006955|GO:0007010|GO:0007186|GO:0007204|GO:0007267|GO:0008009|GO:0008360|GO:0009636|GO:0010469|GO:0010628|GO:0010629|GO:0010818|GO:0014808|GO:0016004|GO:0016301|GO:0019722|GO:…	chr11	Q5QNW0	chemokine (C-C motif) ligand 3 [Source:MGI Symbol;Acc:MGI:98260]	83649355	protein_coding	ENSMUST00000001008	83647844	-
12.6151				Ccl4	2	Ccl4		20303	ENSMUSG00000018930	GO:0002548|GO:0005125|GO:0005515|GO:0005576|GO:0005615|GO:0006935|GO:0006954|GO:0006955|GO:0007186|GO:0008009|GO:0009636|GO:0010469|GO:0030593|GO:0031726|GO:0031730|GO:0035690|GO:0042802|GO:0043547|GO:0043922|GO:0048020|GO:0048247|GO:0050850|GO:0051928|GO:0060326|GO:0070098|GO:0070374|GO:0071346|GO:0071347|GO:0071356|GO:2000503	chr11	Q5QNV9	chemokine (C-C motif) ligand 4 [Source:MGI Symbol;Acc:MGI:98261]	83664683	protein_coding	ENSMUST00000019074	83662584	+
8.59325					1	Ccl5		20304	ENSMUSG00000035042	GO:0000165|GO:0002230|GO:0004435|GO:0004672|GO:0005125|GO:0005576|GO:0005615|GO:0005737|GO:0006816|GO:0006874|GO:0006887|GO:0006935|GO:0006954|GO:0006955|GO:0007159|GO:0007186|GO:0007267|GO:0008009|GO:0009615|GO:0009636|GO:0010469|GO:0010759|GO:0010820|GO:0014068|GO:0014911|GO:0016004|GO:0030298|GO:0030335|GO:0030593|GO:0031328|GO:0031584|GO:0031663|GO:0031726|GO:0031729|GO:0031730|GO:0033634|GO:…	chr11	Q5XZF2	chemokine (C-C motif) ligand 5 [Source:MGI Symbol;Acc:MGI:98262]	83530518	protein_coding	ENSMUST00000035938|ENSMUST00000125015	83525778	-
34.2383	9.79283		31.6696		3	Ccl6		20305	ENSMUSG00000018927	GO:0002548|GO:0005125|GO:0005576|GO:0005615|GO:0006935|GO:0006954|GO:0006955|GO:0007186|GO:0008009|GO:0010469|GO:0030593|GO:0043547|GO:0048020|GO:0048247|GO:0070098|GO:0070374|GO:0071346|GO:0071347|GO:0071356	chr11		chemokine (C-C motif) ligand 6 [Source:MGI Symbol;Acc:MGI:98263]	83593087	protein_coding	ENSMUST00000019071|ENSMUST00000138145|ENSMUST00000150243	83587882	-
				Ccl7	1	Ccl7		20306	ENSMUSG00000035373	GO:0002548|GO:0005125|GO:0005576|GO:0005615|GO:0006935|GO:0006954|GO:0006955|GO:0007010|GO:0007186|GO:0008009|GO:0008201|GO:0008360|GO:0010332|GO:0010469|GO:0030335|GO:0030593|GO:0031726|GO:0031727|GO:0043547|GO:0048245|GO:0048247|GO:0070098|GO:0070374|GO:0071346|GO:0071347|GO:0071356|GO:0071361|GO:2000503	chr11	A9Z1Z1	chemokine (C-C motif) ligand 7 [Source:MGI Symbol;Acc:MGI:99512]	82047525	protein_coding	ENSMUST00000021011	82045712	+
			34.0297		1	Ccl8		20307	ENSMUSG00000009185	GO:0002548|GO:0005125|GO:0005576|GO:0005615|GO:0006935|GO:0006954|GO:0006955|GO:0007186|GO:0008009|GO:0008201|GO:0010469|GO:0030593|GO:0043547|GO:0045663|GO:0048020|GO:0048247|GO:0060326|GO:0070098|GO:0070374|GO:0071346|GO:0071347|GO:0071356|GO:1901741	chr11	Q149U7	chemokine (C-C motif) ligand 8 [Source:MGI Symbol;Acc:MGI:101878]	82116799	protein_coding	ENSMUST00000009329	82115185	+
33.7357	8.18528		20.2308		3	Ccl9		20308	ENSMUSG00000019122	GO:0002548|GO:0005125|GO:0005576|GO:0005615|GO:0006935|GO:0006954|GO:0006955|GO:0007186|GO:0008009|GO:0010469|GO:0030593|GO:0043547|GO:0045662|GO:0048020|GO:0048247|GO:0060326|GO:0070098|GO:0070374|GO:0071346|GO:0071347|GO:0071356	chr11	Q3U9T8	chemokine (C-C motif) ligand 9 [Source:MGI Symbol;Acc:MGI:104533]	83578636	protein_coding	ENSMUST00000019266|ENSMUST00000136131	83572919	-
6.19265					1	Ccnd1		12443	ENSMUSG00000070348	GO:0000082|GO:0000122|GO:0000307|GO:0000320|GO:0001889|GO:0001934|GO:0003714|GO:0004672|GO:0004693|GO:0005515|GO:0005622|GO:0005634|GO:0005654|GO:0005737|GO:0005829|GO:0005923|GO:0006351|GO:0006355|GO:0006468|GO:0006974|GO:0007049|GO:0007595|GO:0008134|GO:0008284|GO:0010033|GO:0010039|GO:0010165|GO:0010243|GO:0010971|GO:0014070|GO:0016020|GO:0016055|GO:0016301|GO:0016538|GO:0017053|GO:0019899|GO:…	chr7	Q790L7	cyclin D1 [Source:MGI Symbol;Acc:MGI:88313]	144939925	protein_coding	ENSMUST00000093962|ENSMUST00000135985|ENSMUST00000208193	144929931	-
		115.369		Ccr1	2	Ccr1		12768	ENSMUSG00000025804	GO:0004435|GO:0004871|GO:0004930|GO:0004950|GO:0005515|GO:0005886|GO:0006816|GO:0006874|GO:0006887|GO:0006935|GO:0006954|GO:0006955|GO:0007165|GO:0007186|GO:0007204|GO:0007267|GO:0009897|GO:0010629|GO:0016020|GO:0016021|GO:0016493|GO:0019957|GO:0021549|GO:0030099|GO:0030335|GO:0030502|GO:0030595|GO:0035717|GO:0043025|GO:0045672|GO:0045824|GO:0051928|GO:0070098|GO:0070374|GO:0071791|GO:0090026	chr9		chemokine (C-C motif) receptor 1 [Source:MGI Symbol;Acc:MGI:104618]	123968692	protein_coding	ENSMUST00000026911	123962124	-
				Ccr2	1	Ccr2		12772	ENSMUSG00000049103	GO:0001525|GO:0001974|GO:0002246|GO:0002548|GO:0002827|GO:0002829|GO:0004871|GO:0004930|GO:0004950|GO:0005515|GO:0005737|GO:0005829|GO:0005886|GO:0005887|GO:0006874|GO:0006935|GO:0006954|GO:0006955|GO:0006959|GO:0006968|GO:0007165|GO:0007186|GO:0009897|GO:0010574|GO:0010820|GO:0016020|GO:0016021|GO:0016493|GO:0016525|GO:0019221|GO:0019233|GO:0019725|GO:0019955|GO:0030097|GO:0030334|GO:0030425|GO:…	chr9	Q543S8	chemokine (C-C motif) receptor 2 [Source:MGI Symbol;Acc:MGI:106185]	124113557	protein_coding	ENSMUST00000055918|ENSMUST00000165984|ENSMUST00000168841|ENSMUST00000171719	124101950	+
47.0448	9.43379	48.754	21.9111		4	Ccr5	34.4779	12774	ENSMUSG00000079227	GO:0000165|GO:0003779|GO:0004871|GO:0004930|GO:0004950|GO:0005768|GO:0005886|GO:0006816|GO:0006935|GO:0006952|GO:0006954|GO:0006955|GO:0007165|GO:0007186|GO:0007267|GO:0009897|GO:0009986|GO:0014808|GO:0016020|GO:0016021|GO:0016493|GO:0019722|GO:0019957|GO:0023052|GO:0070098|GO:0070723|GO:0071222|GO:0071791|GO:2000110	chr9	A0A1L1SS26|E9Q351|E9Q3E5	chemokine (C-C motif) receptor 5 [Source:MGI Symbol;Acc:MGI:107182]	124147699	protein_coding	ENSMUST00000097855|ENSMUST00000111442|ENSMUST00000168179|ENSMUST00000169553|ENSMUST00000171499|ENSMUST00000171579	124121543	+
		22.9406	7.1049	Ccrl2	3	Ccrl2		54199	ENSMUSG00000043953	GO:0004871|GO:0004930|GO:0004950|GO:0005886|GO:0005887|GO:0006935|GO:0006954|GO:0007165|GO:0007186|GO:0016020|GO:0016021|GO:0016493|GO:0042379|GO:0048020|GO:0070098	chr9	A0A0G2JFB5	chemokine (C-C motif) receptor-like 2 [Source:MGI Symbol;Acc:MGI:1920904]	111057519	protein_coding		111054486	-
23.9278			17.0493		2	Cd101		630146	ENSMUSG00000086564	GO:0002763|GO:0003674|GO:0005886|GO:0007166|GO:0016020|GO:0016021|GO:0070062	chr3	A0A0B4J1L8	CD101 antigen [Source:MGI Symbol;Acc:MGI:2685862]	101029556	protein_coding	ENSMUST00000147399|ENSMUST00000167086	100993529	-
46.2222	14.198		18.3673	Cd14	4	Cd14		12475	ENSMUSG00000051439	GO:0001530|GO:0002237|GO:0002376|GO:0005576|GO:0005615|GO:0005794|GO:0005886|GO:0006898|GO:0006954|GO:0009408|GO:0009617|GO:0009897|GO:0009986|GO:0016020|GO:0031225|GO:0031362|GO:0031663|GO:0032026|GO:0032481|GO:0032496|GO:0032729|GO:0032760|GO:0034142|GO:0034612|GO:0045087|GO:0045121|GO:0045471|GO:0045807|GO:0046696|GO:0050715|GO:0051602|GO:0070062|GO:0070891|GO:0071219|GO:0071222|GO:0071223|GO:…	chr18	Q4FJP7	CD14 antigen [Source:MGI Symbol;Acc:MGI:88318]	36726736	protein_coding		36725074	-
77.2151	5.43861		14.8853		3	Cd163		93671	ENSMUSG00000008845	GO:0005044|GO:0005576|GO:0005886|GO:0006898|GO:0006953|GO:0006954|GO:0009897|GO:0016020|GO:0016021	chr6	B7ZMW6	CD163 antigen [Source:MGI Symbol;Acc:MGI:2135946]	124330527	protein_coding	ENSMUST00000032234|ENSMUST00000112541|ENSMUST00000203210	124304656	+
		6.26085			1	Cd164		53599	ENSMUSG00000019818	GO:0005515|GO:0005764|GO:0005765|GO:0005768|GO:0005886|GO:0007155|GO:0007157|GO:0007517|GO:0010008|GO:0016020|GO:0016021	chr10	A0A087WP12|A0A1L1SSS8	CD164 antigen [Source:MGI Symbol;Acc:MGI:1859568]	41531048	protein_coding	ENSMUST00000019962|ENSMUST00000186388|ENSMUST00000187279|ENSMUST00000189300	41519414	+
	10.0979		25.3466	Cd180	3	Cd180		17079	ENSMUSG00000021624	GO:0002224|GO:0002322|GO:0002376|GO:0004872|GO:0005515|GO:0005886|GO:0005887|GO:0006954|GO:0016020|GO:0016021|GO:0031666|GO:0045087|GO:0071222	chr13	E9PVS6|E9Q009|E9Q0I3|F2Z425	CD180 antigen [Source:MGI Symbol;Acc:MGI:1194924]	102739629	protein_coding	ENSMUST00000022124|ENSMUST00000167144|ENSMUST00000170878|ENSMUST00000171267|ENSMUST00000172138	102693558	+
	6.48656	39.7019			2	Cd200r1		57781	ENSMUSG00000022667	GO:0004872|GO:0005515|GO:0005886|GO:0009897|GO:0016020|GO:0016021|GO:0043235	chr16	M0QWY6	CD200 receptor 1 [Source:MGI Symbol;Acc:MGI:1889024]	44794978	protein_coding	ENSMUST00000057488|ENSMUST00000134625	44765736	+
	6.82134		20.6325		2	Cd209a		170786	ENSMUSG00000031494	GO:0001618|GO:0005537|GO:0006897|GO:0009986|GO:0010468|GO:0016020|GO:0016021|GO:0030193|GO:0030246|GO:0042129|GO:0046718|GO:0046872|GO:0048306|GO:0097367	chr8	A0A140LI09	CD209a antigen [Source:MGI Symbol;Acc:MGI:2157942]	3748984	protein_coding	ENSMUST00000012847|ENSMUST00000207906|ENSMUST00000207979|ENSMUST00000208960	3743397	-
			18.1088		1	Cd209b		69165	ENSMUSG00000065987	GO:0001872|GO:0001879|GO:0005537|GO:0006897|GO:0006910|GO:0009897|GO:0016020|GO:0016021|GO:0016045|GO:0030246|GO:0030247|GO:0042535|GO:0046872|GO:0050766	chr8	Q3UTX5|Q8CJ85	CD209b antigen [Source:MGI Symbol;Acc:MGI:1916415]	3926844	protein_coding	ENSMUST00000084086|ENSMUST00000111014|ENSMUST00000171635|ENSMUST00000188386	3917655	-
31.5913	10.5626		18.7263		3	Cd209f		69142	ENSMUSG00000051906	GO:0005537|GO:0005575|GO:0008150|GO:0016020|GO:0016021|GO:0030246	chr8	D3Z1H5|G3UVT9	CD209f antigen [Source:MGI Symbol;Acc:MGI:1916392]	4105835	protein_coding	ENSMUST00000128568|ENSMUST00000138439|ENSMUST00000145007|ENSMUST00000156276|ENSMUST00000207294	4102787	-
			7.2474		1	Cd209g		70192	ENSMUSG00000079168	GO:0005575|GO:0008150|GO:0030246	chr8	D3Z5D4	CD209g antigen [Source:MGI Symbol;Acc:MGI:1917442]	4137707	protein_coding	ENSMUST00000130372|ENSMUST00000207281	4134098	+
57.7345	8.45252		15.3697		3	Cd22		12483	ENSMUSG00000030577	GO:0016020|GO:0016021|GO:0070062	chr7	A0A087WQ27|A0A087WQV3|A0A087WR31|A0A087WR96|A0A087WST4|A0A1L1SSS3|Q3UP36	CD22 antigen [Source:MGI Symbol;Acc:MGI:88322]	30880342	protein_coding	ENSMUST00000019248|ENSMUST00000108125|ENSMUST00000186154|ENSMUST00000186333|ENSMUST00000186354|ENSMUST00000187436|ENSMUST00000187585|ENSMUST00000187989|ENSMUST00000188157|ENSMUST00000189718|ENSMUST00000190170|ENSMUST00000190455|ENSMUST00000190617|ENSMUST00000190646|ENSMUST00000190753|ENSMUST00000214289	30865402	-
33.4617		28.1686	19.7285		3	Cd300a		217303	ENSMUSG00000034652	GO:0001786|GO:0002376|GO:0002552|GO:0005515|GO:0005622|GO:0005886|GO:0006898|GO:0007165|GO:0008429|GO:0014063|GO:0016020|GO:0016021|GO:0030889|GO:0032516|GO:0033007|GO:0034125|GO:0038023|GO:0042629|GO:0043305|GO:0043407|GO:0048147|GO:0050856|GO:0050859|GO:0051134|GO:0060101|GO:0070062|GO:1902564|GO:1902567|GO:1902569|GO:2000417	chr11		CD300A molecule [Source:MGI Symbol;Acc:MGI:2443411]	114904654	protein_coding	ENSMUST00000045151|ENSMUST00000106582|ENSMUST00000153245	114890041	+
67.92	11.8694	31.1569	22.1003	Cd300a	5	Cd300c2	26.6286	140497	ENSMUSG00000044811	GO:0002376|GO:0005515|GO:0005886|GO:0016020|GO:0016021|GO:0050715	chr11	E0CYN3	CD300C molecule 2 [Source:MGI Symbol;Acc:MGI:2153249]	115001880	protein_coding	ENSMUST00000092464|ENSMUST00000141188	114996721	-
		85.4325			1	Cd300ld		217305	ENSMUSG00000034641	GO:0001618|GO:0002376|GO:0005515|GO:0005886|GO:0016020|GO:0016021|GO:0032675|GO:0032680|GO:0046718	chr11		CD300 molecule like family member d [Source:MGI Symbol;Acc:MGI:2442358]	114989922	protein_coding	ENSMUST00000045075	114982274	-
		34.1425			1	Cd300ld4		100043123	ENSMUSG00000069609	GO:0003674|GO:0005575|GO:0008150|GO:0016020|GO:0016021	chr11	A2A7W1	CD300 molecule like family member D4 [Source:MGI Symbol;Acc:MGI:3702658]	115027012	protein_coding	ENSMUST00000100240	115020728	-
49.506	6.61234	52.1045	14.7205		4	Cd33	32.1132	12489	ENSMUSG00000004609	GO:0005886|GO:0007155|GO:0009897|GO:0016020|GO:0016021|GO:0030246	chr7	A0A0U1RNJ9	CD33 antigen [Source:MGI Symbol;Acc:MGI:99440]	43544428	protein_coding	ENSMUST00000004728|ENSMUST00000039861|ENSMUST00000205503|ENSMUST00000205687|ENSMUST00000206371|ENSMUST00000206977	43524216	-
			6.64238		1	Cd36		12491	ENSMUSG00000002944	GO:0000122|GO:0001954|GO:0002221|GO:0005041|GO:0005515|GO:0005615|GO:0005622|GO:0005794|GO:0005886|GO:0006810|GO:0006910|GO:0006955|GO:0007155|GO:0007166|GO:0007204|GO:0007263|GO:0008035|GO:0008289|GO:0009897|GO:0009986|GO:0010628|GO:0010629|GO:0010744|GO:0010886|GO:0010942|GO:0016020|GO:0016021|GO:0016324|GO:0019915|GO:0019934|GO:0030169|GO:0030194|GO:0030299|GO:0030301|GO:0031526|GO:0031623|GO:…	chr5	A0A0G2JFB7|Q3UAI3	CD36 molecule [Source:MGI Symbol;Acc:MGI:107899]	17888801	protein_coding	ENSMUST00000082367|ENSMUST00000165232|ENSMUST00000169095|ENSMUST00000170051|ENSMUST00000197574|ENSMUST00000197890	17781690	-
75.054	9.93486	32.5646	14.002	Cd37	5	Cd37	23.2833	12493	ENSMUSG00000030798	GO:0001772|GO:0002639|GO:0002920|GO:0005887|GO:0007166|GO:0008285|GO:0016020|GO:0016021|GO:0030886|GO:0042832|GO:0050688|GO:0070062	chr7	A0A1B0GS72|A0A1B0GSS0|A0A1B0GST6|A0A1B0GSZ7|Q3U1W9|Q3U429|Q4FK35	CD37 antigen [Source:MGI Symbol;Acc:MGI:88330]	45239115	protein_coding	ENSMUST00000033063|ENSMUST00000098461|ENSMUST00000209677|ENSMUST00000209779|ENSMUST00000210000|ENSMUST00000210078|ENSMUST00000210226|ENSMUST00000210372|ENSMUST00000211373	45233632	-
			17.4213		1	Cd4		12504	ENSMUSG00000023274	GO:0001816|GO:0001934|GO:0002250|GO:0002376|GO:0005515|GO:0005788|GO:0005789|GO:0005886|GO:0005887|GO:0006948|GO:0006955|GO:0007155|GO:0007166|GO:0008270|GO:0009897|GO:0009986|GO:0015026|GO:0016020|GO:0016021|GO:0019899|GO:0019901|GO:0030217|GO:0032507|GO:0033674|GO:0035397|GO:0035723|GO:0042011|GO:0042012|GO:0042289|GO:0042802|GO:0042803|GO:0043123|GO:0043410|GO:0045058|GO:0045121|GO:0045657|GO:…	chr6	Q3TSV7	CD4 antigen [Source:MGI Symbol;Acc:MGI:88335]	124888221	protein_coding		124864692	-
	14.9567		27.982	Cd48	3	Cd48		12506	ENSMUSG00000015355	GO:0002819|GO:0004872|GO:0005515|GO:0005886|GO:0007165|GO:0009897|GO:0016020|GO:0031225|GO:0042110|GO:0045121|GO:0070062	chr1	F8WHM0	CD48 antigen [Source:MGI Symbol;Acc:MGI:88339]	171705258	protein_coding		171682009	+
33.3453	15.035		15.5175	Cd52	4	Cd52		23833	ENSMUSG00000000682	GO:0005886|GO:0016020|GO:0031225|GO:0097225	chr4		CD52 antigen [Source:MGI Symbol;Acc:MGI:1346088]	134095082	protein_coding		134082448	-
	11.7961	35.3683	27.2594	Cd53	4	Cd53		12508	ENSMUSG00000040747	GO:0001772|GO:0005886|GO:0005887|GO:0005911|GO:0007166|GO:0009986|GO:0016020|GO:0016021|GO:0030054|GO:0070062|GO:1901741	chr3	Q3U0W1	CD53 antigen [Source:MGI Symbol;Acc:MGI:88341]	106790149	protein_coding	ENSMUST00000038845	106759921	-
70.2919	8.80436	14.0805	18.2844	Cd68	5	Cd68	16.1824	12514	ENSMUSG00000018774	GO:0005764|GO:0005765|GO:0005768|GO:0005886|GO:0010008|GO:0016020|GO:0016021|GO:0071310	chr11	A0A0R4J1C8	CD68 antigen [Source:MGI Symbol;Acc:MGI:88342]	69666153	protein_coding	ENSMUST00000018918|ENSMUST00000108654|ENSMUST00000154124	69664213	-
			16.9835		1	Cd72		12517	ENSMUSG00000028459	GO:0005887|GO:0016020|GO:0016021|GO:0030246	chr4	A2AIN5|Q3UB58|Q3UNJ0|Q3UZ35	CD72 antigen [Source:MGI Symbol;Acc:MGI:88345]	43454628	protein_coding		43446462	-
18.1504	5.30932		12.1592	Cd74	4	Cd74		16149	ENSMUSG00000024610	GO:0000187|GO:0001516|GO:0001540|GO:0001934|GO:0001961|GO:0002250|GO:0002376|GO:0002606|GO:0002792|GO:0002821|GO:0002830|GO:0002906|GO:0004896|GO:0005515|GO:0005764|GO:0005770|GO:0005771|GO:0005773|GO:0005783|GO:0005794|GO:0005886|GO:0005887|GO:0006461|GO:0006886|GO:0006952|GO:0006955|GO:0007165|GO:0008283|GO:0009897|GO:0009986|GO:0016020|GO:0016021|GO:0016064|GO:0019882|GO:0019886|GO:0019955|GO:…	chr18	Q3U4Q8|Q545Y5	CD74 antigen (invariant polypeptide of major histocompatibility complex, class II antigen-associated) [Source:MGI Symbol;Acc:MGI:96534]	60812646	protein_coding		60803848	+
33.4219		56.0232	16.7675		3	Cd79b		15985	ENSMUSG00000040592	GO:0002250|GO:0002376|GO:0004888|GO:0005515|GO:0005654|GO:0005737|GO:0005794|GO:0005829|GO:0005886|GO:0005887|GO:0007166|GO:0009897|GO:0016020|GO:0016021|GO:0019815|GO:0030183|GO:0042802|GO:0042803|GO:0050853|GO:0051260|GO:0070062	chr11	B1ARJ9	CD79B antigen [Source:MGI Symbol;Acc:MGI:96431]	106314762	protein_coding		106311341	-
	5.08243		16.727		2	Cd80		12519	ENSMUSG00000075122	GO:0005515|GO:0009897|GO:0009986|GO:0016020|GO:0016021|GO:0031295|GO:0042102|GO:0046641|GO:0050731|GO:0071222|GO:0098636	chr16	Q549R2	CD80 antigen [Source:MGI Symbol;Acc:MGI:101775]	38486933	protein_coding	ENSMUST00000099816	38458933	+
8.90015					1	Cd82		12521	ENSMUSG00000027215	GO:0005887|GO:0007166|GO:0016020|GO:0016021|GO:0070062	chr2	A2AIJ1|A2AIJ2|A2AIJ3|A2AIJ4|Q3UII2	CD82 antigen [Source:MGI Symbol;Acc:MGI:104651]	93463140	protein_coding	ENSMUST00000028644|ENSMUST00000099696|ENSMUST00000111256|ENSMUST00000111257|ENSMUST00000116457|ENSMUST00000123565|ENSMUST00000124804|ENSMUST00000126772|ENSMUST00000144168|ENSMUST00000145553|ENSMUST00000150508	93419111	-
				Cd83	1	Cd83		12522	ENSMUSG00000015396	GO:0006952|GO:0006959|GO:0007165|GO:0009897|GO:0014070|GO:0016020|GO:0016021|GO:0032713|GO:0032733|GO:0032743|GO:0043372	chr13		CD83 antigen [Source:MGI Symbol;Acc:MGI:1328316]	43803132	protein_coding		43784775	+
27.7183	7.0118		22.9066	Cd84	4	Cd84		12523	ENSMUSG00000038147	GO:0016020|GO:0016021|GO:0032685|GO:0032701|GO:0033004|GO:0042802|GO:0043305|GO:0070062|GO:2001256	chr1	A0A0R4J0K5|A0A0R4J1S4|E9Q9E8	CD84 antigen [Source:MGI Symbol;Acc:MGI:1336885]	171890718	protein_coding	ENSMUST00000042302|ENSMUST00000128189|ENSMUST00000135386|ENSMUST00000136479|ENSMUST00000155802	171839697	+
	11.8079		19.0755	Cd86	3	Cd86		12524	ENSMUSG00000022901	GO:0002224|GO:0002250|GO:0002376|GO:0005886|GO:0009897|GO:0009986|GO:0016020|GO:0016021|GO:0034138|GO:0042102|GO:0042113|GO:0043231|GO:0051607|GO:0070062|GO:0071222	chr16	D3Z363|Q549Q9	CD86 antigen [Source:MGI Symbol;Acc:MGI:101773]	36666081	protein_coding	ENSMUST00000089620|ENSMUST00000135280|ENSMUST00000145506|ENSMUST00000154485	36603869	-
9.81388		16.7935			2	Cd9		12527	ENSMUSG00000030342	GO:0005178|GO:0005515|GO:0005576|GO:0005615|GO:0005886|GO:0005887|GO:0005925|GO:0006928|GO:0007155|GO:0007166|GO:0007338|GO:0007342|GO:0007420|GO:0008285|GO:0009414|GO:0009897|GO:0009986|GO:0014003|GO:0016020|GO:0016021|GO:0016324|GO:0030913|GO:0031623|GO:0070062|GO:0071404|GO:0090331|GO:1903561	chr6		CD9 antigen [Source:MGI Symbol;Acc:MGI:88348]	125494791	protein_coding	ENSMUST00000032492|ENSMUST00000130132|ENSMUST00000140024	125460266	-
		5.52405			1	Cdca2		108912	ENSMUSG00000048922	GO:0003674|GO:0005634|GO:0005654|GO:0005694|GO:0005829|GO:0007049|GO:0007059|GO:0035307|GO:0051301	chr14	D3YZE8|D3Z5P7|F6RTJ7|F6VP65	cell division cycle associated 2 [Source:MGI Symbol;Acc:MGI:1919787]	67715841	protein_coding		67676331	-
		6.52004			1	Cdca4		71963	ENSMUSG00000047832	GO:0003674|GO:0005634|GO:0005654|GO:0005829|GO:0005886|GO:0008150	chr12		cell division cycle associated 4 [Source:MGI Symbol;Acc:MGI:1919213]	112829423	protein_coding	ENSMUST00000062092|ENSMUST00000220899|ENSMUST00000223432	112820229	-
			5.60715		1	Cdh23		22295	ENSMUSG00000012819	GO:0001917|GO:0005509|GO:0005515|GO:0005813|GO:0005886|GO:0006816|GO:0007155|GO:0007156|GO:0007605|GO:0007626|GO:0016020|GO:0016021|GO:0016339|GO:0032420|GO:0032426|GO:0042472|GO:0042491|GO:0045202|GO:0045494|GO:0046872|GO:0048563|GO:0048839|GO:0050953|GO:0050957|GO:0051480|GO:0060088|GO:0060091|GO:0060122	chr10	E9Q7M6|F8WIF5|K4DI74	cadherin 23 (otocadherin) [Source:MGI Symbol;Acc:MGI:1890219]	60696490	protein_coding	ENSMUST00000073242|ENSMUST00000105461|ENSMUST00000105462|ENSMUST00000105463|ENSMUST00000105464|ENSMUST00000123309|ENSMUST00000124712|ENSMUST00000127312|ENSMUST00000128249|ENSMUST00000135638|ENSMUST00000144462|ENSMUST00000151194|ENSMUST00000153149|ENSMUST00000153525|ENSMUST00000153677|ENSMUST00000156501	60302748	-
		7.96095			1	Cdkn1a		12575	ENSMUSG00000023067	GO:0000079|GO:0000082|GO:0000086|GO:0000307|GO:0004693|GO:0004860|GO:0004861|GO:0005515|GO:0005634|GO:0005654|GO:0005730|GO:0005737|GO:0005829|GO:0006974|GO:0006977|GO:0006978|GO:0007049|GO:0007050|GO:0007265|GO:0007346|GO:0008285|GO:0009411|GO:0009636|GO:0010033|GO:0010165|GO:0010243|GO:0010629|GO:0010942|GO:0014070|GO:0016301|GO:0016310|GO:0016604|GO:0019901|GO:0019912|GO:0030308|GO:0030332|GO:…	chr17	Q564P6	cyclin-dependent kinase inhibitor 1A (P21) [Source:MGI Symbol;Acc:MGI:104556]	29100722	protein_coding	ENSMUST00000023829|ENSMUST00000119901|ENSMUST00000122348	29090979	+
		9.55537			1	Cdkn2c		12580	ENSMUSG00000028551	GO:0000079|GO:0000082|GO:0004861|GO:0005634|GO:0005737|GO:0007049|GO:0007050|GO:0008285|GO:0019901|GO:0030308|GO:0042326|GO:0045736|GO:0048709	chr4		cyclin-dependent kinase inhibitor 2C (p18, inhibits CDK4) [Source:MGI Symbol;Acc:MGI:105388]	109667189	protein_coding	ENSMUST00000063531|ENSMUST00000097921	109660876	-
		11.672			1	Cdt1		67177	ENSMUSG00000006585	GO:0000076|GO:0000278|GO:0000775|GO:0000776|GO:0000777|GO:0003677|GO:0003682|GO:0005515|GO:0005634|GO:0005694|GO:0005737|GO:0006260|GO:0007049|GO:0007059|GO:0016604|GO:0030174|GO:0031334|GO:0033044|GO:0033262|GO:0035563|GO:0051276|GO:0051301|GO:0051315|GO:0051383|GO:0071163|GO:0072708|GO:1902426|GO:1902595|GO:1905341|GO:1905342|GO:2000105|GO:2001178	chr8		chromatin licensing and DNA replication factor 1 [Source:MGI Symbol;Acc:MGI:1914427]	122573554	protein_coding		122568015	+
19.3212		13.5518	5.69741		3	Ceacam1		26365	ENSMUSG00000074272	GO:0001558|GO:0001568|GO:0001618|GO:0001818|GO:0001915|GO:0002859|GO:0003779|GO:0005130|GO:0005515|GO:0005516|GO:0005615|GO:0005886|GO:0005911|GO:0005912|GO:0006469|GO:0007156|GO:0009897|GO:0009925|GO:0009986|GO:0010594|GO:0014066|GO:0015125|GO:0015721|GO:0016020|GO:0016021|GO:0016032|GO:0016324|GO:0016328|GO:0016338|GO:0016339|GO:0019900|GO:0019903|GO:0030054|GO:0030133|GO:0030853|GO:0031005|GO:…	chr7	Q3LFS5|Q3LFS6|Q3LFS7|Q3LFS8|Q3LFS9|Q925P3	carcinoembryonic antigen-related cell adhesion molecule 1 [Source:MGI Symbol;Acc:MGI:1347245]	25477603	protein_coding	ENSMUST00000098666|ENSMUST00000098668|ENSMUST00000098669|ENSMUST00000205308|ENSMUST00000206171|ENSMUST00000206483|ENSMUST00000206583|ENSMUST00000206676|ENSMUST00000206687|ENSMUST00000206717|ENSMUST00000206981	25461707	-
42.0679	5.67315	21.1429	5.76561	Cebpa	5	Cebpa	13.4543	12606	ENSMUSG00000034957	GO:0000050|GO:0000122|GO:0000978|GO:0001013|GO:0001077|GO:0001228|GO:0001889|GO:0001892|GO:0003677|GO:0003700|GO:0003705|GO:0003713|GO:0005515|GO:0005634|GO:0005654|GO:0005667|GO:0005730|GO:0006351|GO:0006355|GO:0006357|GO:0006360|GO:0006366|GO:0007005|GO:0007219|GO:0007275|GO:0008134|GO:0008203|GO:0008285|GO:0019221|GO:0019900|GO:0030099|GO:0030225|GO:0030324|GO:0030851|GO:0042127|GO:0042593|GO:…	chr7	A0A0U1RPE0	CCAAT/enhancer binding protein (C/EBP), alpha [Source:MGI Symbol;Acc:MGI:99480]	35121928	protein_coding	ENSMUST00000042985|ENSMUST00000205391	35119293	+
8.29281		34.4383			2	Cebpb		12608	ENSMUSG00000056501	GO:0000779|GO:0000790|GO:0000977|GO:0000978|GO:0000979|GO:0000981|GO:0001077|GO:0001541|GO:0001889|GO:0001892|GO:0003677|GO:0003682|GO:0003700|GO:0003705|GO:0005515|GO:0005634|GO:0005654|GO:0005737|GO:0006351|GO:0006355|GO:0006366|GO:0007613|GO:0008134|GO:0016363|GO:0019900|GO:0030154|GO:0030182|GO:0032496|GO:0032753|GO:0033598|GO:0034976|GO:0035035|GO:0035259|GO:0036488|GO:0042130|GO:0042742|GO:…	chr2	Q3UPN9	CCAAT/enhancer binding protein (C/EBP), beta [Source:MGI Symbol;Acc:MGI:88373]	167690418	protein_coding	ENSMUST00000070642	167688915	+
		18.0135			1	Cebpd		12609	ENSMUSG00000071637	GO:0000978|GO:0001077|GO:0002244|GO:0003677|GO:0003700|GO:0005515|GO:0005634|GO:0005654|GO:0006351|GO:0006355|GO:0006357|GO:0006366|GO:0042803|GO:0043565|GO:0044212|GO:0045444|GO:0045669|GO:0045892|GO:0045944|GO:0046982|GO:0048839	chr16	B9EIA9	CCAAT/enhancer binding protein (C/EBP), delta [Source:MGI Symbol;Acc:MGI:103573]	15891031	protein_coding	ENSMUST00000096232|ENSMUST00000210772	15887286	+
5.84823					1	Cenpx		20892	ENSMUSG00000025144	GO:0000712|GO:0000775|GO:0000776|GO:0000777|GO:0003677|GO:0003690|GO:0005634|GO:0005694|GO:0006281|GO:0006974|GO:0007049|GO:0031297|GO:0043240|GO:0051301|GO:0051382|GO:0071821	chr11	A2AC07|A2AC10	centromere protein X [Source:MGI Symbol;Acc:MGI:894324]	120713738	protein_coding		120710942	-
		20.0531			1	Cep55		74107	ENSMUSG00000024989	GO:0000281|GO:0000920|GO:0005515|GO:0005737|GO:0005813|GO:0005814|GO:0005815|GO:0005856|GO:0005886|GO:0007049|GO:0016020|GO:0030496|GO:0032154|GO:0045171|GO:0045184|GO:0051301|GO:0072001|GO:0090543|GO:1904888	chr19		centrosomal protein 55 [Source:MGI Symbol;Acc:MGI:1921357]	38074425	protein_coding		38055025	+
			10.3062	Cfh	2	Cfh		12628	ENSMUSG00000026365	GO:0001851|GO:0002376|GO:0005515|GO:0005576|GO:0005615|GO:0006956|GO:0006957|GO:0008201|GO:0030449|GO:0043395|GO:0045087|GO:0045919|GO:0070062|GO:0072562	chr1	A0A0A6YVP8|A0A0A6YWP4|D6RGQ0|E9Q8H9|E9Q8I0	complement component factor h [Source:MGI Symbol;Acc:MGI:88385]	140183764	protein_coding	ENSMUST00000066859|ENSMUST00000111976|ENSMUST00000111977|ENSMUST00000123238|ENSMUST00000148225|ENSMUST00000192880|ENSMUST00000192919|ENSMUST00000194688	140084708	-
			9.56375		1	Cfhr2		545366	ENSMUSG00000033898		chr1	Q4LDF6|Q61405	complement factor H-related 2 [Source:MGI Symbol;Acc:MGI:3611575]	139858702	protein_coding	ENSMUST00000094489|ENSMUST00000194186	139804167	-
11.5325		14.418			2	Cflar		12633	ENSMUSG00000026031	GO:0001666|GO:0002020|GO:0004197|GO:0005123|GO:0005737|GO:0006508|GO:0006915|GO:0007519|GO:0008047|GO:0008234|GO:0010667|GO:0010952|GO:0010976|GO:0014732|GO:0014842|GO:0014866|GO:0016504|GO:0031264|GO:0031265|GO:0032403|GO:0032869|GO:0033574|GO:0042981|GO:0043066|GO:0043085|GO:0043123|GO:0043154|GO:0043403|GO:0045121|GO:0046982|GO:0051092|GO:0060544|GO:0060546|GO:0070374|GO:0071364|GO:0071392|GO:…	chr1	Q5U4G3|Q812G4	CASP8 and FADD-like apoptosis regulator [Source:MGI Symbol;Acc:MGI:1336166]	58758884	protein_coding		58711508	+
12.7738					1	Cfp		18636	ENSMUSG00000001128	GO:0002376|GO:0005576|GO:0006957|GO:0031012|GO:0045087	chrX	A2AE15	complement factor properdin [Source:MGI Symbol;Acc:MGI:97545]	20931555	protein_coding	ENSMUST00000001156|ENSMUST00000122862	20925454	-
		5.1398			1	Chaf1b		110749	ENSMUSG00000022945	GO:0000790|GO:0005515|GO:0005634|GO:0005654|GO:0005829|GO:0006260|GO:0006281|GO:0006334|GO:0006335|GO:0006351|GO:0006355|GO:0006974|GO:0007049|GO:0031497|GO:0033186|GO:0042393|GO:0043234	chr16	D3YTP6|D3Z616	chromatin assembly factor 1, subunit B (p60) [Source:MGI Symbol;Acc:MGI:1314881]	93906115	protein_coding		93883901	+
		5.51157			1	Chic2		74277	ENSMUSG00000029229	GO:0003674|GO:0005794|GO:0005798|GO:0005886|GO:0006893|GO:0016020	chr5		cysteine-rich hydrophobic domain 2 [Source:MGI Symbol;Acc:MGI:1921527]	75044774	protein_coding	ENSMUST00000075452|ENSMUST00000162397	74997988	-
9.53595		8.84503			2	Chst14		72136	ENSMUSG00000074916	GO:0000139|GO:0001537|GO:0005515|GO:0005794|GO:0005975|GO:0008146|GO:0016020|GO:0016021|GO:0016051|GO:0016740|GO:0030208|GO:0050655|GO:0070062	chr2	A2AQV2	carbohydrate (N-acetylgalactosamine 4-0) sulfotransferase 14 [Source:MGI Symbol;Acc:MGI:1919386]	118928585	protein_coding	ENSMUST00000099546|ENSMUST00000110837	118926496	+
24.2853		23.1791	9.51689		3	Chst7		60322	ENSMUSG00000037347	GO:0000139|GO:0001517|GO:0005794|GO:0005975|GO:0006044|GO:0006790|GO:0008146|GO:0008459|GO:0016020|GO:0016021|GO:0016740|GO:0030206	chrX		carbohydrate (N-acetylglucosamino) sulfotransferase 7 [Source:MGI Symbol;Acc:MGI:1891767]	20097521	protein_coding	ENSMUST00000044138	20059560	+
		5.13709			1	Cib1		23991	ENSMUSG00000030538	GO:0001525|GO:0001933|GO:0001934|GO:0001954|GO:0002931|GO:0005509|GO:0005515|GO:0005634|GO:0005654|GO:0005737|GO:0005783|GO:0005813|GO:0005815|GO:0005856|GO:0005886|GO:0006469|GO:0006915|GO:0006974|GO:0007026|GO:0007049|GO:0007113|GO:0007155|GO:0007229|GO:0007283|GO:0007286|GO:0008022|GO:0008284|GO:0008285|GO:0008427|GO:0010977|GO:0016020|GO:0016324|GO:0017016|GO:0019901|GO:0030027|GO:0030154|GO:…	chr7	A0A0U1RNH3|A0A0U1RPF3|A0A0U1RPW6|D3YY46|Q8C2K4	calcium and integrin binding 1 (calmyrin) [Source:MGI Symbol;Acc:MGI:1344418]	80232813	protein_coding	ENSMUST00000065163|ENSMUST00000071457|ENSMUST00000123279|ENSMUST00000131402|ENSMUST00000144295|ENSMUST00000205996|ENSMUST00000206084|ENSMUST00000206211|ENSMUST00000206618|ENSMUST00000206802	80227147	-
		7.71797			1	Ckap2		80986	ENSMUSG00000037725	GO:0000281|GO:0000922|GO:0003674|GO:0005737|GO:0005813|GO:0005819|GO:0005829|GO:0005856|GO:0005874|GO:0005881|GO:0006915|GO:0007026|GO:0007049|GO:0015630|GO:0045944	chr8		cytoskeleton associated protein 2 [Source:MGI Symbol;Acc:MGI:1931797]	22185819	protein_coding	ENSMUST00000046916|ENSMUST00000211045|ENSMUST00000211629	22168160	-
21.6314		15.7571			2	Cklf		75458	ENSMUSG00000054400	GO:0005125|GO:0005576|GO:0005615|GO:0006935|GO:0008009|GO:0008283|GO:0010469|GO:0016020|GO:0016021|GO:0030593|GO:0032940|GO:0048246|GO:0048247	chr8	A0A1D5RLG8|A0A1D5RLH5|A0A1D5RMJ6	chemokine-like factor [Source:MGI Symbol;Acc:MGI:1922708]	104264938	protein_coding	ENSMUST00000034342|ENSMUST00000098464|ENSMUST00000211809|ENSMUST00000211829|ENSMUST00000212259|ENSMUST00000212410|ENSMUST00000212422|ENSMUST00000212433|ENSMUST00000212688|ENSMUST00000212939	104250861	+
		8.8105			1	Cks1b		54124	ENSMUSG00000028044	GO:0000307|GO:0006355|GO:0007049|GO:0007346|GO:0008283|GO:0016538|GO:0019005|GO:0019901|GO:0042393|GO:0043130|GO:0044772|GO:0045737|GO:0045859|GO:0045893|GO:0051301|GO:0061575	chr3	D3YXP1|V9GWZ0	CDC28 protein kinase 1b [Source:MGI Symbol;Acc:MGI:1889208]	89418383	protein_coding	ENSMUST00000029679|ENSMUST00000107422|ENSMUST00000183484	89415472	-
		11.2667			1	Cks2		66197	ENSMUSG00000062248	GO:0000307|GO:0003682|GO:0006357|GO:0007049|GO:0007127|GO:0007346|GO:0008283|GO:0016301|GO:0016310|GO:0016538|GO:0019005|GO:0019901|GO:0042393|GO:0043130|GO:0044772|GO:0045737|GO:0045859|GO:0045893|GO:0051301|GO:0061575	chr13	Q545R9	CDC28 protein kinase regulatory subunit 2 [Source:MGI Symbol;Acc:MGI:1913447]	51650660	protein_coding	ENSMUST00000075853	51645232	+
27.5839	5.35406	70.2051	7.82786		4	Clec10a	17.7059	17312	ENSMUSG00000000318	GO:0002248|GO:0016020|GO:0016021|GO:0030246	chr11	A2CF63|A2CF65|B1AU01|B1AU03|F8WHB7|J3QPR7	C-type lectin domain family 10, member A [Source:MGI Symbol;Acc:MGI:96975]	70170834	protein_coding	ENSMUST00000000327|ENSMUST00000102571|ENSMUST00000143298|ENSMUST00000144935|ENSMUST00000150966|ENSMUST00000152635|ENSMUST00000153959|ENSMUST00000178567|ENSMUST00000178945|ENSMUST00000180106	70156197	+
			12.9027		1	Clec12a		232413	ENSMUSG00000053063	GO:0016020|GO:0016021|GO:0030246	chr6	A0A0R4J0T2|D3YXD8	C-type lectin domain family 12, member a [Source:MGI Symbol;Acc:MGI:3040968]	129365303	protein_coding	ENSMUST00000065289|ENSMUST00000133756|ENSMUST00000147106|ENSMUST00000151671	129342691	+
31.441	6.07589		15.7561		3	Clec4a1		269799	ENSMUSG00000049037	GO:0003674|GO:0005575|GO:0008150|GO:0016020|GO:0016021|GO:0030246	chr6	Q80UI7	C-type lectin domain family 4, member a1 [Source:MGI Symbol;Acc:MGI:3036291]	122934619	protein_coding	ENSMUST00000060484	122921848	+
	10.0707	61.4806	20.0136		3	Clec4a2		26888	ENSMUSG00000030148	GO:0002250|GO:0002376|GO:0016020|GO:0016021|GO:0030246|GO:0045087	chr6	E0CY25|E0CYQ6|Q923C7	C-type lectin domain family 4, member a2 [Source:MGI Symbol;Acc:MGI:1349412]	123143999	protein_coding	ENSMUST00000032248|ENSMUST00000041779|ENSMUST00000159891|ENSMUST00000161365|ENSMUST00000161636	123106428	+
	12.8701	96.9069	14.378		3	Clec4a3		73149	ENSMUSG00000043832	GO:0003674|GO:0004190|GO:0005575|GO:0006508|GO:0008150|GO:0016020|GO:0016021|GO:0030246	chr6	A0A0N4SUX0|Q8JZX6	C-type lectin domain family 4, member a3 [Source:MGI Symbol;Acc:MGI:1920399]	122969875	protein_coding	ENSMUST00000088468|ENSMUST00000117173|ENSMUST00000204427	122952515	+
		22.9677			1	Clec4a4		474145	ENSMUSG00000059639	GO:0005575|GO:0008150|GO:0016020|GO:0016021|GO:0030246|GO:0046872|GO:0097367	chr6	Q5YIR8	C-type lectin domain family 4, member a4 [Source:MGI Symbol;Acc:MGI:3624119]	123024105	protein_coding	ENSMUST00000079379	122990367	+
			27.8325		1	Clec4n		56620	ENSMUSG00000023349	GO:0002250|GO:0002376|GO:0005515|GO:0005886|GO:0016020|GO:0016021|GO:0030246|GO:0043123|GO:0045087|GO:0050715|GO:0050832	chr6	A0A0N4SVA9|D6RJL3|Q3U3M9|Q3V2N1	C-type lectin domain family 4, member n [Source:MGI Symbol;Acc:MGI:1861231]	123247021	protein_coding	ENSMUST00000024118|ENSMUST00000112554|ENSMUST00000117130|ENSMUST00000144840|ENSMUST00000151714|ENSMUST00000205129	123229843	+
96.7194	13.6697	156.827	25.3707	Clec5a	5	Clec5a	61.0451	23845	ENSMUSG00000029915	GO:0001618|GO:0002076|GO:0002376|GO:0005515|GO:0005886|GO:0009986|GO:0016020|GO:0016021|GO:0030099|GO:0030246|GO:0033033|GO:0043066|GO:0045087|GO:0046718|GO:0050715	chr6	A0A0R4J269	C-type lectin domain family 5, member a [Source:MGI Symbol;Acc:MGI:1345151]	40585821	protein_coding		40574894	-
	8.18353		49.2359		2	Clec7a		56644	ENSMUSG00000079293	GO:0002221|GO:0002366|GO:0002376|GO:0005515|GO:0005886|GO:0006954|GO:0016020|GO:0016021|GO:0030246|GO:0045087|GO:0046872|GO:0071226	chr6	V9GXI5	C-type lectin domain family 7, member a [Source:MGI Symbol;Acc:MGI:1861431]	129472779	polymorphic_pseudogene	ENSMUST00000112076|ENSMUST00000184581|ENSMUST00000184861|ENSMUST00000195589	129461591	-
17.7845		43.7529	8.83552	Clic1	4	Clic1		114584	ENSMUSG00000007041	GO:0005244|GO:0005254|GO:0005615|GO:0005634|GO:0005635|GO:0005737|GO:0005739|GO:0005886|GO:0006810|GO:0006811|GO:0006821|GO:0016020|GO:0016021|GO:0031965|GO:0031982|GO:0034707|GO:0034765|GO:0045296|GO:0045669|GO:0048471|GO:0051726|GO:0051881|GO:0070062|GO:0070527|GO:0072562|GO:1902476	chr17	Q542F1	chloride intracellular channel 1 [Source:MGI Symbol;Acc:MGI:2148924]	35058749	protein_coding	ENSMUST00000007257|ENSMUST00000172599	35049966	+
96.3817	7.61408		17.9546		3	Cmklr1		14747	ENSMUSG00000042190	GO:0004871|GO:0004930|GO:0005886|GO:0006935|GO:0007165|GO:0007186|GO:0010759|GO:0016020|GO:0016021|GO:0032088|GO:0032695|GO:0045600|GO:0050848	chr5	E9Q8N2|Q497D3	chemokine-like receptor 1 [Source:MGI Symbol;Acc:MGI:109603]	113650426	protein_coding	ENSMUST00000047936|ENSMUST00000132065|ENSMUST00000142854|ENSMUST00000151460	113612354	-
11.3315		16.2565			2	Cmtm3		68119	ENSMUSG00000031875	GO:0005125|GO:0005515|GO:0005615|GO:0005737|GO:0006935|GO:0010469|GO:0016020|GO:0016021|GO:0031965|GO:0050861	chr8	A0A1D5RLE8|A0A1D5RLU9|A0A1D5RM50	CKLF-like MARVEL transmembrane domain containing 3 [Source:MGI Symbol;Acc:MGI:2447162]	104347672	protein_coding	ENSMUST00000034343|ENSMUST00000211885|ENSMUST00000211996|ENSMUST00000212081|ENSMUST00000212139|ENSMUST00000212399|ENSMUST00000212734|ENSMUST00000212948	104339410	+
29.3377		27.4501	9.48572	Cmtm6	4	Cmtm6		67213	ENSMUSG00000032434	GO:0003674|GO:0005125|GO:0005615|GO:0006935|GO:0008150|GO:0010469|GO:0016020|GO:0016021|GO:0070062	chr9		CKLF-like MARVEL transmembrane domain containing 6 [Source:MGI Symbol;Acc:MGI:2447165]	114749344	protein_coding	ENSMUST00000035007|ENSMUST00000217637	114731116	+
65.7529	5.40494		11.4167		3	Cmtm7		102545	ENSMUSG00000032436	GO:0002337|GO:0003674|GO:0005125|GO:0005615|GO:0006935|GO:0010469|GO:0016020|GO:0016021	chr9	A0A1L1SRR1	CKLF-like MARVEL transmembrane domain containing 7 [Source:MGI Symbol;Acc:MGI:2447166]	114781856	protein_coding		114756836	-
5.43886					1	Cndp2		66054	ENSMUSG00000024644	GO:0004180|GO:0005654|GO:0005737|GO:0005829|GO:0006508|GO:0008152|GO:0008233|GO:0008237|GO:0016787|GO:0016805|GO:0046872|GO:0070062|GO:0102008|GO:0103046	chr18		CNDP dipeptidase 2 (metallopeptidase M20 family) [Source:MGI Symbol;Acc:MGI:1913304]	84685633	protein_coding	ENSMUST00000025546|ENSMUST00000168419	84667470	-
		5.98467			1	Cnn2		12798	ENSMUSG00000004665	GO:0001725|GO:0003779|GO:0005516|GO:0005856|GO:0005925|GO:0007010|GO:0010628|GO:0016020|GO:0030097|GO:0030336|GO:0031032|GO:0032970|GO:0042060|GO:0042127|GO:0045296|GO:0050765|GO:0070062|GO:0071260	chr10	D3Z7R6|Q543F3	calponin 2 [Source:MGI Symbol;Acc:MGI:105093]	79996062	protein_coding	ENSMUST00000004784|ENSMUST00000105374	79988584	+
			29.6905		1	Cnr2		12802	ENSMUSG00000062585	GO:0004871|GO:0004930|GO:0004949|GO:0005886|GO:0006954|GO:0007165|GO:0007186|GO:0016020|GO:0016021|GO:0030425|GO:0030595|GO:0038171|GO:0042995|GO:0043204	chr4		cannabinoid receptor 2 (macrophage) [Source:MGI Symbol;Acc:MGI:104650]	135920207	protein_coding	ENSMUST00000068830|ENSMUST00000097843	135895394	+
23.5066		20.0216			2	Col15a1		12819	ENSMUSG00000028339	GO:0005198|GO:0005576|GO:0005578|GO:0005581|GO:0005604|GO:0005615|GO:0007155|GO:0031012|GO:0070062	chr4	A2AJY2|A2AJY4|A2AJY5|A2AJY6|A2AJY7	collagen, type XV, alpha 1 [Source:MGI Symbol;Acc:MGI:88449]	47313167	protein_coding	ENSMUST00000082303|ENSMUST00000102917|ENSMUST00000107730|ENSMUST00000107731|ENSMUST00000124105|ENSMUST00000140094|ENSMUST00000140413|ENSMUST00000146967|ENSMUST00000148103	47208161	+
27.261				Col27a1	2	Col27a1		373864	ENSMUSG00000045672	GO:0003431|GO:0005201|GO:0005576|GO:0005578|GO:0005581|GO:0005583|GO:0030198|GO:0046872	chr4	V9GXJ0|V9GXJ7	collagen, type XXVII, alpha 1 [Source:MGI Symbol;Acc:MGI:2672118]	63334991	protein_coding	ENSMUST00000036300|ENSMUST00000125504|ENSMUST00000148751|ENSMUST00000149856|ENSMUST00000151992|ENSMUST00000183913|ENSMUST00000184067	63214004	+
		38.6589			1	Comp		12845	ENSMUSG00000031849	GO:0002020|GO:0003417|GO:0005509|GO:0005515|GO:0005518|GO:0005576|GO:0005578|GO:0005615|GO:0006915|GO:0007155|GO:0008201|GO:0030198|GO:0031012|GO:0043066|GO:0043395|GO:0060173|GO:0070062	chr8	A0A1D5RM48|A0A1D5RMB8	cartilage oligomeric matrix protein [Source:MGI Symbol;Acc:MGI:88469]	70382066	protein_coding	ENSMUST00000003659|ENSMUST00000212439|ENSMUST00000212488|ENSMUST00000213072	70373558	+
10.5552				Coro1a	2	Coro1a		12721	ENSMUSG00000030707	GO:0001772|GO:0001845|GO:0001891|GO:0003723|GO:0003779|GO:0003785|GO:0005515|GO:0005737|GO:0005769|GO:0005829|GO:0005856|GO:0005884|GO:0005886|GO:0005911|GO:0005938|GO:0006816|GO:0006909|GO:0007015|GO:0008022|GO:0008064|GO:0008092|GO:0008360|GO:0015629|GO:0016020|GO:0016477|GO:0030027|GO:0030036|GO:0030335|GO:0030424|GO:0030595|GO:0030670|GO:0030833|GO:0030864|GO:0031252|GO:0031339|GO:0031410|GO:…	chr7	A0A0U1RPY8|D3YW57|D3YXM2|G3UX53|G3UYK8|Q3U1N0	coronin, actin binding protein 1A [Source:MGI Symbol;Acc:MGI:1345961]	126707787	protein_coding	ENSMUST00000032949|ENSMUST00000106364|ENSMUST00000123511|ENSMUST00000126193|ENSMUST00000131415|ENSMUST00000133718|ENSMUST00000135087|ENSMUST00000140896|ENSMUST00000173108|ENSMUST00000173116|ENSMUST00000174579|ENSMUST00000205515	126699773	-
5.04031					1	Coro1b		23789	ENSMUSG00000024835	GO:0001725|GO:0003779|GO:0005515|GO:0005737|GO:0005829|GO:0005856|GO:0005884|GO:0005886|GO:0005925|GO:0015629|GO:0016477|GO:0030027|GO:0030036|GO:0031252|GO:0031529|GO:0034316|GO:0035767|GO:0036120|GO:0042060|GO:0042802|GO:0045296|GO:0048471|GO:0051015|GO:0051017|GO:0070062|GO:0071672|GO:0071933|GO:0071944|GO:0090135|GO:1902463|GO:2000394	chr19	A2RS22|D3YUG6	coronin, actin binding protein 1B [Source:MGI Symbol;Acc:MGI:1345963]	4154035	protein_coding	ENSMUST00000008893|ENSMUST00000123874|ENSMUST00000134194|ENSMUST00000135498|ENSMUST00000140419|ENSMUST00000142878|ENSMUST00000143613|ENSMUST00000148189|ENSMUST00000148733	4148619	+
6.15091					1	Cotl1		72042	ENSMUSG00000031827	GO:0003779|GO:0005515|GO:0005575|GO:0005622|GO:0005634|GO:0005737|GO:0005856|GO:0019899|GO:0050832|GO:0070062	chr8	A0A1D5RLP1|Q544F6	coactosin-like 1 (Dictyostelium) [Source:MGI Symbol;Acc:MGI:1919292]	119840544	protein_coding		119809222	-
15.4827			5.34801		2	Cracr2b		213573	ENSMUSG00000048200	GO:0002115|GO:0005509|GO:0005515|GO:0005737|GO:0034613|GO:2001256	chr7	E9PXF1|E9PZB6|E9Q196|E9Q2F1|F6VRL7	calcium release activated channel regulator 2B [Source:MGI Symbol;Acc:MGI:2446129]	141466613	protein_coding	ENSMUST00000053670|ENSMUST00000116247|ENSMUST00000163833|ENSMUST00000165194|ENSMUST00000167491|ENSMUST00000167572|ENSMUST00000170879|ENSMUST00000171994|ENSMUST00000172215	141461094	+
5.56281		5.77981			2	Creg1		433375	ENSMUSG00000040713	GO:0005576|GO:0005615|GO:0005667|GO:0006355|GO:0008134|GO:0040008|GO:0048037|GO:0070062	chr1	J3QP41|K4DI63	cellular repressor of E1A-stimulated genes 1 [Source:MGI Symbol;Acc:MGI:1344382]	165775308	protein_coding	ENSMUST00000040298|ENSMUST00000111432|ENSMUST00000140769	165763746	+
5.05152		7.23881			2	Crlf3		54394	ENSMUSG00000017561	GO:0000082|GO:0005737|GO:0005829|GO:0005886|GO:0030308|GO:0042802|GO:0045893|GO:0045944|GO:0046427|GO:0071158	chr11	J3QMV5|J3QP70|J3QPM4	cytokine receptor-like factor 3 [Source:MGI Symbol;Acc:MGI:1860086]	80080991	protein_coding		80046493	-
73.6793	10.8594	28.7103	27.0418	Cryba4	5	Cryba4	27.8761	12959	ENSMUSG00000066975	GO:0005212|GO:0007601|GO:0043010	chr5	E9QAS6|Q3V1A0	crystallin, beta A4 [Source:MGI Symbol;Acc:MGI:102716]	112252518	protein_coding	ENSMUST00000086629|ENSMUST00000112383|ENSMUST00000112385	112246493	-
107.659	13.3688	32.4338	22.7296	Crybb1	5	Crybb1	27.5817	12960	ENSMUSG00000029343	GO:0005212|GO:0005515|GO:0007601	chr5	E9PYP8	crystallin, beta B1 [Source:MGI Symbol;Acc:MGI:104992]	112269585	protein_coding	ENSMUST00000031286|ENSMUST00000112375|ENSMUST00000131673	112255815	+
		5.65904			1	Crybg1		11630	ENSMUSG00000019866	GO:0003674|GO:0005575|GO:0008150	chr10	A0A0G2JG52|E9PVP1	crystallin beta-gamma domain containing 1 [Source:MGI Symbol;Acc:MGI:109544]	44148853	protein_coding	ENSMUST00000020017|ENSMUST00000200401	43950636	-
6.79209		5.85316			2	Cryl1		68631	ENSMUSG00000021947	GO:0003857|GO:0005737|GO:0005829|GO:0006631|GO:0016491|GO:0042803|GO:0050104|GO:0055114|GO:0070062|GO:0070403	chr14	A7VMV2	crystallin, lambda 1 [Source:MGI Symbol;Acc:MGI:1915881]	57398529	protein_coding		57274993	-
80.9877	10.4341	26.5111	24.141	Csf1r	5	Csf1r	25.326	12978	ENSMUSG00000024621	GO:0000166|GO:0001934|GO:0002376|GO:0004672|GO:0004713|GO:0004714|GO:0005011|GO:0005515|GO:0005524|GO:0005654|GO:0005886|GO:0006468|GO:0006954|GO:0007169|GO:0007411|GO:0008283|GO:0008284|GO:0008285|GO:0008360|GO:0009986|GO:0016020|GO:0016021|GO:0016301|GO:0016310|GO:0016740|GO:0018108|GO:0019221|GO:0019903|GO:0019955|GO:0021772|GO:0021879|GO:0030097|GO:0030316|GO:0030335|GO:0031529|GO:0036006|GO:…	chr18	Q0P635	colony stimulating factor 1 receptor [Source:MGI Symbol;Acc:MGI:1339758]	61132149	protein_coding	ENSMUST00000025523|ENSMUST00000115268	61105572	+
6.62051					1	Csf2ra		12982	ENSMUSG00000059326	GO:0004896|GO:0004902|GO:0005886|GO:0016020|GO:0016021|GO:0019221|GO:0038158|GO:0051916|GO:0097011	chr19		colony stimulating factor 2 receptor, alpha, low-affinity (granulocyte-macrophage) [Source:MGI Symbol;Acc:MGI:1339754]	61228418	protein_coding	ENSMUST00000076046	61224402	-
67.8655	8.42507		16.3043		3	Csf2rb		12983	ENSMUSG00000071713	GO:0001558|GO:0004896|GO:0005515|GO:0016020|GO:0016021|GO:0019221	chr15		colony stimulating factor 2 receptor, beta, low-affinity (granulocyte-macrophage) [Source:MGI Symbol;Acc:MGI:1339759]	78351000	protein_coding	ENSMUST00000096355	78325990	+
34.6464				Csf2rb	2	Csf2rb2		12984	ENSMUSG00000071714	GO:0004896|GO:0005886|GO:0016020|GO:0016021|GO:0019221	chr15		colony stimulating factor 2 receptor, beta 2, low-affinity (granulocyte-macrophage) [Source:MGI Symbol;Acc:MGI:1339760]	78305603	protein_coding	ENSMUST00000096356	78282517	-
69.057	5.36772		10.0912	Csf3r	4	Csf3r		12986	ENSMUSG00000028859	GO:0004896|GO:0005515|GO:0007155|GO:0016020|GO:0016021|GO:0019221|GO:0030593|GO:0045637|GO:0051916|GO:0097186	chr4		colony stimulating factor 3 receptor (granulocyte) [Source:MGI Symbol;Acc:MGI:1339755]	126044440	protein_coding	ENSMUST00000030673|ENSMUST00000106162|ENSMUST00000140426|ENSMUST00000153968	126024550	+
8.8178		7.27066			2	Csk		12988	ENSMUSG00000032312	GO:0000166|GO:0001817|GO:0002250|GO:0002376|GO:0004672|GO:0004713|GO:0004715|GO:0005102|GO:0005515|GO:0005524|GO:0005737|GO:0005886|GO:0005911|GO:0006468|GO:0007169|GO:0007417|GO:0007420|GO:0008285|GO:0010989|GO:0016020|GO:0016301|GO:0016310|GO:0016740|GO:0018108|GO:0019903|GO:0030154|GO:0031234|GO:0032715|GO:0033673|GO:0034236|GO:0034332|GO:0035556|GO:0038083|GO:0042802|GO:0042997|GO:0043406|GO:…	chr9	A0A1L1SQQ5|A0A1L1SR46|A0A1L1STA1	c-src tyrosine kinase [Source:MGI Symbol;Acc:MGI:88537]	57653631	protein_coding	ENSMUST00000034863|ENSMUST00000213660|ENSMUST00000213943|ENSMUST00000215396|ENSMUST00000215958|ENSMUST00000216934|ENSMUST00000216979|ENSMUST00000217128|ENSMUST00000217314	57626646	-
18.584		12.1025		Cst3	3	Cst3		13010	ENSMUSG00000027447	GO:0001540|GO:0001654|GO:0001666|GO:0001775|GO:0002020|GO:0004866|GO:0004869|GO:0005576|GO:0005604|GO:0005615|GO:0005737|GO:0005764|GO:0005771|GO:0005783|GO:0006915|GO:0006952|GO:0006979|GO:0007420|GO:0007431|GO:0007566|GO:0008284|GO:0008584|GO:0009636|GO:0009743|GO:0010035|GO:0010466|GO:0010711|GO:0010716|GO:0010951|GO:0014070|GO:0030414|GO:0030424|GO:0031667|GO:0031965|GO:0031982|GO:0032355|GO:…	chr2	A2APX3	cystatin C [Source:MGI Symbol;Acc:MGI:102519]	148875692	protein_coding	ENSMUST00000028938|ENSMUST00000144845|ENSMUST00000149691	148871722	-
			20.7158		1	Cst7		13011	ENSMUSG00000068129	GO:0002020|GO:0004869|GO:0005576|GO:0005615|GO:0010466|GO:0030414|GO:2000117	chr2		cystatin F (leukocystatin) [Source:MGI Symbol;Acc:MGI:1298217]	150578944	protein_coding		150570415	+
		7.21451			1	Ctbp2		13017	ENSMUSG00000030970	GO:0003682|GO:0003713|GO:0003714|GO:0005515|GO:0005634|GO:0005829|GO:0006351|GO:0006355|GO:0008152|GO:0016491|GO:0016616|GO:0016618|GO:0017053|GO:0019901|GO:0030054|GO:0030154|GO:0030267|GO:0032403|GO:0035563|GO:0042803|GO:0042974|GO:0045202|GO:0045892|GO:0045944|GO:0048386|GO:0050872|GO:0051287|GO:0055114|GO:0097470|GO:1990830	chr7	E9PWQ9|E9PX05|E9PZG2|E9Q0T4|E9Q0V8|E9Q123|E9Q4S8|E9Q815|E9QA96|Q3UGL5|Q91YZ2	C-terminal binding protein 2 [Source:MGI Symbol;Acc:MGI:1201686]	133124354	protein_coding	ENSMUST00000033269|ENSMUST00000155996|ENSMUST00000163601|ENSMUST00000164739|ENSMUST00000164896|ENSMUST00000165457|ENSMUST00000165534|ENSMUST00000166400|ENSMUST00000166439|ENSMUST00000167218|ENSMUST00000168238|ENSMUST00000168762|ENSMUST00000168958|ENSMUST00000169570|ENSMUST00000170459|ENSMUST00000171022|ENSMUST00000171727|ENSMUST00000171882|ENSMUST00000171968|ENSMUST00000172341	132987563	-
8.33889					1	Ctc1		68964	ENSMUSG00000020898	GO:0000723|GO:0000781|GO:0000784|GO:0003677|GO:0003697|GO:0005515|GO:0005634|GO:0005694|GO:0006974|GO:0007568|GO:0010389|GO:0010833|GO:0032211|GO:0035264|GO:0042162|GO:0045740|GO:0048146|GO:0048536|GO:0048538|GO:0048539|GO:0051276|GO:0071425|GO:0090399|GO:0098505|GO:1990879	chr11	E0CXE7|E0CXT1	CTS telomere maintenance complex component 1 [Source:MGI Symbol;Acc:MGI:1916214]	69036473	protein_coding		69015911	+
	9.09152		10.4896		2	Ctla2b		13025	ENSMUSG00000074874	GO:0004869|GO:0005515|GO:0006508|GO:0008234|GO:0010951	chr13	A0A0R4J245	cytotoxic T lymphocyte-associated protein 2 beta [Source:MGI Symbol;Acc:MGI:88555]	60897447	protein_coding	ENSMUST00000021884|ENSMUST00000171347|ENSMUST00000225439|ENSMUST00000225732	60895350	-
8.21211					1	Ctns		83429	ENSMUSG00000005949	GO:0002088|GO:0005764|GO:0005765|GO:0005770|GO:0005886|GO:0006749|GO:0006810|GO:0007420|GO:0007616|GO:0007625|GO:0007628|GO:0008542|GO:0010730|GO:0010918|GO:0015184|GO:0015811|GO:0016020|GO:0016021|GO:0042438|GO:0042470|GO:0043231|GO:0045111|GO:0046034|GO:0050890|GO:0070062|GO:1903427	chr11	Q542U5	cystinosis, nephropathic [Source:MGI Symbol;Acc:MGI:1932872]	73199042	protein_coding		73183596	-
8.60818					1	Ctsa		19025	ENSMUSG00000017760	GO:0004180|GO:0004185|GO:0005515|GO:0005654|GO:0005739|GO:0005764|GO:0005765|GO:0006508|GO:0008233|GO:0016020|GO:0016787|GO:0031647|GO:0043231|GO:0051603|GO:0070062|GO:1904715	chr2	A2A5J6|A2A5J7|A2A5J8|A2A5J9|G3X8T3|Q544R6	cathepsin A [Source:MGI Symbol;Acc:MGI:97748]	164841032	protein_coding		164832873	+
17.5637	6.54921	40.4366	6.85907	Ctsc	5	Ctsc	12.2114	13032	ENSMUSG00000030560	GO:0001913|GO:0004197|GO:0004252|GO:0005615|GO:0005654|GO:0005764|GO:0005783|GO:0005794|GO:0005813|GO:0006508|GO:0006915|GO:0007568|GO:0008233|GO:0008234|GO:0010033|GO:0016020|GO:0016505|GO:0016787|GO:0019902|GO:0031404|GO:0042802|GO:0043231|GO:0043621|GO:0051087|GO:0051603|GO:0070062|GO:1903052|GO:2001235	chr7	D3Z220|Q3U7T5|Q3UBY5	cathepsin C [Source:MGI Symbol;Acc:MGI:109553]	88310888	protein_coding	ENSMUST00000032779|ENSMUST00000128791|ENSMUST00000131108|ENSMUST00000139159|ENSMUST00000152834	88278085	+
19.9173		10.6376	6.32697	Ctsd	4	Ctsd		13033	ENSMUSG00000007891	GO:0000045|GO:0004190|GO:0005576|GO:0005615|GO:0005739|GO:0005764|GO:0006508|GO:0008233|GO:0016787|GO:0030163|GO:0031012|GO:0042470|GO:0045121|GO:0070062	chr7	F8WIR1|Q3UCD9	cathepsin D [Source:MGI Symbol;Acc:MGI:88562]	142388038	protein_coding	ENSMUST00000066401|ENSMUST00000151120|ENSMUST00000153679	142375911	-
29.009	7.13514		12.7859		3	Ctsh		13036	ENSMUSG00000032359	GO:0001656|GO:0001913|GO:0002250|GO:0002764|GO:0004175|GO:0004177|GO:0004197|GO:0004252|GO:0005615|GO:0005764|GO:0005829|GO:0006508|GO:0006915|GO:0006919|GO:0008233|GO:0008234|GO:0008284|GO:0008656|GO:0010628|GO:0010634|GO:0010813|GO:0010815|GO:0010952|GO:0016505|GO:0016787|GO:0030108|GO:0030335|GO:0031638|GO:0031648|GO:0032526|GO:0033619|GO:0036464|GO:0043066|GO:0043129|GO:0043231|GO:0045766|GO:…	chr9	A0A087WR20|D3YVI3|D3Z437|D7UEQ9	cathepsin H [Source:MGI Symbol;Acc:MGI:107285]	90076089	protein_coding	ENSMUST00000034915|ENSMUST00000123320|ENSMUST00000127842|ENSMUST00000132718|ENSMUST00000142750|ENSMUST00000143172|ENSMUST00000151219|ENSMUST00000185459|ENSMUST00000186126|ENSMUST00000187437|ENSMUST00000190338	90054152	+
30.4383	13.1071	49.2901	25.6936	Ctss	5	Ctss	28.066	13040	ENSMUSG00000038642	GO:0001968|GO:0002250|GO:0004197|GO:0005518|GO:0005615|GO:0005764|GO:0006508|GO:0006955|GO:0008233|GO:0008234|GO:0010447|GO:0016020|GO:0016485|GO:0016787|GO:0019882|GO:0030574|GO:0031905|GO:0034769|GO:0043231|GO:0043236|GO:0043394|GO:0048002|GO:0050729|GO:0051603|GO:0097067|GO:2001259	chr3	F6WR04	cathepsin S [Source:MGI Symbol;Acc:MGI:107341]	95556403	protein_coding	ENSMUST00000015667|ENSMUST00000116304	95526786	+
25.0483		10.0984	7.23186	Ctsz	4	Ctsz		64138	ENSMUSG00000016256	GO:0004180|GO:0004197|GO:0005615|GO:0005764|GO:0005783|GO:0006508|GO:0008233|GO:0008234|GO:0009986|GO:0010757|GO:0010977|GO:0016787|GO:0030426|GO:0031410|GO:0032091|GO:0043231|GO:0043525|GO:0051603|GO:0060441|GO:0070062|GO:0099738|GO:1901214|GO:2000179	chr2	Q545I6	cathepsin Z [Source:MGI Symbol;Acc:MGI:1891190]	174439039	protein_coding	ENSMUST00000016400	174427493	-
5.92041		8.9757	5.96569		3	Cttnbp2nl		80281	ENSMUSG00000062127	GO:0005737|GO:0005856|GO:0006470|GO:0015629|GO:0032410|GO:0034763|GO:0051721	chr3	A0A0G2JFS0	CTTNBP2 N-terminal like [Source:MGI Symbol;Acc:MGI:1933137]	105053146	protein_coding	ENSMUST00000077548|ENSMUST00000098763|ENSMUST00000197437|ENSMUST00000199002	105001915	-
40.6985	10.0107	23.3848	26.7737	Cx3cr1	5	Cx3cr1	25.0792	13051	ENSMUSG00000052336	GO:0001774|GO:0002052|GO:0002282|GO:0002881|GO:0004871|GO:0004896|GO:0004930|GO:0005886|GO:0006935|GO:0007155|GO:0007165|GO:0007186|GO:0007613|GO:0016020|GO:0016021|GO:0016495|GO:0016525|GO:0019221|GO:0019960|GO:0021795|GO:0030336|GO:0032809|GO:0043005|GO:0045766|GO:0048246|GO:0048471|GO:0070098|GO:0071222|GO:0071560|GO:1900272|GO:2001240	chr9	Q543X3	chemokine (C-X3-C motif) receptor 1 [Source:MGI Symbol;Acc:MGI:1333815]	120069879	protein_coding	ENSMUST00000064165|ENSMUST00000177637|ENSMUST00000215016	119901616	-
40.0924	5.44285		7.81529	Cxcl16	4	Cxcl16		66102	ENSMUSG00000018920	GO:0005041|GO:0005044|GO:0005125|GO:0005615|GO:0006898|GO:0006935|GO:0008009|GO:0010469|GO:0010818|GO:0016020|GO:0016021|GO:0030307|GO:0030335|GO:0034097|GO:0034341|GO:0034612|GO:0042379|GO:0048247|GO:0071222	chr11	A2CFE9|I7HIQ2	chemokine (C-X-C motif) ligand 16 [Source:MGI Symbol;Acc:MGI:1932682]	70459984	protein_coding		70453983	-
				Cxcl3	1	Cxcl3		330122	ENSMUSG00000029379	GO:0005125|GO:0005515|GO:0005576|GO:0005615|GO:0005623|GO:0006935|GO:0006952|GO:0006954|GO:0006955|GO:0007186|GO:0007204|GO:0008009|GO:0010469|GO:0030593|GO:0032496|GO:0042127|GO:0045236|GO:0070098|GO:0071222|GO:0090023	chr5		chemokine (C-X-C motif) ligand 3 [Source:MGI Symbol;Acc:MGI:3037818]	90789600	protein_coding	ENSMUST00000031326|ENSMUST00000201840	90786103	+
		67.1523			1	Cxcl9		17329	ENSMUSG00000029417	GO:0002690|GO:0005125|GO:0005576|GO:0005615|GO:0006935|GO:0006952|GO:0006954|GO:0006955|GO:0007186|GO:0008009|GO:0009897|GO:0010469|GO:0010818|GO:0030816|GO:0032496|GO:0042127|GO:0043950|GO:0045663|GO:0048248|GO:0051281|GO:0051607|GO:0070098|GO:1901741	chr5		chemokine (C-X-C motif) ligand 9 [Source:MGI Symbol;Acc:MGI:1352449]	92328079	protein_coding	ENSMUST00000113093|ENSMUST00000202404	92321347	-
27.4177		10.7225			2	Cyb561a3		225912	ENSMUSG00000034445	GO:0005764|GO:0005765|GO:0005768|GO:0016020|GO:0016021|GO:0016491|GO:0031902|GO:0046872|GO:0055114	chr19		cytochrome b561 family, member A3 [Source:MGI Symbol;Acc:MGI:2686925]	10588548	protein_coding	ENSMUST00000168445	10577454	+
51.8622	9.97939		13.2837	Cyba	4	Cyba		13057	ENSMUSG00000006519	GO:0001666|GO:0001725|GO:0001938|GO:0003106|GO:0005515|GO:0005634|GO:0005737|GO:0005739|GO:0005768|GO:0005794|GO:0005886|GO:0005925|GO:0006801|GO:0006954|GO:0008217|GO:0009055|GO:0014823|GO:0014895|GO:0016020|GO:0016021|GO:0016175|GO:0016324|GO:0016491|GO:0017004|GO:0017124|GO:0020037|GO:0022900|GO:0030307|GO:0030425|GO:0031667|GO:0032755|GO:0032760|GO:0032930|GO:0033864|GO:0034137|GO:0042493|GO:…	chr8	B3VQI8	cytochrome b-245, alpha polypeptide [Source:MGI Symbol;Acc:MGI:1316658]	122432930	protein_coding		122424776	-
18.9073	6.33639		15.2688		3	Cybb		13058	ENSMUSG00000015340	GO:0005244|GO:0005515|GO:0005622|GO:0005635|GO:0005737|GO:0005739|GO:0005783|GO:0005791|GO:0005794|GO:0005886|GO:0005887|GO:0006801|GO:0006811|GO:0006954|GO:0007584|GO:0009055|GO:0016020|GO:0016021|GO:0016175|GO:0016491|GO:0020037|GO:0022900|GO:0030425|GO:0034765|GO:0042493|GO:0042535|GO:0042554|GO:0043020|GO:0043025|GO:0045087|GO:0045335|GO:0045730|GO:0045766|GO:0046872|GO:0046982|GO:0048471|GO:…	chrX	E9Q7S3|E9Q802|Q3U6G0	cytochrome b-245, beta polypeptide [Source:MGI Symbol;Acc:MGI:88574]	9487771	protein_coding	ENSMUST00000015484|ENSMUST00000131591|ENSMUST00000154503|ENSMUST00000164685|ENSMUST00000170885	9435252	-
		6.37668			1	Cyfip1		20430	ENSMUSG00000030447	GO:0000340|GO:0001726|GO:0003779|GO:0005515|GO:0005522|GO:0005737|GO:0005845|GO:0005925|GO:0006417|GO:0007275|GO:0007399|GO:0008360|GO:0016601|GO:0030027|GO:0030032|GO:0030054|GO:0030154|GO:0031175|GO:0031209|GO:0031529|GO:0032403|GO:0032433|GO:0032869|GO:0042995|GO:0043005|GO:0043025|GO:0043195|GO:0043197|GO:0044294|GO:0044295|GO:0045202|GO:0045773|GO:0048365|GO:0048471|GO:0048675|GO:0050772|GO:…	chr7	A0A0R4J119|A0A0U1RQ05|G3UZI5	cytoplasmic FMR1 interacting protein 1 [Source:MGI Symbol;Acc:MGI:1338801]	55932602	protein_coding	ENSMUST00000032629|ENSMUST00000085255|ENSMUST00000163845|ENSMUST00000168271|ENSMUST00000173267|ENSMUST00000173384|ENSMUST00000173497|ENSMUST00000173783|ENSMUST00000174660|ENSMUST00000174793|ENSMUST00000205656|ENSMUST00000206862	55841745	+
		5.08053			1	Cyp2r1		244209	ENSMUSG00000030670	GO:0004497|GO:0005506|GO:0005783|GO:0005789|GO:0008395|GO:0010038|GO:0010164|GO:0010212|GO:0016020|GO:0016021|GO:0016491|GO:0016705|GO:0020037|GO:0030343|GO:0031090|GO:0036378|GO:0042359|GO:0043231|GO:0046872|GO:0055114	chr7	A0A1B0GRJ1|D3YTX0|D6RCU9|F6RCB2|Q32MW1	cytochrome P450, family 2, subfamily r, polypeptide 1 [Source:MGI Symbol;Acc:MGI:2449771]	114562972	protein_coding	ENSMUST00000032908|ENSMUST00000119712|ENSMUST00000128587|ENSMUST00000133484|ENSMUST00000138712|ENSMUST00000147428|ENSMUST00000211506	114549682	-
7.76746					1	Cyp4f13		170716	ENSMUSG00000024055	GO:0004497|GO:0005506|GO:0005575|GO:0006691|GO:0016020|GO:0016021|GO:0016491|GO:0016705|GO:0020037|GO:0046872|GO:0055114	chr17	B8JK07|D6RH52|E9Q4L9|G3UVU3|Q99N19	cytochrome P450, family 4, subfamily f, polypeptide 13 [Source:MGI Symbol;Acc:MGI:2158641]	32947402	protein_coding	ENSMUST00000075253|ENSMUST00000123653|ENSMUST00000137222|ENSMUST00000139353|ENSMUST00000141325|ENSMUST00000145683|ENSMUST00000146718	32924688	-
		10.1153			1	Cyp4v3		102294	ENSMUSG00000079057	GO:0004497|GO:0005506|GO:0005575|GO:0005783|GO:0005789|GO:0006629|GO:0010430|GO:0016020|GO:0016021|GO:0016491|GO:0016705|GO:0020037|GO:0046872|GO:0055114	chr8	B2RSR0	cytochrome P450, family 4, subfamily v, polypeptide 3 [Source:MGI Symbol;Acc:MGI:2142763]	45333216	protein_coding	ENSMUST00000095328	45304944	-
		52.4487	18.0015	Cysltr1	3	Cysltr1		58861	ENSMUSG00000052821	GO:0002437|GO:0003013|GO:0004871|GO:0004930|GO:0004974|GO:0005515|GO:0005886|GO:0005887|GO:0006816|GO:0006935|GO:0007165|GO:0007166|GO:0007186|GO:0007200|GO:0007218|GO:0008528|GO:0016020|GO:0016021|GO:0061737	chrX		cysteinyl leukotriene receptor 1 [Source:MGI Symbol;Acc:MGI:1926218]	106603679	protein_coding	ENSMUST00000064892|ENSMUST00000113480	106574346	-
63.2577	8.77912	35.0822	13.4806	Cyth4	5	Cyth4	24.2814	72318	ENSMUSG00000018008	GO:0005085|GO:0005086|GO:0005886|GO:0008289|GO:0016020|GO:0032012|GO:0065009	chr15	Q3U0C0	cytohesin 4 [Source:MGI Symbol;Acc:MGI:2441702]	78622019	protein_coding	ENSMUST00000043069	78597047	+
		9.90258			1	D330045A20Rik		102871	ENSMUSG00000042498	GO:0003677|GO:0003697|GO:0003723|GO:0005575|GO:0005657|GO:0005694|GO:0008150|GO:2000042	chrX		RIKEN cDNA D330045A20 gene [Source:MGI Symbol;Acc:MGI:2147848]	139554582	protein_coding		139480367	+
		15.1185			1	Dab2		13132	ENSMUSG00000022150	GO:0001650|GO:0001934|GO:0005730|GO:0005886|GO:0005905|GO:0005925|GO:0006898|GO:0008022|GO:0010718|GO:0010862|GO:0030136|GO:0030335|GO:0030511|GO:0032091|GO:0032436|GO:0035026|GO:0035615|GO:0038024|GO:0043066|GO:0043231|GO:0045807|GO:0045892|GO:0045893|GO:0046332|GO:0060391|GO:0060766|GO:0070022|GO:0070062|GO:0090090|GO:1903077|GO:2000096|GO:2000370|GO:2000643	chr15	A0A0R4J104|A0A1Y7VGS2|E0CXT5|E0CYJ2|E0CZ53|E9PX84|E9QL31|F6TQN9|Q3TRE6|Q9DCE6	disabled 2, mitogen-responsive phosphoprotein [Source:MGI Symbol;Acc:MGI:109175]	6440712	protein_coding	ENSMUST00000078019|ENSMUST00000080880|ENSMUST00000110663|ENSMUST00000110664|ENSMUST00000159046|ENSMUST00000159490|ENSMUST00000159552|ENSMUST00000160134|ENSMUST00000161040|ENSMUST00000161558|ENSMUST00000161812|ENSMUST00000162094|ENSMUST00000162140|ENSMUST00000163082	6299788	+
9.89916					1	Daglb		231871	ENSMUSG00000039206	GO:0005634|GO:0005765|GO:0005886|GO:0006629|GO:0007405|GO:0016020|GO:0016021|GO:0016042|GO:0016787|GO:0019369|GO:0022008|GO:0042136|GO:0046872	chr5		diacylglycerol lipase, beta [Source:MGI Symbol;Acc:MGI:2442032]	143505942	protein_coding	ENSMUST00000045593|ENSMUST00000155383|ENSMUST00000174273|ENSMUST00000199577	143464584	+
5.17909		7.24241			2	Dap		223453	ENSMUSG00000039168	GO:0005575|GO:0006914|GO:0006915|GO:0006919|GO:0010507|GO:0032088|GO:0034198|GO:0045892|GO:0070513|GO:0097190	chr15	A0A087WR57|A0A087WRC6|A0A087WSM4|Q3U706	death-associated protein [Source:MGI Symbol;Acc:MGI:1918190]	31274341	protein_coding		31224314	+
29.3826		13.537	5.32742	Dapp1	4	Dapp1		26377	ENSMUSG00000028159	GO:0005547|GO:0005737|GO:0005886|GO:0016020|GO:0030165|GO:0035091|GO:0043325	chr3	Q3TEK6|Q3UK44	dual adaptor for phosphotyrosine and 3-phosphoinositides 1 [Source:MGI Symbol;Acc:MGI:1347063]	137981545	protein_coding		137931007	-
		8.16197			1	Dbf4		27214	ENSMUSG00000002297	GO:0003676|GO:0004674|GO:0005634|GO:0006260|GO:0006468|GO:0007049|GO:0007089|GO:0008270|GO:0046872	chr5	B2RS44|E9PW04|F7AV51	DBF4 zinc finger [Source:MGI Symbol;Acc:MGI:1351328]	8422716	protein_coding		8396973	-
	5.21855				1	Dbn1		56320	ENSMUSG00000034675	GO:0003779|GO:0005515|GO:0005522|GO:0005622|GO:0005737|GO:0005886|GO:0005911|GO:0005921|GO:0005938|GO:0007015|GO:0007275|GO:0007399|GO:0010643|GO:0010644|GO:0015629|GO:0016020|GO:0030054|GO:0030154|GO:0030426|GO:0032507|GO:0042995|GO:0045296|GO:0048699|GO:0061351	chr13	A0A0R4J1E3|F7CPL2|Q3TRK3	drebrin 1 [Source:MGI Symbol;Acc:MGI:1931838]	55488111	protein_coding	ENSMUST00000021950|ENSMUST00000109921|ENSMUST00000109923|ENSMUST00000124480|ENSMUST00000127867|ENSMUST00000135705|ENSMUST00000139275|ENSMUST00000139516|ENSMUST00000175813	55473429	-
8.92793		7.40012			2	Dcxr		67880	ENSMUSG00000039450	GO:0005634|GO:0005881|GO:0005886|GO:0005902|GO:0005903|GO:0005975|GO:0005997|GO:0006006|GO:0006739|GO:0016020|GO:0016324|GO:0016491|GO:0016614|GO:0016655|GO:0042732|GO:0042802|GO:0050038|GO:0051289|GO:0055114|GO:0070062	chr11	A2AC16	dicarbonyl L-xylulose reductase [Source:MGI Symbol;Acc:MGI:1915130]	120727281	protein_coding	ENSMUST00000026144|ENSMUST00000106148|ENSMUST00000122883|ENSMUST00000125242	120725399	-
		8.79487			1	Ddah2		51793	ENSMUSG00000007039	GO:0000052|GO:0005737|GO:0005739|GO:0005815|GO:0005829|GO:0006525|GO:0006527|GO:0016403|GO:0016597|GO:0016787|GO:0045429|GO:0070062	chr17	G3UZR0|O08972	dimethylarginine dimethylaminohydrolase 2 [Source:MGI Symbol;Acc:MGI:1859016]	35062095	protein_coding	ENSMUST00000007255|ENSMUST00000173520|ENSMUST00000173562|ENSMUST00000174493	35059035	+
6.00859					1	Ddit4		74747	ENSMUSG00000020108	GO:0001666|GO:0001764|GO:0005622|GO:0005737|GO:0005739|GO:0005829|GO:0006915|GO:0007420|GO:0008283|GO:0009968|GO:0010801|GO:0030182|GO:0032007|GO:0033137|GO:0042771|GO:0043241|GO:0045820|GO:0048011|GO:0051607|GO:0071549|GO:0071889|GO:0072593|GO:1901216|GO:1902532	chr10	B7ZNP9	DNA-damage-inducible transcript 4 [Source:MGI Symbol;Acc:MGI:1921997]	59951834	protein_coding	ENSMUST00000020308	59949669	-
6.6563					1	Ddx31		227674	ENSMUSG00000026806	GO:0000166|GO:0003676|GO:0003723|GO:0004004|GO:0004386|GO:0005524|GO:0005634|GO:0005730|GO:0005737|GO:0005794|GO:0010501|GO:0016787|GO:0042254|GO:0043231	chr2		DEAD/H (Asp-Glu-Ala-Asp/His) box polypeptide 31 [Source:MGI Symbol;Acc:MGI:2682639]	28905571	protein_coding		28840406	+
		369.168			1	Ddx3y		26900	ENSMUSG00000069045	GO:0000166|GO:0003676|GO:0003723|GO:0004004|GO:0004386|GO:0005524|GO:0005634|GO:0005730|GO:0005737|GO:0005829|GO:0006413|GO:0007059|GO:0010468|GO:0010501|GO:0016020|GO:0016787|GO:0036464	chrY	A0A087WQV7	DEAD (Asp-Glu-Ala-Asp) box polypeptide 3, Y-linked [Source:MGI Symbol;Acc:MGI:1349406]	1286629	protein_coding	ENSMUST00000091190|ENSMUST00000187596|ENSMUST00000188182|ENSMUST00000188484	1260771	-
10.133		19.8464	6.03698		3	Def6		23853	ENSMUSG00000002257	GO:0005654|GO:0005829|GO:0016020	chr17	A0A0R4IZX1	differentially expressed in FDCP 6 [Source:MGI Symbol;Acc:MGI:1346328]	28228608	protein_coding	ENSMUST00000002327|ENSMUST00000146724	28207778	+
51.1436	5.81664		8.54652	Dennd1c	4	Dennd1c		70785	ENSMUSG00000002668	GO:0005085|GO:0005575|GO:0005737|GO:0005829|GO:0017112|GO:0030136|GO:0031410|GO:0065009	chr17		DENN/MADD domain containing 1C [Source:MGI Symbol;Acc:MGI:1918035]	57078510	protein_coding	ENSMUST00000011623	57066056	-
		47.3389	10.7949		2	Dennd2c		329727	ENSMUSG00000007379	GO:0017112|GO:0065009	chr3	E9Q4E4|G3UYA7	DENN/MADD domain containing 2C [Source:MGI Symbol;Acc:MGI:3036254]	103169769	protein_coding	ENSMUST00000166143|ENSMUST00000172288|ENSMUST00000173037|ENSMUST00000173206|ENSMUST00000174060|ENSMUST00000174486	103102604	+
		7.15326			1	Depdc7		211896	ENSMUSG00000027173	GO:0003674|GO:0005575|GO:0005622|GO:0007165|GO:0035556	chr2		DEP domain containing 7 [Source:MGI Symbol;Acc:MGI:2139258]	104742878	protein_coding	ENSMUST00000028595|ENSMUST00000144133	104721784	-
9.74774		5.04235			2	Dhrs3		20148	ENSMUSG00000066026	GO:0001523|GO:0003151|GO:0004745|GO:0016020|GO:0016021|GO:0016491|GO:0030278|GO:0042572|GO:0048387|GO:0052650|GO:0055114|GO:0060021|GO:0060349|GO:0060411	chr4	B1ARS9|G5E8W9|H7BX54	dehydrogenase/reductase (SDR family) member 3 [Source:MGI Symbol;Acc:MGI:1315215]	144928209	protein_coding	ENSMUST00000084184|ENSMUST00000105744|ENSMUST00000128926|ENSMUST00000133265|ENSMUST00000142808|ENSMUST00000154208|ENSMUST00000171001	144892827	+
8.49284					1	Dhx34		71723	ENSMUSG00000006019	GO:0000166|GO:0000956|GO:0003723|GO:0004386|GO:0005524|GO:0016020|GO:0016787|GO:2000623	chr7	A0A0R4J217|D3YTV3	DEAH (Asp-Glu-Ala-His) box polypeptide 34 [Source:MGI Symbol;Acc:MGI:1918973]	16222037	protein_coding	ENSMUST00000094816|ENSMUST00000118795|ENSMUST00000119102|ENSMUST00000121123|ENSMUST00000128452|ENSMUST00000133518|ENSMUST00000163968	16197147	-
		19.8012			1	Disc1		244667	ENSMUSG00000043051	GO:0000226|GO:0001764|GO:0001954|GO:0002052|GO:0005515|GO:0005634|GO:0005737|GO:0005739|GO:0005783|GO:0005813|GO:0005815|GO:0005829|GO:0005856|GO:0005871|GO:0005874|GO:0005886|GO:0007275|GO:0007399|GO:0008021|GO:0008104|GO:0010975|GO:0010976|GO:0014069|GO:0016020|GO:0016055|GO:0019894|GO:0021799|GO:0021846|GO:0021852|GO:0030054|GO:0030177|GO:0030286|GO:0030424|GO:0031929|GO:0032091|GO:0032403|GO:…	chr8	D3YYC9|Z4YLG9	disrupted in schizophrenia 1 [Source:MGI Symbol;Acc:MGI:2447658]	125261858	protein_coding		125054195	+
25.1352					1	Dnase2a		13423	ENSMUSG00000003812	GO:0000737|GO:0004518|GO:0004519|GO:0004520|GO:0004531|GO:0005764|GO:0006259|GO:0006308|GO:0006309|GO:0006915|GO:0007275|GO:0016787|GO:0030218|GO:0070062	chr8	D3Z512|D3Z5U3|Q3UM14|S4R1G0	deoxyribonuclease II alpha [Source:MGI Symbol;Acc:MGI:1329019]	84922915	protein_coding	ENSMUST00000003910|ENSMUST00000109744|ENSMUST00000128400|ENSMUST00000134569|ENSMUST00000135219|ENSMUST00000145292|ENSMUST00000148573|ENSMUST00000153215|ENSMUST00000155942	84908560	+
6.66489					1	Dnm2		13430	ENSMUSG00000033335	GO:0000139|GO:0000166|GO:0000266|GO:0001891|GO:0001917|GO:0002031|GO:0003281|GO:0003374|GO:0003924|GO:0005515|GO:0005525|GO:0005634|GO:0005737|GO:0005768|GO:0005794|GO:0005802|GO:0005813|GO:0005829|GO:0005856|GO:0005874|GO:0005886|GO:0005905|GO:0005925|GO:0006893|GO:0006897|GO:0006898|GO:0006909|GO:0007283|GO:0008017|GO:0009416|GO:0010592|GO:0014069|GO:0016020|GO:0016787|GO:0017124|GO:0019901|GO:…	chr9	F8WIV5|G3UXX2|G3UY64|G3UZZ3|G3X9G4|Q3T9X3|Q3TCR7	dynamin 2 [Source:MGI Symbol;Acc:MGI:109547]	21507759	protein_coding	ENSMUST00000072362|ENSMUST00000091087|ENSMUST00000115404|ENSMUST00000165766|ENSMUST00000169194|ENSMUST00000172482|ENSMUST00000172763|ENSMUST00000172833|ENSMUST00000172873|ENSMUST00000173299|ENSMUST00000173397|ENSMUST00000174050|ENSMUST00000174243|ENSMUST00000174828	21424908	+
		6.36445			1	Dock11		75974	ENSMUSG00000031093	GO:0001782|GO:0002315|GO:0005085|GO:0005089|GO:0005575|GO:0005622|GO:0007264|GO:0017048|GO:0043547|GO:0051491	chrX	A2AF65|A2AF67	dedicator of cytokinesis 11 [Source:MGI Symbol;Acc:MGI:1923224]	36076562	protein_coding	ENSMUST00000033419|ENSMUST00000115264|ENSMUST00000115266|ENSMUST00000140175|ENSMUST00000145757	35888832	+
			19.3157	Dock2	2	Dock2		94176	ENSMUSG00000020143	GO:0001766|GO:0001768|GO:0001771|GO:0002277|GO:0005085|GO:0005096|GO:0005622|GO:0005737|GO:0005856|GO:0006935|GO:0007010|GO:0007264|GO:0012505|GO:0016020|GO:0030036|GO:0030676|GO:0035022|GO:0042098|GO:0042110|GO:0042608|GO:0043547|GO:0044351|GO:0045059|GO:0045060|GO:0046631|GO:0046633|GO:0050766|GO:0065009|GO:0070062	chr11	D6RGU3|Q3TMS1|Q5SRI3	dedicator of cyto-kinesis 2 [Source:MGI Symbol;Acc:MGI:2149010]	34783892	protein_coding	ENSMUST00000093193|ENSMUST00000101364|ENSMUST00000101365|ENSMUST00000127846|ENSMUST00000143540|ENSMUST00000154178|ENSMUST00000157036	34226815	-
50.1134	5.17868	24.4731	18.3747	Dock8	5	Dock8	21.4239	76088	ENSMUSG00000052085	GO:0001771|GO:0005085|GO:0005515|GO:0005737|GO:0005886|GO:0007264|GO:0016020|GO:0031252|GO:0031256|GO:0031258|GO:0036336|GO:0042995|GO:0043547|GO:0061485|GO:0070233|GO:1903905|GO:1990869|GO:2000406	chr19		dedicator of cytokinesis 8 [Source:MGI Symbol;Acc:MGI:1921396]	25202432	protein_coding	ENSMUST00000025831	24999529	+
67.0997	5.60516	64.8775	8.10267		4	Dok1	36.4901	13448	ENSMUSG00000068335	GO:0000165|GO:0005057|GO:0005158|GO:0005515|GO:0005622|GO:0005634|GO:0005737|GO:0005829|GO:0007169|GO:0007265|GO:0035556	chr6	A0A0N4SW01|A0A0N4SW29	docking protein 1 [Source:MGI Symbol;Acc:MGI:893587]	83033471	protein_coding	ENSMUST00000089651|ENSMUST00000149918|ENSMUST00000204900	83030934	-
44.8248					1	Dok3		27261	ENSMUSG00000035711	GO:0005158|GO:0005515|GO:0005737|GO:0005886|GO:0007265|GO:0016020	chr13	Q14AA1	docking protein 3 [Source:MGI Symbol;Acc:MGI:1351490]	55529296	protein_coding	ENSMUST00000047877|ENSMUST00000223563|ENSMUST00000223944	55523231	-
		8.95909			1	Dse		212898	ENSMUSG00000039497	GO:0005654|GO:0005783|GO:0005794|GO:0005829|GO:0015012|GO:0016020|GO:0016021|GO:0016853|GO:0030206|GO:0030208|GO:0047757	chr10	A0A1L1SSJ9|A0A1L1SUI1	dermatan sulfate epimerase [Source:MGI Symbol;Acc:MGI:2443455]	34207715	protein_coding	ENSMUST00000048010|ENSMUST00000215547|ENSMUST00000216194|ENSMUST00000216774|ENSMUST00000217051	34151393	-
			11.4718		1	Dsp		109620	ENSMUSG00000054889	GO:0001533|GO:0002934|GO:0003223|GO:0003723|GO:0005080|GO:0005198|GO:0005515|GO:0005634|GO:0005737|GO:0005856|GO:0005882|GO:0005886|GO:0005911|GO:0005916|GO:0014704|GO:0016020|GO:0016323|GO:0018149|GO:0030054|GO:0030057|GO:0030216|GO:0030674|GO:0031012|GO:0034332|GO:0042060|GO:0043588|GO:0045104|GO:0045109|GO:0050839|GO:0070062|GO:0071896|GO:0086073|GO:0086091|GO:0097110|GO:0098609|GO:0098911	chr13	E9PZW0	desmoplakin [Source:MGI Symbol;Acc:MGI:109611]	38198577	protein_coding	ENSMUST00000124830|ENSMUST00000127906|ENSMUST00000145151	38151294	+
			5.37239		1	Dst		13518	ENSMUSG00000026131	GO:0003779|GO:0005509|GO:0005515|GO:0005634|GO:0005635|GO:0005737|GO:0005783|GO:0005789|GO:0005856|GO:0005874|GO:0005882|GO:0005886|GO:0005938|GO:0007155|GO:0007409|GO:0008017|GO:0008090|GO:0008092|GO:0014069|GO:0015629|GO:0016020|GO:0016021|GO:0030018|GO:0030054|GO:0030056|GO:0030424|GO:0031410|GO:0031673|GO:0035371|GO:0042383|GO:0042995|GO:0045104|GO:0046872|GO:0051010|GO:1904115	chr1	A0A087WPR7|A0A087WRB8|A0A087WSP0|A0A0A6YX28|A0A0A6YXR1|A0A1D5RLZ3|E9Q9X1|S4R1P5|S4R1Y6|S4R2A8|S4R2C6	dystonin [Source:MGI Symbol;Acc:MGI:104627]	34308661	protein_coding	ENSMUST00000097785|ENSMUST00000097786|ENSMUST00000115104|ENSMUST00000182018|ENSMUST00000182314|ENSMUST00000182335|ENSMUST00000182410|ENSMUST00000182507|ENSMUST00000182697|ENSMUST00000183006|ENSMUST00000183034|ENSMUST00000183100|ENSMUST00000183302|ENSMUST00000183331|ENSMUST00000185269|ENSMUST00000185736|ENSMUST00000185897|ENSMUST00000187486|ENSMUST00000189952|ENSMUST00000194192	33908225	+
21.7781					1	Dtx3l		209200	ENSMUSG00000049502	GO:0002230|GO:0002376|GO:0004842|GO:0004857|GO:0005634|GO:0005654|GO:0005737|GO:0005764|GO:0005765|GO:0005768|GO:0005769|GO:0005829|GO:0006281|GO:0006302|GO:0006810|GO:0006974|GO:0008047|GO:0008333|GO:0010390|GO:0015031|GO:0016020|GO:0016567|GO:0016569|GO:0016740|GO:0019899|GO:0031901|GO:0032092|GO:0033522|GO:0033523|GO:0035563|GO:0042393|GO:0042787|GO:0043234|GO:0044389|GO:0045087|GO:0045893|GO:…	chr16		deltex 3-like, E3 ubiquitin ligase [Source:MGI Symbol;Acc:MGI:2656973]	35939151	protein_coding	ENSMUST00000081933|ENSMUST00000114885	35926511	-
9.22037		16.2315			2	Dtx4		207521	ENSMUSG00000039982	GO:0005575|GO:0005737|GO:0007219|GO:0008150|GO:0008270|GO:0016567|GO:0016740|GO:0046872	chr19		deltex 4, E3 ubiquitin ligase [Source:MGI Symbol;Acc:MGI:2672905]	12501996	protein_coding	ENSMUST00000045521	12466341	-
			19.9231		1	Duoxa1		213696	ENSMUSG00000027224	GO:0005515|GO:0005789|GO:0005886|GO:0006810|GO:0015031|GO:0016020|GO:0016021|GO:0042743|GO:0045666|GO:0050727|GO:2000379|GO:2000609	chr2	A2AQ93|A2AQ94|A2AQ95|A2AQ96	dual oxidase maturation factor 1 [Source:MGI Symbol;Acc:MGI:2384861]	122313730	protein_coding	ENSMUST00000028653|ENSMUST00000110537|ENSMUST00000110538|ENSMUST00000147788|ENSMUST00000148417|ENSMUST00000154412|ENSMUST00000155561	122302191	-
			15.7816		1	Dusp27		240892	ENSMUSG00000026564	GO:0005575|GO:0005737|GO:0006470|GO:0008138|GO:0016311|GO:0016791|GO:0030017	chr1		dual specificity phosphatase 27 (putative) [Source:MGI Symbol;Acc:MGI:2685055]	166127922	protein_coding	ENSMUST00000085992|ENSMUST00000192369	166098148	-
		12.7034			1	Dusp6		67603	ENSMUSG00000019960	GO:0000188|GO:0001933|GO:0004721|GO:0004725|GO:0005515|GO:0005737|GO:0005829|GO:0006470|GO:0008138|GO:0009953|GO:0010033|GO:0010942|GO:0014070|GO:0016311|GO:0016787|GO:0016791|GO:0017017|GO:0030154|GO:0035335|GO:0040036|GO:0042493|GO:0042663|GO:0043065|GO:0051409|GO:0060420|GO:0070373|GO:0070848	chr10	A0A1W2P715	dual specificity phosphatase 6 [Source:MGI Symbol;Acc:MGI:1914853]	99267489	protein_coding	ENSMUST00000020118|ENSMUST00000219988|ENSMUST00000220218|ENSMUST00000220291	99263231	+
		6.12684			1	Dynlt1c		100040563	ENSMUSG00000000579	GO:0000132|GO:0001917|GO:0003774|GO:0005515|GO:0005737|GO:0005794|GO:0005819|GO:0005856|GO:0005868|GO:0005874|GO:0005881|GO:0006810|GO:0007049|GO:0007399|GO:0008277|GO:0010976|GO:0030286|GO:0030426|GO:0030742|GO:0031681|GO:0042802|GO:0044297|GO:0050768|GO:0051301|GO:0070373|GO:0099503	chr17		dynein light chain Tctex-type 1C [Source:MGI Symbol;Acc:MGI:3807476]	6609774	protein_coding	ENSMUST00000092966|ENSMUST00000124894|ENSMUST00000138598|ENSMUST00000149027	6601671	+
		176.304	19.5361		2	Dyrk4		101320	ENSMUSG00000030345	GO:0000166|GO:0004672|GO:0004674|GO:0004712|GO:0005524|GO:0005737|GO:0006468|GO:0016301|GO:0016310|GO:0016740|GO:0043231|GO:0046872	chr6	K3W4S9	dual-specificity tyrosine-(Y)-phosphorylation regulated kinase 4 [Source:MGI Symbol;Acc:MGI:1330292]	126921839	protein_coding	ENSMUST00000032495|ENSMUST00000078521|ENSMUST00000171945	126876020	-
		41.7918	5.81838		2	Ebf3		13593	ENSMUSG00000010476	GO:0000978|GO:0001077|GO:0003677|GO:0005515|GO:0005634|GO:0006351|GO:0006355|GO:0006366|GO:0007275|GO:0045893|GO:0045944|GO:0046872	chr7	Q3UUB6|Q6NXL3	early B cell factor 3 [Source:MGI Symbol;Acc:MGI:894289]	137314445	protein_coding	ENSMUST00000033378|ENSMUST00000106118|ENSMUST00000168203|ENSMUST00000169486|ENSMUST00000209578|ENSMUST00000209864|ENSMUST00000209905|ENSMUST00000210774	137193673	-
42.4224	6.82786	24.8786	9.26548	Ebi3	5	Ebi3	17.0721	50498	ENSMUSG00000003206	GO:0004896|GO:0005125|GO:0005515|GO:0005576|GO:0005615|GO:0010469|GO:0016020|GO:0019221|GO:0042098|GO:0045523	chr17	Q3U1K3	Epstein-Barr virus induced gene 3 [Source:MGI Symbol;Acc:MGI:1354171]	55957021	protein_coding	ENSMUST00000003274	55952623	+
47.6675	10.8425		21.128		3	Ecscr		68545	ENSMUSG00000073599	GO:0001525|GO:0005737|GO:0005829|GO:0005886|GO:0006915|GO:0006935|GO:0007275|GO:0016020|GO:0016021|GO:0016525|GO:0030154|GO:1901800|GO:2000353	chr18	F6RF12|F6W6D3|G3UVV5	endothelial cell surface expressed chemotaxis and apoptosis regulator [Source:MGI Symbol;Acc:MGI:1915795]	35722356	protein_coding		35713086	-
		7.26703			1	Ect2		13605	ENSMUSG00000027699	GO:0000281|GO:0000902|GO:0000910|GO:0004871|GO:0005085|GO:0005089|GO:0005096|GO:0005515|GO:0005634|GO:0005737|GO:0005819|GO:0005829|GO:0005856|GO:0005911|GO:0005923|GO:0006810|GO:0007049|GO:0007399|GO:0015031|GO:0017048|GO:0030054|GO:0030154|GO:0030496|GO:0032147|GO:0032154|GO:0032467|GO:0035023|GO:0035556|GO:0042307|GO:0042803|GO:0043065|GO:0043123|GO:0043547|GO:0045666|GO:0045859|GO:0051260|GO:…	chr3	H3BIW1|H3BIZ5|H3BK10|H3BL18|H3BL29|V9GXV8	ect2 oncogene [Source:MGI Symbol;Acc:MGI:95281]	27153878	protein_coding	ENSMUST00000108296|ENSMUST00000108298|ENSMUST00000108300|ENSMUST00000124727|ENSMUST00000150061|ENSMUST00000175857|ENSMUST00000176242|ENSMUST00000176535|ENSMUST00000176780|ENSMUST00000176908|ENSMUST00000177055|ENSMUST00000184113|ENSMUST00000196926	27097222	-
13.6579					1	Edem1		192193	ENSMUSG00000030104	GO:0000139|GO:0004571|GO:0005509|GO:0005515|GO:0005783|GO:0005789|GO:0006491|GO:0006986|GO:0008152|GO:0016020|GO:0016021|GO:0016787|GO:0016798|GO:0030176|GO:0030433|GO:0036510|GO:0044322|GO:0051787|GO:0097466|GO:1904154|GO:1904382	chr6	A0A0N4SV08	ER degradation enhancer, mannosidase alpha-like 1 [Source:MGI Symbol;Acc:MGI:2180139]	108859356	protein_coding	ENSMUST00000089162|ENSMUST00000203302|ENSMUST00000203469|ENSMUST00000204524|ENSMUST00000204804	108828641	+
10.4185					1	Edem2		108687	ENSMUSG00000038312	GO:0004571|GO:0005509|GO:0005515|GO:0005783|GO:0006491|GO:0008152|GO:0016020|GO:0016787|GO:0016798|GO:0030968|GO:0036509|GO:0044322|GO:0097466|GO:1904154|GO:1904382	chr2	Q8BJT9	ER degradation enhancer, mannosidase alpha-like 2 [Source:MGI Symbol;Acc:MGI:1915540]	155729475	protein_coding	ENSMUST00000040833|ENSMUST00000131350|ENSMUST00000139868|ENSMUST00000148571	155701677	-
5.33962					1	Eef1d		66656	ENSMUSG00000055762	GO:0001650|GO:0003746|GO:0004871|GO:0005634|GO:0005737|GO:0005783|GO:0005829|GO:0005853|GO:0006412|GO:0006414|GO:0007165|GO:0043123|GO:0045296|GO:0071479	chr15	A0A0R4J1E2|A0A0R4J1L2|D3YUQ9|D3YY68|D3YZT9|D3Z356|D3Z7N2|E9PUM6|E9QN08|F6ZFU0|Q80T06|Q91VK2|Q9CVV2	eukaryotic translation elongation factor 1 delta (guanine nucleotide exchange protein) [Source:MGI Symbol;Acc:MGI:1913906]	75909556	protein_coding	ENSMUST00000023235|ENSMUST00000055220|ENSMUST00000089680|ENSMUST00000089681|ENSMUST00000109972|ENSMUST00000109975|ENSMUST00000116440|ENSMUST00000123712|ENSMUST00000127550|ENSMUST00000129800|ENSMUST00000134222|ENSMUST00000137426|ENSMUST00000141268|ENSMUST00000141475|ENSMUST00000144614|ENSMUST00000145764|ENSMUST00000151066|ENSMUST00000154584	75894796	-
7.2527		5.19685			2	Eef2k		13631	ENSMUSG00000035064	GO:0000166|GO:0002931|GO:0004674|GO:0004686|GO:0005509|GO:0005516|GO:0005524|GO:0005737|GO:0006414|GO:0006468|GO:0008135|GO:0014069|GO:0016301|GO:0016310|GO:0016740|GO:0031952|GO:0032869|GO:0043066|GO:0043197|GO:0045807|GO:0046777|GO:0051965|GO:0061003|GO:0071277|GO:0071320|GO:0071454|GO:1990416|GO:1990637	chr7	D3Z088|D3Z1Y3|F6ZEU2|F7A9F2	eukaryotic elongation factor-2 kinase [Source:MGI Symbol;Acc:MGI:1195261]	120907450	protein_coding	ENSMUST00000047875|ENSMUST00000106487|ENSMUST00000106488|ENSMUST00000106489|ENSMUST00000125828|ENSMUST00000128813|ENSMUST00000143279|ENSMUST00000143322|ENSMUST00000146482	120842831	+
		6.07195			1	Efhd2		27984	ENSMUSG00000040659	GO:0005509|GO:0045296	chr4	Q8C845	EF hand domain containing 2 [Source:MGI Symbol;Acc:MGI:106504]	141874920	protein_coding	ENSMUST00000036854	141858142	-
			5.48283		1	Egfl8		81701	ENSMUSG00000015467	GO:0005509|GO:0005575|GO:0005576|GO:0008150	chr17	B9EJ41|E9QAK9	EGF-like domain 8 [Source:MGI Symbol;Acc:MGI:1932094]	34615971	protein_coding	ENSMUST00000015611|ENSMUST00000097345|ENSMUST00000166095|ENSMUST00000168327|ENSMUST00000168353|ENSMUST00000170850	34613349	-
9.1883		11.7437	6.51477		3	Ehd4		98878	ENSMUSG00000027293	GO:0000166|GO:0005509|GO:0005515|GO:0005524|GO:0005525|GO:0005768|GO:0005783|GO:0005886|GO:0006907|GO:0016020|GO:0030100|GO:0031901|GO:0032456|GO:0045296|GO:0046872|GO:0048471|GO:0050731|GO:0051260|GO:0055038|GO:0070062|GO:0071363	chr2	Q3TM70	EH-domain containing 4 [Source:MGI Symbol;Acc:MGI:1919619]	120154606	protein_coding	ENSMUST00000028755|ENSMUST00000148073|ENSMUST00000150240|ENSMUST00000152366	120089175	-
7.33045					1	Eif2ak2		19106	ENSMUSG00000024079	GO:0000166|GO:0000186|GO:0001819|GO:0002376|GO:0003723|GO:0003725|GO:0004672|GO:0004674|GO:0004694|GO:0004713|GO:0004715|GO:0005515|GO:0005524|GO:0005634|GO:0005737|GO:0005829|GO:0006351|GO:0006355|GO:0006412|GO:0006468|GO:0008285|GO:0009615|GO:0009636|GO:0010998|GO:0016020|GO:0016301|GO:0016310|GO:0016740|GO:0017148|GO:0018108|GO:0030968|GO:0032722|GO:0032874|GO:0033689|GO:0034198|GO:0035455|GO:…	chr17		eukaryotic translation initiation factor 2-alpha kinase 2 [Source:MGI Symbol;Acc:MGI:1353449]	78882573	protein_coding	ENSMUST00000024884|ENSMUST00000169940|ENSMUST00000171451|ENSMUST00000171852	78852564	-
		727.733			1	Eif2s3y		26908	ENSMUSG00000069049	GO:0000166|GO:0003743|GO:0003924|GO:0005525|GO:0005850|GO:0006412|GO:0006413	chrY		eukaryotic translation initiation factor 2, subunit 3, structural gene Y-linked [Source:MGI Symbol;Acc:MGI:1349430]	1028847	protein_coding	ENSMUST00000091197|ENSMUST00000134820|ENSMUST00000137006|ENSMUST00000139083|ENSMUST00000148961|ENSMUST00000154556	1010543	+
10.5445					1	Eif4ebp1		13685	ENSMUSG00000031490	GO:0000082|GO:0002192|GO:0002931|GO:0005515|GO:0005634|GO:0005737|GO:0005829|GO:0006417|GO:0006446|GO:0008190|GO:0008286|GO:0017148|GO:0030324|GO:0030371|GO:0031333|GO:0031369|GO:0031929|GO:0043234|GO:0045471|GO:0045931|GO:0045947|GO:0051721|GO:0071456|GO:0071549|GO:1990928	chr8		eukaryotic translation initiation factor 4E binding protein 1 [Source:MGI Symbol;Acc:MGI:103267]	27276674	protein_coding	ENSMUST00000033880|ENSMUST00000210959	27260329	+
		9.46031			1	Elf1		13709	ENSMUSG00000036461	GO:0000978|GO:0001077|GO:0001817|GO:0003677|GO:0003700|GO:0005634|GO:0006351|GO:0006355|GO:0006366|GO:0030154|GO:0043565|GO:0045893|GO:0045944|GO:0050860	chr14	Q3V1H4	E74-like factor 1 [Source:MGI Symbol;Acc:MGI:107180]	79582494	protein_coding	ENSMUST00000040131|ENSMUST00000110835|ENSMUST00000227104|ENSMUST00000227192	79481194	+
66.2903	5.611	29.4708	11.5856	Elf4	5	Elf4	20.5282	56501	ENSMUSG00000031103	GO:0000978|GO:0000981|GO:0001077|GO:0001787|GO:0001866|GO:0003677|GO:0003700|GO:0005634|GO:0005654|GO:0006351|GO:0006355|GO:0006366|GO:0016604|GO:0016605|GO:0030154|GO:0043565|GO:0045087|GO:0045893|GO:0045944	chrX	Q3U1U8	E74-like factor 4 (ets domain transcription factor) [Source:MGI Symbol;Acc:MGI:1928377]	48463132	protein_coding	ENSMUST00000033429|ENSMUST00000114958|ENSMUST00000140486	48411046	-
16.5434		22.4328	5.42491		3	Elk3		13713	ENSMUSG00000008398	GO:0000978|GO:0000981|GO:0001077|GO:0001525|GO:0003677|GO:0003700|GO:0003714|GO:0005634|GO:0005654|GO:0005737|GO:0005739|GO:0006351|GO:0006355|GO:0006357|GO:0006366|GO:0030154|GO:0032422|GO:0042060|GO:0043565|GO:0045892|GO:0045893|GO:0045944	chr10	G3UVW8|G3UVX2	ELK3, member of ETS oncogene family [Source:MGI Symbol;Acc:MGI:101762]	93311135	protein_coding	ENSMUST00000008542|ENSMUST00000129827|ENSMUST00000133365|ENSMUST00000151153|ENSMUST00000223340	93247414	-
5.46007					1	Eml3		225898	ENSMUSG00000071647	GO:0005737|GO:0005856|GO:0005874|GO:0008017|GO:0015630	chr19		echinoderm microtubule associated protein like 3 [Source:MGI Symbol;Acc:MGI:2387612]	8941582	protein_coding	ENSMUST00000096241|ENSMUST00000224272|ENSMUST00000224642|ENSMUST00000225054|ENSMUST00000225377|ENSMUST00000226096	8929552	+
11.2964					1	Emp3		13732	ENSMUSG00000040212	GO:0005886|GO:0008219|GO:0016020|GO:0016021|GO:0016049|GO:0032060	chr7	A0A1B0GSZ1	epithelial membrane protein 3 [Source:MGI Symbol;Acc:MGI:1098729]	45921404	protein_coding	ENSMUST00000038876|ENSMUST00000164119|ENSMUST00000210297|ENSMUST00000210937|ENSMUST00000210939	45918023	-
11.534		24.991			2	Eng		13805	ENSMUSG00000026814	GO:0000122|GO:0001300|GO:0001525|GO:0001569|GO:0001570|GO:0001666|GO:0001934|GO:0001937|GO:0001947|GO:0003084|GO:0003148|GO:0003198|GO:0003203|GO:0003208|GO:0003209|GO:0003222|GO:0003273|GO:0005024|GO:0005072|GO:0005114|GO:0005515|GO:0005534|GO:0005539|GO:0005615|GO:0005886|GO:0005925|GO:0006355|GO:0007155|GO:0007179|GO:0007507|GO:0009897|GO:0009986|GO:0010629|GO:0010862|GO:0016020|GO:0016021|GO:…	chr2	F7A1B4|F7BZW0|Q3UAM9	endoglin [Source:MGI Symbol;Acc:MGI:95392]	32682669	protein_coding	ENSMUST00000009705|ENSMUST00000113272|ENSMUST00000139770|ENSMUST00000156306|ENSMUST00000167841|ENSMUST00000192455	32646595	+
9.22885					1	Engase		217364	ENSMUSG00000033857	GO:0005737|GO:0005764|GO:0005829|GO:0006517|GO:0008152|GO:0016787|GO:0016798|GO:0033925	chr11	E9PY27|E9Q017|F7CXI4	endo-beta-N-acetylglucosaminidase [Source:MGI Symbol;Acc:MGI:2443788]	118489209	protein_coding		118476829	+
6.05987					1	Eno3		13808	ENSMUSG00000060600	GO:0000015|GO:0000287|GO:0004634|GO:0005615|GO:0005737|GO:0005829|GO:0005886|GO:0006096|GO:0007568|GO:0016020|GO:0016829|GO:0042493|GO:0042803|GO:0043403|GO:0046872|GO:0046982|GO:0070062	chr11	J3QPZ9|Q5SX59|Q5SX60|Q5SX61	enolase 3, beta muscle [Source:MGI Symbol;Acc:MGI:95395]	70662513	protein_coding	ENSMUST00000072841|ENSMUST00000108548|ENSMUST00000126241|ENSMUST00000134087|ENSMUST00000157027|ENSMUST00000170716|ENSMUST00000179055|ENSMUST00000179738	70657202	+
59.1247	5.90771	9.24653	15.1779	Entpd1	5	Entpd1	12.2122	12495	ENSMUSG00000048120	GO:0000166|GO:0005524|GO:0005605|GO:0007186|GO:0009181|GO:0016020|GO:0016021|GO:0016787|GO:0017110|GO:0017111|GO:0030168|GO:0070062|GO:0102485|GO:0102486|GO:0102487|GO:0102488|GO:0102489|GO:0102490|GO:0102491	chr19	D6RFA9|D6RHQ2|F7B9M9|Q544U5|Q8CDV7	ectonucleoside triphosphate diphosphohydrolase 1 [Source:MGI Symbol;Acc:MGI:102805]	40741602	protein_coding	ENSMUST00000112231|ENSMUST00000127268|ENSMUST00000127828|ENSMUST00000134063|ENSMUST00000137508|ENSMUST00000144080|ENSMUST00000151726|ENSMUST00000155988|ENSMUST00000156598|ENSMUST00000160286|ENSMUST00000163023	40612366	+
8.72		7.64175	6.8257		3	Epb41l2		13822	ENSMUSG00000019978	GO:0003779|GO:0005198|GO:0005200|GO:0005515|GO:0005634|GO:0005654|GO:0005737|GO:0005856|GO:0005886|GO:0005925|GO:0005938|GO:0006810|GO:0007049|GO:0008092|GO:0008180|GO:0008360|GO:0015629|GO:0016020|GO:0030036|GO:0030054|GO:0030507|GO:0030866|GO:0031032|GO:0042731|GO:0051301|GO:0070062|GO:0099738|GO:1904778	chr10	A0A1W2P6H2|A0A1W2P6I5|A0A1W2P7H7|A0A1W2P7I2|A0A1W2P7I4|A0A1W2P896|A0A1W2P8C0|Q80UE4|Q80UE5	erythrocyte membrane protein band 4.1 like 2 [Source:MGI Symbol;Acc:MGI:103009]	25523519	protein_coding	ENSMUST00000053748|ENSMUST00000092645|ENSMUST00000217844|ENSMUST00000217929|ENSMUST00000217943|ENSMUST00000218345|ENSMUST00000218903|ENSMUST00000219138|ENSMUST00000219166|ENSMUST00000219201|ENSMUST00000219224|ENSMUST00000219372|ENSMUST00000219390|ENSMUST00000219805|ENSMUST00000219900|ENSMUST00000219941|ENSMUST00000219967|ENSMUST00000220121|ENSMUST00000220290|ENSMUST00000220335	25359798	+
			5.80826		1	Epha2		13836	ENSMUSG00000006445	GO:0000166|GO:0001501|GO:0001525|GO:0001568|GO:0001570|GO:0001649|GO:0001818|GO:0002043|GO:0004672|GO:0004713|GO:0004714|GO:0005003|GO:0005515|GO:0005524|GO:0005622|GO:0005886|GO:0005887|GO:0005925|GO:0006468|GO:0006915|GO:0006954|GO:0007155|GO:0007169|GO:0008630|GO:0009986|GO:0010591|GO:0014028|GO:0016020|GO:0016021|GO:0016301|GO:0016310|GO:0016477|GO:0016525|GO:0016740|GO:0018108|GO:0021915|GO:…	chr4		Eph receptor A2 [Source:MGI Symbol;Acc:MGI:95278]	141329384	protein_coding	ENSMUST00000006614|ENSMUST00000131026|ENSMUST00000145523|ENSMUST00000149002	141301240	+
40.1655	10.8926		19.8714		3	Epsti1		108670	ENSMUSG00000022014		chr14	A0A140T8I6|Q9D3Q7	epithelial stromal interaction 1 (breast) [Source:MGI Symbol;Acc:MGI:1915168]	78002657	protein_coding		77904239	+
		16.0653			1	Erfe		227358	ENSMUSG00000047443	GO:0005179|GO:0005576|GO:0005615|GO:0005623|GO:0006879|GO:0010469|GO:0019217|GO:0042803|GO:2000193	chr1	A0A087WR80	erythroferrone [Source:MGI Symbol;Acc:MGI:3606476]	91374217	protein_coding	ENSMUST00000086861|ENSMUST00000190998	91366430	+
		8.62846			1	Ermap		27028	ENSMUSG00000028644	GO:0005886|GO:0016020|GO:0016021	chr4	A2A7P5|A2A7P6|A2A7P7|A2A7P8|D6RCV8|D6RFS7|E9QKE5	erythroblast membrane-associated protein [Source:MGI Symbol;Acc:MGI:1349816]	119190011	protein_coding	ENSMUST00000030396|ENSMUST00000124626|ENSMUST00000127574|ENSMUST00000133956|ENSMUST00000137080|ENSMUST00000138395|ENSMUST00000141227|ENSMUST00000150864|ENSMUST00000156746	119175457	-
37.2199		9.41866			2	Espl1		105988	ENSMUSG00000058290	GO:0000070|GO:0000212|GO:0000278|GO:0004197|GO:0005634|GO:0005737|GO:0005813|GO:0006508|GO:0007059|GO:0007127|GO:0008233|GO:0008234|GO:0016787|GO:0045143|GO:0051307|GO:0072686	chr15		extra spindle pole bodies 1, separase [Source:MGI Symbol;Acc:MGI:2146156]	102324356	protein_coding		102296293	+
7.55581		7.61391			2	Esyt1		23943	ENSMUSG00000025366	GO:0005515|GO:0005783|GO:0005789|GO:0005886|GO:0006810|GO:0006869|GO:0008289|GO:0016020|GO:0016021|GO:0030176|GO:0031227|GO:0042802|GO:0043231|GO:0044232|GO:0046872	chr10	A0A1W2P784	extended synaptotagmin-like protein 1 [Source:MGI Symbol;Acc:MGI:1344426]	128525871	protein_coding	ENSMUST00000026427|ENSMUST00000217948|ENSMUST00000218092|ENSMUST00000220045|ENSMUST00000220429	128509965	-
18.8147		22.9908	6.68683		3	Ets1		23871	ENSMUSG00000032035	GO:0000978|GO:0000981|GO:0000982|GO:0001666|GO:0002376|GO:0003677|GO:0003700|GO:0005515|GO:0005634|GO:0005654|GO:0005667|GO:0005737|GO:0006351|GO:0006355|GO:0006357|GO:0006366|GO:0007565|GO:0008284|GO:0009611|GO:0009612|GO:0010595|GO:0010715|GO:0021854|GO:0021983|GO:0030154|GO:0030335|GO:0030578|GO:0032355|GO:0034616|GO:0035035|GO:0042802|GO:0042981|GO:0043565|GO:0044849|GO:0045648|GO:0045765|GO:…	chr9	E9PWI8|Q540Q5|V9GX28|V9GXE2	E26 avian leukemia oncogene 1, 5' domain [Source:MGI Symbol;Acc:MGI:95455]	32757820	protein_coding	ENSMUST00000034534|ENSMUST00000050797|ENSMUST00000183879|ENSMUST00000184110|ENSMUST00000184364|ENSMUST00000184887	32636221	+
49.6208	6.2263	185.343	11.8904		4	F11r	30.7556	16456	ENSMUSG00000038235	GO:0001817|GO:0005886|GO:0005911|GO:0005923|GO:0007155|GO:0009314|GO:0016020|GO:0016021|GO:0030054|GO:0030154|GO:0030165|GO:0030855|GO:0031032|GO:0031410|GO:0034260|GO:0036057|GO:0043547|GO:0045296|GO:0045777|GO:0050892|GO:0070062|GO:0072659|GO:0090557|GO:0090559|GO:2000249	chr1		F11 receptor [Source:MGI Symbol;Acc:MGI:1321398]	171464603	protein_coding	ENSMUST00000043839|ENSMUST00000144497|ENSMUST00000155913	171437535	+
45.5292	8.74637	53.3302	21.5421		4	F13a1	33.5356	74145	ENSMUSG00000039109	GO:0003810|GO:0005576|GO:0005737|GO:0007596|GO:0007599|GO:0016740|GO:0016746|GO:0018149|GO:0046872|GO:0072378|GO:0072562	chr13		coagulation factor XIII, A1 subunit [Source:MGI Symbol;Acc:MGI:1921395]	37050244	protein_coding	ENSMUST00000037491|ENSMUST00000164727|ENSMUST00000224446|ENSMUST00000224783|ENSMUST00000225168	36867178	-
		10.9659	18.6277		2	F9		14071	ENSMUSG00000031138	GO:0004175|GO:0004252|GO:0005509|GO:0005576|GO:0005615|GO:0006508|GO:0007596|GO:0007599|GO:0008233|GO:0008236|GO:0016787|GO:0031638|GO:0046872|GO:0070062	chrX		coagulation factor IX [Source:MGI Symbol;Acc:MGI:88384]	60030759	protein_coding	ENSMUST00000033477	59999464	+
7.34341		6.08763			2	Fadd		14082	ENSMUSG00000031077	GO:0001916|GO:0002020|GO:0002376|GO:0002821|GO:0005123|GO:0005164|GO:0005515|GO:0005634|GO:0005737|GO:0005829|GO:0005886|GO:0006915|GO:0007165|GO:0030217|GO:0031264|GO:0031265|GO:0032403|GO:0032729|GO:0032757|GO:0032760|GO:0032813|GO:0033077|GO:0033612|GO:0035877|GO:0036462|GO:0042104|GO:0042220|GO:0042802|GO:0042981|GO:0043005|GO:0043029|GO:0043065|GO:0043123|GO:0043234|GO:0043278|GO:0044297|GO:…	chr7		Fas (TNFRSF6)-associated via death domain [Source:MGI Symbol;Acc:MGI:109324]	144582463	protein_coding		144577318	-
15.4925		5.15365		Fam105a	3	Fam105a		223433	ENSMUSG00000056069	GO:0003674|GO:0005575|GO:0008150	chr15		family with sequence similarity 105, member A [Source:MGI Symbol;Acc:MGI:2687281]	27681579	protein_coding	ENSMUST00000100739|ENSMUST00000226145|ENSMUST00000226170|ENSMUST00000226581	27655069	-
		5.07868			1	Fam107b		66540	ENSMUSG00000026655	GO:0003674|GO:0005575|GO:0007605	chr2	H3BKB6|H3BLE6|H3BLM7|H9H9T1	family with sequence similarity 107, member B [Source:MGI Symbol;Acc:MGI:1913790]	3782142	protein_coding	ENSMUST00000027965|ENSMUST00000115052|ENSMUST00000115053|ENSMUST00000115054|ENSMUST00000115055|ENSMUST00000176254|ENSMUST00000177037|ENSMUST00000177125|ENSMUST00000226435	3570488	+
6.80202		8.64805			2	Fam110a		73847	ENSMUSG00000027459	GO:0000922|GO:0003674|GO:0005575|GO:0005737|GO:0005815|GO:0005856|GO:0008150	chr2		family with sequence similarity 110, member A [Source:MGI Symbol;Acc:MGI:1921097]	151980219	protein_coding	ENSMUST00000062047|ENSMUST00000109863|ENSMUST00000109864|ENSMUST00000109865	151969398	-
	5.36513	32.2824	15.2708		3	Fam111a		107373	ENSMUSG00000024691	GO:0000785|GO:0001650|GO:0003674|GO:0005634|GO:0005737|GO:0006260|GO:0045071	chr19	D3YYD2	family with sequence similarity 111, member A [Source:MGI Symbol;Acc:MGI:1915508]	12589768	protein_coding		12545740	+
			8.03147		1	Fam129a		63913	ENSMUSG00000026483	GO:0001933|GO:0001934|GO:0003674|GO:0005737|GO:0005829|GO:0005886|GO:0006417|GO:0016020|GO:0034976|GO:0045727|GO:0070062	chr1	D3YYZ9|D3Z233|E9PYV4	family with sequence similarity 129, member A [Source:MGI Symbol;Acc:MGI:2137237]	151721939	protein_coding	ENSMUST00000086267|ENSMUST00000097541|ENSMUST00000111875|ENSMUST00000134499|ENSMUST00000148810	151571186	+
68.7964	14.3251		9.01312		3	Fam167b		230766	ENSMUSG00000050493	GO:0003674|GO:0005575|GO:0008150	chr4		family with sequence similarity 167, member B [Source:MGI Symbol;Acc:MGI:2668032]	129578549	protein_coding	ENSMUST00000052835|ENSMUST00000142699	129576815	-
			8.52942		1	Fam26f		215900	ENSMUSG00000046031	GO:0005261|GO:0005887|GO:0006810|GO:0006811|GO:0016020|GO:0016021|GO:0034220|GO:0098655	chr10		family with sequence similarity 26, member F [Source:MGI Symbol;Acc:MGI:2443082]	34127984	protein_coding	ENSMUST00000062784	34126067	-
5.9385		16.9871			2	Fam46a		212943	ENSMUSG00000032265	GO:0003723|GO:0005575|GO:0010468|GO:0030193	chr9	A0A087WS27|D3Z5S8	family with sequence similarity 46, member A [Source:MGI Symbol;Acc:MGI:2670964]	85327348	protein_coding	ENSMUST00000034802|ENSMUST00000187711	85320439	-
		27.4528	8.38839	Fam46c	3	Fam46c		74645	ENSMUSG00000044468	GO:0003674|GO:0005575|GO:0008150|GO:0016740|GO:0016779	chr3		family with sequence similarity 46, member C [Source:MGI Symbol;Acc:MGI:1921895]	100489324	protein_coding	ENSMUST00000061455|ENSMUST00000128107|ENSMUST00000139833	100451628	-
11.8519			8.38093		2	Fblim1		74202	ENSMUSG00000006219	GO:0001650|GO:0001725|GO:0005737|GO:0005856|GO:0005925|GO:0005938|GO:0007155|GO:0008360|GO:0030054|GO:0031005|GO:0033623|GO:0046872|GO:0098609	chr4	A2ADE5|A2ADE6|A2ADE7|A2ADE8|A2ADE9|A2ADF1|A2ADF2|A2ADF3|A2ADF4	filamin binding LIM protein 1 [Source:MGI Symbol;Acc:MGI:1921452]	141606096	protein_coding	ENSMUST00000006381|ENSMUST00000105784|ENSMUST00000105785|ENSMUST00000123150|ENSMUST00000127455|ENSMUST00000129602|ENSMUST00000130181|ENSMUST00000131317|ENSMUST00000133874|ENSMUST00000136831|ENSMUST00000137491|ENSMUST00000141518|ENSMUST00000147764|ENSMUST00000147785|ENSMUST00000153189	141576062	-
8.35516					1	Fbxw4		30838	ENSMUSG00000040913	GO:0002053|GO:0004842|GO:0007275|GO:0016055|GO:0016567|GO:0019005|GO:0031146|GO:0042733|GO:0051216|GO:0060173	chr19	E0CX21|E0CXP5|E0CXV9|E0CXZ3|E0CYL5|E0CZ74	F-box and WD-40 domain protein 4 [Source:MGI Symbol;Acc:MGI:1354698]	45660312	protein_coding		45578254	-
63.4836	14.0804	44.6121	19.0591	Fcer1g	5	Fcer1g	31.8356	14127	ENSMUSG00000058715	GO:0001798|GO:0001805|GO:0001812|GO:0002283|GO:0002292|GO:0002431|GO:0002554|GO:0004888|GO:0005515|GO:0005886|GO:0005887|GO:0006911|GO:0007165|GO:0007166|GO:0007229|GO:0009897|GO:0009986|GO:0010543|GO:0016020|GO:0016021|GO:0016064|GO:0019767|GO:0019863|GO:0019864|GO:0019886|GO:0030593|GO:0031623|GO:0032733|GO:0032755|GO:0032760|GO:0032765|GO:0032998|GO:0033026|GO:0038094|GO:0038095|GO:0042590|GO:…	chr1	A0A0A6YVS1	Fc receptor, IgE, high affinity I, gamma polypeptide [Source:MGI Symbol;Acc:MGI:95496]	171234365	protein_coding		171229572	-
58.7719	11.5327	57.3696	32.6693		4	Fcgr1	45.0195	14129	ENSMUSG00000015947	GO:0001788|GO:0001798|GO:0001805|GO:0002376|GO:0005886|GO:0006898|GO:0006910|GO:0006911|GO:0007166|GO:0009617|GO:0009897|GO:0016020|GO:0016021|GO:0019770|GO:0019864|GO:0019884|GO:0038094|GO:0042590|GO:0042742|GO:0045087|GO:0050766|GO:0050776	chr3	A0A0G2JE74	Fc receptor, IgG, high affinity I [Source:MGI Symbol;Acc:MGI:95498]	96293969	protein_coding	ENSMUST00000029748|ENSMUST00000200420	96282909	-
21.9502	8.37472		22.8708	Fcgr2b	4	Fcgr2b		14130	ENSMUSG00000026656	GO:0016020|GO:0016021	chr1	A0A0B4J1E6|A0A0B4J1G1|E9Q415	Fc receptor, IgG, low affinity IIb [Source:MGI Symbol;Acc:MGI:95499]	170976547	protein_coding	ENSMUST00000027966|ENSMUST00000081103|ENSMUST00000159688|ENSMUST00000159969|ENSMUST00000160106|ENSMUST00000161503|ENSMUST00000161730	170958617	-
37.2316	13.7445		27.4933		3	Fcgr3		14131	ENSMUSG00000059498	GO:0016020|GO:0016021	chr1	A0A0B4J1M6|E9PUV2|E9PVR4	Fc receptor, IgG, low affinity III [Source:MGI Symbol;Acc:MGI:95500]	171064935	protein_coding	ENSMUST00000164044|ENSMUST00000164179|ENSMUST00000168817|ENSMUST00000169017	171051174	-
	21.3302		14.898		2	Fcgr4		246256	ENSMUSG00000059089	GO:0005886|GO:0009897|GO:0009986|GO:0016020|GO:0016021|GO:0019767|GO:0019770|GO:0019863|GO:0019864|GO:0038094|GO:0038095|GO:0042060|GO:0042119|GO:0045780|GO:0051930|GO:0070062|GO:0071222	chr1		Fc receptor, IgG, low affinity IV [Source:MGI Symbol;Acc:MGI:2179523]	171029761	protein_coding	ENSMUST00000078825	171018920	+
10.1023					1	Fcgrt		14132	ENSMUSG00000003420	GO:0005886|GO:0016020|GO:0016021|GO:0019770|GO:0019864|GO:0030881|GO:0038094	chr7	A0A1B0GS17|A0A1B0GSK0|Q6PKB0	Fc receptor, IgG, alpha chain transporter [Source:MGI Symbol;Acc:MGI:103017]	45103851	protein_coding	ENSMUST00000003512|ENSMUST00000209830|ENSMUST00000210642|ENSMUST00000211085|ENSMUST00000211535|ENSMUST00000211668	45092990	-
46.9589	12.4655		13.6665		3	Fcna		14133	ENSMUSG00000026938	GO:0001867|GO:0002376|GO:0002752|GO:0005515|GO:0005576|GO:0005581|GO:0005886|GO:0007186|GO:0008329|GO:0016020|GO:0030246|GO:0031232|GO:0045087|GO:0046872|GO:0097367|GO:2000484	chr2	Q4FJM1	ficolin A [Source:MGI Symbol;Acc:MGI:1340905]	25628030	protein_coding	ENSMUST00000028307|ENSMUST00000142371	25624666	-
42.3107	10.4726		25.8737		3	Fcrl1		229499	ENSMUSG00000059994	GO:0016020|GO:0016021	chr3	A0A0A6YXB2|A0A0A6YY56|A0A0R4J0W8|E9Q5S9|E9Q958	Fc receptor-like 1 [Source:MGI Symbol;Acc:MGI:2442862]	87402934	protein_coding	ENSMUST00000072480|ENSMUST00000163661|ENSMUST00000167200|ENSMUST00000191666|ENSMUST00000193854|ENSMUST00000194786	87376387	+
63.5478	14.2222		27.5022	Fcrls	4	Fcrls		80891	ENSMUSG00000015852	GO:0005044|GO:0006898|GO:0009967|GO:0016020	chr3	D3YYJ5|Q9EQY5	Fc receptor-like S, scavenger receptor [Source:MGI Symbol;Acc:MGI:1933397]	87263738	protein_coding	ENSMUST00000090986|ENSMUST00000146512	87250758	-
26.1501	10.9258	48.412	19.1799	Fermt3	5	Fermt3	22.665	108101	ENSMUSG00000024965	GO:0002102|GO:0005178|GO:0005515|GO:0007155|GO:0007159|GO:0007229|GO:0016020|GO:0030054|GO:0030335|GO:0033622|GO:0033632|GO:0034446|GO:0042995|GO:0070062|GO:0070527	chr19	Q3TEE6	fermitin family member 3 [Source:MGI Symbol;Acc:MGI:2147790]	7019469	protein_coding	ENSMUST00000040772	6998958	-
92.5428	7.78089	48.6215	16.0151	Fes	5	Fes	32.3183	14159	ENSMUSG00000053158	GO:0000166|GO:0001578|GO:0004672|GO:0004713|GO:0004715|GO:0005102|GO:0005515|GO:0005524|GO:0005737|GO:0005794|GO:0005829|GO:0005856|GO:0005886|GO:0005925|GO:0006468|GO:0006935|GO:0007098|GO:0007155|GO:0007173|GO:0008017|GO:0008289|GO:0008360|GO:0010976|GO:0015630|GO:0016020|GO:0016301|GO:0016310|GO:0016477|GO:0016740|GO:0018108|GO:0030054|GO:0030154|GO:0030155|GO:0031116|GO:0031234|GO:0031410|GO:…	chr7	A0A0U1RNL3|A0A0U1RPB9|A0A0U1RPD6|A0A0U1RPM2|A0A0U1RPN6|A0A0U1RPQ5|A0A0U1RQ80	feline sarcoma oncogene [Source:MGI Symbol;Acc:MGI:95514]	80387946	protein_coding	ENSMUST00000080932|ENSMUST00000205617|ENSMUST00000206002|ENSMUST00000206271|ENSMUST00000206479|ENSMUST00000206539|ENSMUST00000206698|ENSMUST00000206728|ENSMUST00000206735|ENSMUST00000206744	80377756	-
5.88983					1	Fez2		225020	ENSMUSG00000056121	GO:0005515|GO:0005737|GO:0007411|GO:0030424|GO:1902902	chr17	D3Z6D5|Q3U049	fasciculation and elongation protein zeta 2 (zygin II) [Source:MGI Symbol;Acc:MGI:2675856]	78418131	protein_coding	ENSMUST00000070039|ENSMUST00000112487	78377885	-
36.1139	7.04687	26.1241	10.1479	Fgd2	5	Fgd2	18.136	26382	ENSMUSG00000024013	GO:0001726|GO:0005085|GO:0005089|GO:0005634|GO:0005737|GO:0005768|GO:0005769|GO:0005856|GO:0005886|GO:0016020|GO:0031901|GO:0032587|GO:0035023|GO:0042995|GO:0043507|GO:0046872|GO:0065009|GO:1901981	chr17	E9PVB8	FYVE, RhoGEF and PH domain containing 2 [Source:MGI Symbol;Acc:MGI:1347084]	29379660	protein_coding	ENSMUST00000024810|ENSMUST00000123989|ENSMUST00000137644|ENSMUST00000138537|ENSMUST00000140918|ENSMUST00000144616|ENSMUST00000145124|ENSMUST00000146800	29360914	+
		40.7796	10.5715		2	Fhl3		14201	ENSMUSG00000032643	GO:0001725|GO:0003779|GO:0005515|GO:0005634|GO:0005925|GO:0030018|GO:0030036|GO:0046872	chr4	D6RJ68|F2Z455	four and a half LIM domains 3 [Source:MGI Symbol;Acc:MGI:1341092]	124708611	protein_coding	ENSMUST00000038684|ENSMUST00000106199|ENSMUST00000145942	124700701	+
		10.0471			1	Fhod1		234686	ENSMUSG00000014778	GO:0001725|GO:0003674|GO:0003779|GO:0005634|GO:0005737|GO:0005829|GO:0005856|GO:0007097|GO:0014704|GO:0016020|GO:0019904|GO:0032059|GO:0042802|GO:0042995|GO:0043621|GO:0045944|GO:0051492|GO:0051496|GO:0051660	chr8		formin homology 2 domain containing 1 [Source:MGI Symbol;Acc:MGI:2679008]	105347953	protein_coding	ENSMUST00000014922|ENSMUST00000132777|ENSMUST00000134837|ENSMUST00000136439	105329163	-
		24.5703	6.72964		2	Filip1l		78749	ENSMUSG00000043336	GO:0003674|GO:0005575|GO:0005634|GO:0005737|GO:0008150|GO:0016020	chr16	E0CYH7|E0CYM1	filamin A interacting protein 1-like [Source:MGI Symbol;Acc:MGI:1925999]	57573126	protein_coding	ENSMUST00000099667|ENSMUST00000159414|ENSMUST00000159816	57353093	+
7.3472					1	Fkbp15		338355	ENSMUSG00000066151	GO:0000413|GO:0003755|GO:0003779|GO:0005737|GO:0005768|GO:0005769|GO:0005884|GO:0006810|GO:0006897|GO:0010923|GO:0016020|GO:0016853|GO:0030424|GO:0030426|GO:0042995	chr4	Q80YW6|Q80YW7|Q80YW9	FK506 binding protein 15 [Source:MGI Symbol;Acc:MGI:2444782]	62360548	protein_coding		62300342	-
10.1744					1	Fkbp5		14229	ENSMUSG00000024222	GO:0000413|GO:0003755|GO:0005515|GO:0005528|GO:0005634|GO:0005654|GO:0005737|GO:0016020|GO:0016853|GO:0031072|GO:0061077|GO:0070062	chr17	B8JJC2|Q4FJN2	FK506 binding protein 5 [Source:MGI Symbol;Acc:MGI:104670]	28517524	protein_coding	ENSMUST00000079413|ENSMUST00000114792|ENSMUST00000143685|ENSMUST00000147716|ENSMUST00000153744|ENSMUST00000177939	28399095	-
		9.00514			1	Fkbp7		14231	ENSMUSG00000002732	GO:0000413|GO:0003755|GO:0005509|GO:0005515|GO:0005528|GO:0005783|GO:0005788|GO:0016853|GO:0046872|GO:0061077	chr2	H3BJI5|Q3UU11	FK506 binding protein 7 [Source:MGI Symbol;Acc:MGI:1336879]	76673116	protein_coding	ENSMUST00000002809|ENSMUST00000147355|ENSMUST00000154097|ENSMUST00000176815	76663044	-
		49.7295	14.6269		2	Fli1		14247	ENSMUSG00000016087	GO:0000978|GO:0000980|GO:0001077|GO:0003677|GO:0003682|GO:0003700|GO:0005634|GO:0005829|GO:0006351|GO:0006355|GO:0006366|GO:0008015|GO:0009887|GO:0009987|GO:0016604|GO:0035855|GO:0043565|GO:0045893|GO:0045944	chr9	Q544B3|V9GX50	Friend leukemia integration 1 [Source:MGI Symbol;Acc:MGI:95554]	32542861	protein_coding	ENSMUST00000016231|ENSMUST00000183767	32422204	-
5.04093					1	Flii		14248	ENSMUSG00000002812	GO:0003779|GO:0005515|GO:0005634|GO:0005654|GO:0005737|GO:0005815|GO:0005829|GO:0005856|GO:0005903|GO:0005925|GO:0006351|GO:0006355|GO:0007275|GO:0030036|GO:0030054|GO:0051014|GO:0051015	chr11		flightless I actin binding protein [Source:MGI Symbol;Acc:MGI:1342286]	60727263	protein_coding	ENSMUST00000002889|ENSMUST00000137226|ENSMUST00000154141|ENSMUST00000154465	60714123	-
7.62233					1	Flna		192176	ENSMUSG00000031328	GO:0001525|GO:0001664|GO:0001837|GO:0001974|GO:0003007|GO:0003723|GO:0003779|GO:0004871|GO:0005080|GO:0005515|GO:0005634|GO:0005730|GO:0005737|GO:0005802|GO:0005829|GO:0005856|GO:0005884|GO:0005886|GO:0005903|GO:0005911|GO:0005925|GO:0005938|GO:0007195|GO:0008134|GO:0010977|GO:0015459|GO:0015629|GO:0016020|GO:0016479|GO:0017048|GO:0017160|GO:0019900|GO:0021943|GO:0021987|GO:0030018|GO:0030030|GO:…	chrX	B7FAU9|B7FAV1|F6XC15|F6Z2C0|F7AVL7|J3JS91	filamin, alpha [Source:MGI Symbol;Acc:MGI:95556]	74249820	protein_coding	ENSMUST00000033699|ENSMUST00000101454|ENSMUST00000114299|ENSMUST00000124950|ENSMUST00000127463|ENSMUST00000127924|ENSMUST00000130007|ENSMUST00000130203|ENSMUST00000133174|ENSMUST00000133288|ENSMUST00000133609|ENSMUST00000141528|ENSMUST00000144429|ENSMUST00000150554|ENSMUST00000156766	74223461	-
29.787		41.076	11.7338		3	Fmnl3		22379	ENSMUSG00000023008	GO:0001525|GO:0003779|GO:0005515|GO:0005737|GO:0005794|GO:0005829|GO:0005886|GO:0007010|GO:0007275|GO:0008360|GO:0016020|GO:0016043|GO:0016477|GO:0017048|GO:0030036|GO:0032794|GO:0043231	chr15	D3Z7A7	formin-like 3 [Source:MGI Symbol;Acc:MGI:109569]	99370482	protein_coding	ENSMUST00000081224|ENSMUST00000088233|ENSMUST00000120633|ENSMUST00000139767|ENSMUST00000140368	99317225	-
		5.97337			1	Fmo5		14263	ENSMUSG00000028088	GO:0004497|GO:0004499|GO:0005783|GO:0005789|GO:0005829|GO:0016020|GO:0016021|GO:0016491|GO:0031090|GO:0043231|GO:0050660|GO:0050661|GO:0055114	chr3		flavin containing monooxygenase 5 [Source:MGI Symbol;Acc:MGI:1310004]	97655282	protein_coding	ENSMUST00000029729|ENSMUST00000107049|ENSMUST00000107050|ENSMUST00000133017|ENSMUST00000140283	97628804	+
62.9046	12.9692		13.8781		3	Folr2		14276	ENSMUSG00000032725	GO:0005542|GO:0005622|GO:0005886|GO:0006620|GO:0006810|GO:0008144|GO:0008284|GO:0008517|GO:0009986|GO:0015884|GO:0016020|GO:0031225|GO:0031362|GO:0051870|GO:0061714|GO:0071231	chr7	A0A1B0GQW7|A0A1B0GSV4	folate receptor 2 (fetal) [Source:MGI Symbol;Acc:MGI:95569]	101857194	protein_coding	ENSMUST00000094141|ENSMUST00000209329|ENSMUST00000210598|ENSMUST00000211566|ENSMUST00000211604	101839988	-
		8.95122			1	Frmd4a		209630	ENSMUSG00000026657	GO:0005737|GO:0005856|GO:0005912|GO:0005923|GO:0030054|GO:0030674|GO:0090162	chr2	F7CDA2|H3BIZ7|H3BJN6|H3BK97|H3BKK8|H3BL79|Q3TB04	FERM domain containing 4A [Source:MGI Symbol;Acc:MGI:1919850]	4614043	protein_coding	ENSMUST00000075767|ENSMUST00000091497|ENSMUST00000115037|ENSMUST00000115039|ENSMUST00000123919|ENSMUST00000132710|ENSMUST00000137809|ENSMUST00000138735|ENSMUST00000141746|ENSMUST00000142452|ENSMUST00000147156|ENSMUST00000153160|ENSMUST00000175669|ENSMUST00000175944|ENSMUST00000176803|ENSMUST00000176828|ENSMUST00000176864|ENSMUST00000176962|ENSMUST00000177457	4017717	+
7.55953					1	Frmd4b		232288	ENSMUSG00000030064	GO:0001726|GO:0005515|GO:0005615|GO:0005737|GO:0005856|GO:0005912|GO:0005923|GO:0030054|GO:0090162	chr6	A0A0N4SVT9|Q6ZQ04	FERM domain containing 4B [Source:MGI Symbol;Acc:MGI:2141794]	97617541	protein_coding	ENSMUST00000032146|ENSMUST00000113353|ENSMUST00000113355|ENSMUST00000113359|ENSMUST00000124050|ENSMUST00000126899|ENSMUST00000138301|ENSMUST00000142589|ENSMUST00000143698|ENSMUST00000146191|ENSMUST00000152385|ENSMUST00000155326|ENSMUST00000203486	97286867	-
		11.7539			1	Frrs1		20321	ENSMUSG00000033386	GO:0016020|GO:0016021|GO:0055114	chr3	A0A0G2JEJ3|A0A0G2JFP4|A0A0G2JGF6	ferric-chelate reductase 1 [Source:MGI Symbol;Acc:MGI:108076]	116908177	protein_coding	ENSMUST00000040260|ENSMUST00000195905|ENSMUST00000197323|ENSMUST00000199030|ENSMUST00000199584|ENSMUST00000199626	116859464	+
5.22215					1	Fscn1		14086	ENSMUSG00000029581	GO:0001725|GO:0001726|GO:0002102|GO:0003723|GO:0003779|GO:0005515|GO:0005737|GO:0005829|GO:0005856|GO:0005902|GO:0005911|GO:0007015|GO:0007043|GO:0007163|GO:0008144|GO:0009653|GO:0010592|GO:0015629|GO:0016477|GO:0030027|GO:0030035|GO:0030036|GO:0030054|GO:0030175|GO:0030426|GO:0030674|GO:0031253|GO:0031941|GO:0032534|GO:0032956|GO:0035089|GO:0042995|GO:0043209|GO:0044393|GO:0045296|GO:0048870|GO:…	chr5	A0A0G2JDU7|F7BDR1	fascin actin-bundling protein 1 [Source:MGI Symbol;Acc:MGI:1352745]	142973185	protein_coding	ENSMUST00000031565|ENSMUST00000129306|ENSMUST00000135293|ENSMUST00000137552|ENSMUST00000139131|ENSMUST00000150622|ENSMUST00000198017	142960343	+
		13.2066	9.7402		2	Fut4		14345	ENSMUSG00000049307	GO:0000139|GO:0005794|GO:0006486|GO:0008417|GO:0009986|GO:0016020|GO:0016021|GO:0016740|GO:0016757|GO:0032580|GO:0036065|GO:0046920|GO:0071944	chr9	Q544B8	fucosyltransferase 4 [Source:MGI Symbol;Acc:MGI:95594]	14752393	protein_coding	ENSMUST00000061498	14748320	-
		12.7309			1	Fxyd5		18301	ENSMUSG00000009687	GO:0003779|GO:0005216|GO:0005887|GO:0006810|GO:0006811|GO:0016020|GO:0016021|GO:0017080|GO:0034220|GO:0045296|GO:2000649	chr7	A0A0J9YUX0|E0CXM5|E0CXN1|E0CYX7|F6TWM7|F8WJA1|Q3TDW1	FXYD domain-containing ion transport regulator 5 [Source:MGI Symbol;Acc:MGI:1201785]	31042481	protein_coding		31032722	-
33.1945	7.09417		24.2397	Fyb	4	Fyb		23880	ENSMUSG00000022148	GO:0005102|GO:0005515|GO:0005634|GO:0005737|GO:0005829|GO:0005886|GO:0006955|GO:0007165|GO:0008289|GO:0015629|GO:0030054|GO:0032403|GO:0072659	chr15	B2RUR0|F6V072	FYN binding protein [Source:MGI Symbol;Acc:MGI:1346327]	6663313	protein_coding	ENSMUST00000090461|ENSMUST00000159604|ENSMUST00000159714|ENSMUST00000160612|ENSMUST00000161947|ENSMUST00000162154|ENSMUST00000162430|ENSMUST00000163073|ENSMUST00000226412|ENSMUST00000227175	6522853	+
		9.63296			1	Gadl1		73748	ENSMUSG00000056880	GO:0003824|GO:0016829|GO:0016831|GO:0019752|GO:0030170	chr9	D3YWS5|E9QP13	glutamate decarboxylase-like 1 [Source:MGI Symbol;Acc:MGI:1920998]	116076176	protein_coding	ENSMUST00000069651|ENSMUST00000119291|ENSMUST00000121770	115909455	+
49.8153	5.50575	19.1759	13.0701		4	Gal3st4	16.123	330217	ENSMUSG00000075593	GO:0001733|GO:0005794|GO:0009101|GO:0009247|GO:0016020|GO:0016021|GO:0050694|GO:0070062	chr5	E0CXV6|E9Q7N6|Q3V1B8	galactose-3-O-sulfotransferase 4 [Source:MGI Symbol;Acc:MGI:1916254]	138272840	protein_coding	ENSMUST00000100530|ENSMUST00000161279|ENSMUST00000161647|ENSMUST00000161665|ENSMUST00000162557	138264921	-
		9.57355			1	Galm		319625	ENSMUSG00000035473	GO:0003824|GO:0004034|GO:0005737|GO:0005975|GO:0006006|GO:0006012|GO:0016853|GO:0019318|GO:0030246|GO:0033499|GO:0070062	chr17	F6XWR4	galactose mutarotase [Source:MGI Symbol;Acc:MGI:2442420]	80185101	protein_coding		80127471	+
8.23898					1	Galnt10		171212	ENSMUSG00000020520	GO:0000139|GO:0004653|GO:0005575|GO:0005794|GO:0006486|GO:0006493|GO:0016020|GO:0016021|GO:0016266|GO:0016740|GO:0016757|GO:0030246|GO:0046872	chr11	Q5SQF9|Q5ST18	polypeptide N-acetylgalactosaminyltransferase 10 [Source:MGI Symbol;Acc:MGI:1890480]	57787514	protein_coding	ENSMUST00000066987|ENSMUST00000108846	57645442	+
36.6888		12.5732		Galnt12	3	Galnt12		230145	ENSMUSG00000039774	GO:0000139|GO:0003674|GO:0004653|GO:0005575|GO:0005794|GO:0006486|GO:0008150|GO:0016020|GO:0016021|GO:0016740|GO:0016757|GO:0030246|GO:0046872	chr4	A2ANU2|Q60GT3	polypeptide N-acetylgalactosaminyltransferase 12 [Source:MGI Symbol;Acc:MGI:2444664]	47123070	protein_coding	ENSMUST00000045041|ENSMUST00000107744	47091909	+
		5.21745			1	Galnt4		14426	ENSMUSG00000090035	GO:0000139|GO:0004653|GO:0005794|GO:0006486|GO:0016020|GO:0016021|GO:0016740|GO:0016757|GO:0030246|GO:0046872|GO:0048471|GO:0070062	chr10		polypeptide N-acetylgalactosaminyltransferase 4 [Source:MGI Symbol;Acc:MGI:894692]	99113247	protein_coding	ENSMUST00000161240	99108159	+
			5.20008		1	Gbgt1		227671	ENSMUSG00000026829	GO:0000139|GO:0005794|GO:0005975|GO:0006486|GO:0009247|GO:0016020|GO:0016021|GO:0016740|GO:0016757|GO:0016758|GO:0030259|GO:0031982|GO:0046872|GO:0047277	chr2		globoside alpha-1,3-N-acetylgalactosaminyltransferase 1 [Source:MGI Symbol;Acc:MGI:2449143]	28505415	protein_coding	ENSMUST00000028172|ENSMUST00000127958|ENSMUST00000163121	28496891	+
9.10633		12.2536	6.87379		3	Gbp7		229900	ENSMUSG00000040253	GO:0000166|GO:0003674|GO:0003924|GO:0005525|GO:0020005|GO:0031410|GO:0042832|GO:0044406|GO:0050830|GO:0071346	chr3	Q91Z40	guanylate binding protein 7 [Source:MGI Symbol;Acc:MGI:2444421]	142550149	protein_coding	ENSMUST00000045097|ENSMUST00000171263	142530342	+
			6.45761		1	Gbp9		236573	ENSMUSG00000029298	GO:0000166|GO:0003674|GO:0003924|GO:0005525|GO:0020005|GO:0031410|GO:0042832|GO:0044406|GO:0050830|GO:0070062|GO:0071346	chr5	Q8BTS3	guanylate-binding protein 9 [Source:MGI Symbol;Acc:MGI:3605620]	105139539	protein_coding	ENSMUST00000031238|ENSMUST00000100961|ENSMUST00000196820|ENSMUST00000199453	105077630	-
		7.11687			1	Gch1		14528	ENSMUSG00000037580	GO:0000166|GO:0003824|GO:0003924|GO:0003934|GO:0005509|GO:0005525|GO:0005634|GO:0005654|GO:0005737|GO:0005829|GO:0006461|GO:0006729|GO:0008152|GO:0008217|GO:0008270|GO:0010460|GO:0014916|GO:0016787|GO:0030742|GO:0031369|GO:0031410|GO:0031965|GO:0032496|GO:0034341|GO:0034612|GO:0035998|GO:0042311|GO:0042416|GO:0042559|GO:0042803|GO:0043234|GO:0045776|GO:0046654|GO:0046872|GO:0048265|GO:0050662|GO:…	chr14	Q3U7P6	GTP cyclohydrolase 1 [Source:MGI Symbol;Acc:MGI:95675]	47189413	protein_coding		47153895	-
17.7304		36.5058	14.857	Gcnt1	4	Gcnt1		14537	ENSMUSG00000038843	GO:0000139|GO:0003829|GO:0005615|GO:0005794|GO:0005802|GO:0006486|GO:0008375|GO:0009101|GO:0016020|GO:0016021|GO:0016740|GO:0016757|GO:0031985|GO:0032868|GO:0048729|GO:0050901|GO:0060352|GO:0060993	chr19		glucosaminyl (N-acetyl) transferase 1, core 2 [Source:MGI Symbol;Acc:MGI:95676]	17356667	protein_coding	ENSMUST00000169897|ENSMUST00000174137|ENSMUST00000174236	17326141	-
				Gdf15	1	Gdf15		23886	ENSMUSG00000038508	GO:0005125|GO:0005160|GO:0005576|GO:0005615|GO:0005634|GO:0005737|GO:0008083|GO:0010469|GO:0010862|GO:0030509|GO:0042981|GO:0043408|GO:0048468|GO:0060395|GO:0070062|GO:1901741	chr8		growth differentiation factor 15 [Source:MGI Symbol;Acc:MGI:1346047]	70632456	protein_coding	ENSMUST00000003808|ENSMUST00000110103	70629393	-
		12.0057			1	Gdpd3		68616	ENSMUSG00000030703	GO:0004622|GO:0005737|GO:0005783|GO:0005789|GO:0006629|GO:0006644|GO:0008081|GO:0016020|GO:0016021|GO:0016787|GO:0034638|GO:0046872|GO:0048471|GO:0070062	chr7		glycerophosphodiester phosphodiesterase domain containing 3 [Source:MGI Symbol;Acc:MGI:1915866]	126775649	protein_coding	ENSMUST00000032944|ENSMUST00000205468|ENSMUST00000205910|ENSMUST00000206350|ENSMUST00000206858|ENSMUST00000207004	126766334	+
9.52524					1	Gfm2		320806	ENSMUSG00000021666	GO:0000166|GO:0003924|GO:0005525|GO:0005739|GO:0006412|GO:0032543|GO:0032790	chr13	E0CXH2|E0CY79|E9Q7N5|F7B693|Q8C1C2	G elongation factor, mitochondrial 2 [Source:MGI Symbol;Acc:MGI:2444783]	97181195	protein_coding		97137937	+
11.6451		11.8122			2	Ggt5		23887	ENSMUSG00000006344	GO:0000048|GO:0002951|GO:0005886|GO:0006412|GO:0006508|GO:0006520|GO:0006631|GO:0006749|GO:0006750|GO:0006751|GO:0006954|GO:0008233|GO:0016020|GO:0016021|GO:0016740|GO:0016746|GO:0016787|GO:0019370|GO:0031226|GO:0036374|GO:0102953|GO:1901750	chr10	A0A087WNR3|A0A087WSM3|Q80WV0	gamma-glutamyltransferase 5 [Source:MGI Symbol;Acc:MGI:1346063]	75617200	protein_coding	ENSMUST00000072217|ENSMUST00000188444|ENSMUST00000189972|ENSMUST00000189991|ENSMUST00000218807|ENSMUST00000219214|ENSMUST00000219247	75589340	+
16.88			6.94757	Ggta1	3	Ggta1		14594	ENSMUSG00000035778	GO:0005794|GO:0005975|GO:0006486|GO:0009247|GO:0016020|GO:0016021|GO:0016740|GO:0016757|GO:0016758|GO:0030259|GO:0031982|GO:0031985|GO:0032580|GO:0033580|GO:0046872|GO:0047276	chr2	B2FDI6|Q3TXW0|Q8C2H7|Q91W00|Q9DBU1	glycoprotein galactosyltransferase alpha 1, 3 [Source:MGI Symbol;Acc:MGI:95704]	35463231	protein_coding	ENSMUST00000044255|ENSMUST00000079424|ENSMUST00000102794|ENSMUST00000113001|ENSMUST00000113002|ENSMUST00000130913|ENSMUST00000131745|ENSMUST00000149442|ENSMUST00000164889	35400179	-
10.9689		25.2616			2	Gimap1		16205	ENSMUSG00000090019	GO:0005525|GO:0005783|GO:0016020|GO:0016021	chr6	D3YX11|Q3TFI6	GTPase, IMAP family member 1 [Source:MGI Symbol;Acc:MGI:109368]	48743795	protein_coding	ENSMUST00000054368|ENSMUST00000140054|ENSMUST00000142703|ENSMUST00000203797|ENSMUST00000204168|ENSMUST00000205031	48739054	+
		52.4833	6.15127		2	Gimap6		231931	ENSMUSG00000047867	GO:0000166|GO:0003674|GO:0005525|GO:0005737|GO:0005829|GO:0008150	chr6	A0A0N4SW08|D3Z3H3	GTPase, IMAP family member 6 [Source:MGI Symbol;Acc:MGI:1918876]	48708225	protein_coding	ENSMUST00000053661|ENSMUST00000119315|ENSMUST00000126422|ENSMUST00000132725	48701582	-
			5.06298		1	Gimap9		317758	ENSMUSG00000051124	GO:0003674|GO:0005525|GO:0005575|GO:0008150	chr6	F7BEI3|G3X987	GTPase, IMAP family member 9 [Source:MGI Symbol;Acc:MGI:3511744]	48679114	protein_coding	ENSMUST00000054050|ENSMUST00000147936	48676129	+
		8.72482			1	Gins2		272551	ENSMUSG00000031821	GO:0000727|GO:0000811|GO:0005634|GO:0006260|GO:0031298|GO:0032508|GO:0043138|GO:1902975	chr8		GINS complex subunit 2 (Psf2 homolog) [Source:MGI Symbol;Acc:MGI:1921019]	120589304	protein_coding		120578633	-
7.46215		5.01369			2	Git2		26431	ENSMUSG00000041890	GO:0005096|GO:0005515|GO:0005654|GO:0005925|GO:0016301|GO:0016310|GO:0032403|GO:0043547|GO:0046872|GO:0048266	chr5	D3Z1I2|D3Z409|E9PVA6|F6SLJ2|F6U8T2|F6WV69|F7BIK4|J3QK07|Q80XR8	G protein-coupled receptor kinase-interactor 2 [Source:MGI Symbol;Acc:MGI:1347053]	114775517	protein_coding	ENSMUST00000043283|ENSMUST00000086564|ENSMUST00000112183|ENSMUST00000112185|ENSMUST00000130925|ENSMUST00000131016|ENSMUST00000131582|ENSMUST00000131993|ENSMUST00000133096|ENSMUST00000135793|ENSMUST00000144191|ENSMUST00000146044|ENSMUST00000153756|ENSMUST00000155908|ENSMUST00000178440|ENSMUST00000201442|ENSMUST00000202581	114727407	-
	5.2041		7.80997		2	Gkn3		68888	ENSMUSG00000030048	GO:0003674|GO:0005576|GO:0005615|GO:0050680	chr6		gastrokine 3 [Source:MGI Symbol;Acc:MGI:1916138]	87388935	protein_coding	ENSMUST00000032127	87383256	-
		7.67533			1	Glb1l2		244757	ENSMUSG00000036395	GO:0004553|GO:0004565|GO:0005975|GO:0008152|GO:0016787|GO:0016798	chr9	A0A0R4J0L1|E0CY86|E0CYE1|E0CYW9|Q8BZW3	galactosidase, beta 1-like 2 [Source:MGI Symbol;Acc:MGI:2388283]	26806468	protein_coding	ENSMUST00000040398|ENSMUST00000066560|ENSMUST00000160458|ENSMUST00000161635|ENSMUST00000162252|ENSMUST00000162378|ENSMUST00000162702|ENSMUST00000216272	26763044	-
		32.6155		Glipr1	2	Glipr1		73690	ENSMUSG00000056888	GO:0005576|GO:0016020|GO:0016021	chr10	G3UYI2|Q4QQK5	GLI pathogenesis-related 1 (glioma) [Source:MGI Symbol;Acc:MGI:1920940]	112002631	protein_coding	ENSMUST00000074805|ENSMUST00000159550|ENSMUST00000161870|ENSMUST00000162508|ENSMUST00000174201	111985448	-
		59.9825			1	Glrp1		14659	ENSMUSG00000062310	GO:0000122|GO:0003674|GO:0005634	chr1	E9Q9S8	glutamine repeat protein 1 [Source:MGI Symbol;Acc:MGI:108038]	88510066	protein_coding		88499871	-
			17.5568		1	Gm10790			ENSMUSG00000113856		chr13		predicted gene 10790 [Source:MGI Symbol;Acc:MGI:3641845]	41913092	processed_transcript		41865915	+
			5.373		1	Gm10800			ENSMUSG00000075014	GO:0003674|GO:0005575|GO:0008150|GO:0016020|GO:0016021	chr2	D3Z496	predicted gene 10800 [Source:MGI Symbol;Acc:MGI:3641657]	98667301	protein_coding	ENSMUST00000099683	98666547	-
			24.5075		1	Gm11787			ENSMUSG00000081660		chr4		predicted gene 11787 [Source:MGI Symbol;Acc:MGI:3702103]	3516515	unprocessed_pseudogene		3496978	-
			7.11693		1	Gm12250			ENSMUSG00000082292		chr11		predicted gene 12250 [Source:MGI Symbol;Acc:MGI:3649299]	58189012	processed_pseudogene		58187739	+
[truncated: 793 more rows]
