# Supplementary material for: Inducible cell-specific mouse models for paired epigenetic and transcriptomic studies of microglia and astroglia
Source: Commun Biol. 2020 Nov 19;3:693. doi: 10.1038/s42003-020-01418-x (PMC7678837; doi:10.1038/s42003-020-01418-x)
Supplement: Supplementary file 7 — Supplementary Data 4 [file 42003_2020_1418_MOESM7_ESM.xlsx]

## Sheet: BSAS primers
Target gene for methyl primer	Target gene description	Methyl forward primer sequence 5 3	Methyl reverse primer sequence 5 3	number of CpG sites in amplicon	Amplicon size (bp)
Aldh1l1	aldehyde dehydrogenase 1 family, member L1	TTTAGGGATTAGGGAAAGATT	AACTAACAACCCAAAAATACCT	7	254
Fabp7	fatty acid binding protein 7, brain	TGATGTTTTGAGTAGGGATAGG	AAAAAAAAACAACTACAACCTCAA	2	245
Gfap	glial fibrillary acidic protein	AGAGATTTAGGGGAGAGGATTT	TCTCTCAAAAAACCAAAACAAC	4	318
Kcnj10	Kcnj10 potassium inwardly-rectifying channel, subfamily J, member 10 (Kir4.1))	AAGTTGATGTGTTTGTGTTTT	AACATCCTATACAATTTCCAAA	8	340
Cx3cr1	chemokine (C-X3-C motif) receptor 1	GAGTTGAGTTTTAGGGGAAG	AAAAACCTCTAATACCCCCT	4	325
Aif1	allograft inflammatory factor 1	AGGTTTTTATTGTGTTGGTTTG	AATAACCATCCTACCTCAACCT	4	204
C1qa (set1)	C1qa complement component 1, q subcomponent, alpha polypeptide	AGGTGGTTTGTTTTTTTTTTG	CTAAACTTCCCCAAAACCA	3	216
C1qa (set2)	C1qa complement component 1, q subcomponent, alpha polypeptide	TTTTTTGGTTTGTGGGTATATATG	TTCAAAATCCAAAAAAACACA	3	268
Gpr84	G protein-coupled receptor 84	TTGTTTTAGAGAAAGGAAGGAA	TTCTAAAAACAACCAAACTTCC	3	348
Eno2	enolase 2, gamma neuronal	GGTTAGAGTTAGGGGTTGGA	CTCCCCACCCTAATATCCTA	4	276
Syt2	synaptotagmin II	AGGATAGGGGGTTAGTTTAGAAGA	ACTTCTTCCACTACCTACCAAAAA	8	442
Syt4	synaptotagmin 4	GGTTATTTGATATGGAGATTTTTT	TCCCTCCTCTCTTAAAAATTC	6	255
Tlr2	Toll-like receptor 2	GGGGTTTTTTTTTATAATTGGAA	CCAACCTCCATACAAACCTAA	3	276
Tlr4	Toll-like receptor 4	AAAAAAGAGGTTAGGGGTTAGG	AAAACTCAAAAAACTCCACCAT	3	314
Myd88	myeloid differentiation primary response gene 88	TGGGTTTTTTTTTTTAAAAAGT	AAACTACCCAACCTAAAAATCA	7	338
Ly96	lymphocyte antigen 96	TTTTAGTTGGGAATTGTTATTGA	CCAAATTAACCTTCTCCAAATA	3	296
