# Supplementary material for: Inducible cell-specific mouse models for paired epigenetic and transcriptomic studies of microglia and astroglia
Source: Commun Biol. 2020 Nov 19;3:693. doi: 10.1038/s42003-020-01418-x (PMC7678837; doi:10.1038/s42003-020-01418-x)
Supplement: Supplementary file 8 — Supplementary Data 5 [file 42003_2020_1418_MOESM8_ESM.xlsx]

## Sheet: Statistics
Supplemental table 6. Comprehensive information on the statistical analysis used in this study.					Updated 10/01/20
Figure #	Condition	A	n	B	n	C	n	D	n		Test	F/t	df	Pvalue	stars	Covariates	Assumptions/Corrections
Figure 2B		Aldh1l1-cre/ERT2(NEG); NuTRAP (POS); EGFP(POS)	3	Aldh1l1-cre/ERT2(NEG); NuTRAP (POS); EGFP(POS); ACSA-2(POS)	3	Aldh1l1-cre/ERT2(POS); NuTRAP (POS); EGFP(POS)	3	Aldh1l1-cre/ERT2(POS); NuTRAP (POS); EGFP(POS); ACSA-2(POS)			Ordinary one-way ANOVA with Tukey's posthoc	48.23	3,10	<0.0001	***	absolute cell counts EGFP+, EGFP+/ACSA-2+	No matching or pairing, Assume Gaussian distribution of residuals, Assume equal SDs
											Tukey's multiple comparisons test	Mean Diff.	95.00% CI of diff.	Significant?	Summary	Adjusted P Value
		Aldh1l1-cre/ERT2(NEG); NuTRAP (POS); EGFP(POS)	3	Aldh1l1-cre/ERT2(NEG); NuTRAP (POS); EGFP(POS); ACSA-2(POS)	3						Column A vs. Column B	88.8	-58358 to 58536	No	ns	>0.9999
		Aldh1l1-cre/ERT2(NEG); NuTRAP (POS); EGFP(POS)	3			Aldh1l1-cre/ERT2(POS); NuTRAP (POS); EGFP(POS)	3				Column A vs. Column C	-155456	-210128 to -100783	Yes	****	<0.0001
		Aldh1l1-cre/ERT2(NEG); NuTRAP (POS); EGFP(POS)	3					Aldh1l1-cre/ERT2(POS); NuTRAP (POS); EGFP(POS); ACSA-2(POS)			Column A vs. Column D	-148271	-202943 to -93599	Yes	****	<0.0001
				Aldh1l1-cre/ERT2(NEG); NuTRAP (POS); EGFP(POS); ACSA-2(POS)	3						Column B vs. Column C	-155544	-210217 to -100872	Yes	****	<0.0001
				Aldh1l1-cre/ERT2(NEG); NuTRAP (POS); EGFP(POS); ACSA-2(POS)	3			Aldh1l1-cre/ERT2(POS); NuTRAP (POS); EGFP(POS); ACSA-2(POS)			Column B vs. Column D	-148360	-203032 to -93687	Yes	****	<0.0001
						Aldh1l1-cre/ERT2(POS); NuTRAP (POS); EGFP(POS)	3	Aldh1l1-cre/ERT2(POS); NuTRAP (POS); EGFP(POS); ACSA-2(POS)			Column C vs. Column D	7184	-43432 to 57801	No	ns	0.9712
	Condition	A	n	B	n	C	n	D	n		Test	F/t	df	Pvalue	stars	Covariates	Assumptions/Corrections
Figure 3A	Aldh1l1	Input	6	Neg. Fraction (Aldh1l1-cre/ERT2(POS); NuTRAP(POS))	6	Pos. Fraction (Aldh1l1-cre/ERT2(POS); NuTRAP(POS))	6				RM one-way ANOVA with Tukey's posthoc	236.6	17	<0.0001	***	normalized RQ	Each row represents matched data, assume Gaussian distribution of residuals, Geisser-Greenhouse correction, Tukey's posthoc with multiplicity adjusted p-values
	Aldh1l1										Tukey's multiple comparisons test	Mean Diff.	95.00% CI of diff.	Significant?	Summary	Adjusted P Value
	Aldh1l1	Input	6	Neg. Fraction (Aldh1l1-cre/ERT2(POS); NuTRAP(POS))	6						Input vs. Neg. Fraction	-0.06392	-0.1997 to 0.07188	No	ns	0.354	A-B
	Aldh1l1	Input	6			Pos. Fraction (Aldh1l1-cre/ERT2(POS); NuTRAP(POS))	6				Input vs. Pos. Fraction	-24.24	-29.38 to -19.10	Yes	****	<0.0001	A-C
	Aldh1l1			Neg. Fraction (Aldh1l1-cre/ERT2(POS); NuTRAP(POS))	6	Pos. Fraction (Aldh1l1-cre/ERT2(POS); NuTRAP(POS))	6				Neg. Fraction vs. Pos. Fraction	-24.18	-29.28 to -19.07	Yes	****	<0.0001	B-C
	Fabp7	Input	6	Neg. Fraction (Aldh1l1-cre/ERT2(POS); NuTRAP(POS))	6	Pos. Fraction (Aldh1l1-cre/ERT2(POS); NuTRAP(POS))	6				RM one-way ANOVA with Tukey's posthoc	233.4	17	<0.0001	***	normalized RQ	Each row represents matched data, assume Gaussian distribution of residuals, Geisser-Greenhouse correction, Tukey's posthoc with multiplicity adjusted p-values
	Fabp7										Tukey's multiple comparisons test	Mean Diff.	95.00% CI of diff.	Significant?	Summary	Adjusted P Value
	Fabp7	Input	6	Neg. Fraction (Aldh1l1-cre/ERT2(POS); NuTRAP(POS))	6						Input vs. Neg. Fraction	0.02645	-0.09873 to 0.1516	No	ns	0.7806	A-B
	Fabp7	Input	6			Pos. Fraction (Aldh1l1-cre/ERT2(POS); NuTRAP(POS))	6				Input vs. Pos. Fraction	-24.43	-29.66 to -19.20	Yes	****	<0.0001	A-C
	Fabp7			Neg. Fraction (Aldh1l1-cre/ERT2(POS); NuTRAP(POS))	6	Pos. Fraction (Aldh1l1-cre/ERT2(POS); NuTRAP(POS))	6				Neg. Fraction vs. Pos. Fraction	-24.46	-29.64 to -19.28	Yes	****	<0.0001	B-C
	Gfap	Input	6	Neg. Fraction (Aldh1l1-cre/ERT2(POS); NuTRAP(POS))	6	Pos. Fraction (Aldh1l1-cre/ERT2(POS); NuTRAP(POS))	6				RM one-way ANOVA with Tukey's posthoc	177.2	17	<0.0001	***	normalized RQ	Each row represents matched data, assume Gaussian distribution of residuals, Geisser-Greenhouse correction, Tukey's posthoc with multiplicity adjusted p-values
	Gfap										Tukey's multiple comparisons test	Mean Diff.	95.00% CI of diff.	Significant?	Summary	Adjusted P Value
	Gfap	Input	6	Neg. Fraction (Aldh1l1-cre/ERT2(POS); NuTRAP(POS))	6						Input vs. Neg. Fraction	0.1382	-0.01831 to 0.2947	No	ns	0.0758	A-B
	Gfap	Input	6			Pos. Fraction (Aldh1l1-cre/ERT2(POS); NuTRAP(POS))	6				Input vs. Pos. Fraction	-26.6	-33.11 to -20.09	Yes	***	0.0001	A-C
	Gfap			Neg. Fraction (Aldh1l1-cre/ERT2(POS); NuTRAP(POS))	6	Pos. Fraction (Aldh1l1-cre/ERT2(POS); NuTRAP(POS))	6				Neg. Fraction vs. Pos. Fraction	-26.74	-33.27 to -20.21	Yes	****	<0.0001	B-C
	Elovl2	Input	6	Neg. Fraction (Aldh1l1-cre/ERT2(POS); NuTRAP(POS))	6	Pos. Fraction (Aldh1l1-cre/ERT2(POS); NuTRAP(POS))	6				RM one-way ANOVA with Tukey's posthoc	296.2	17	<0.0001	***	normalized RQ	Each row represents matched data, assume Gaussian distribution of residuals, Geisser-Greenhouse correction, Tukey's posthoc with multiplicity adjusted p-values
	Elovl2										Tukey's multiple comparisons test	Mean Diff.	95.00% CI of diff.	Significant?	Summary	Adjusted P Value
	Elovl2	Input	6	Neg. Fraction (Aldh1l1-cre/ERT2(POS); NuTRAP(POS))	6						Input vs. Neg. Fraction	0.009025	-0.1899 to 0.2080	No	ns	0.9881	A-B
	Elovl2	Input	6			Pos. Fraction (Aldh1l1-cre/ERT2(POS); NuTRAP(POS))	6				Input vs. Pos. Fraction	-20.91	-24.90 to -16.92	Yes	****	<0.0001	A-C
	Elovl2			Neg. Fraction (Aldh1l1-cre/ERT2(POS); NuTRAP(POS))	6	Pos. Fraction (Aldh1l1-cre/ERT2(POS); NuTRAP(POS))	6				Neg. Fraction vs. Pos. Fraction	-20.92	-24.83 to -17.01	Yes	****	<0.0001	B-C
	Aqp4	Input	6	Neg. Fraction (Aldh1l1-cre/ERT2(POS); NuTRAP(POS))	6	Pos. Fraction (Aldh1l1-cre/ERT2(POS); NuTRAP(POS))	6				RM one-way ANOVA with Tukey's posthoc	112.6	17	0.0001	***	normalized RQ	Each row represents matched data, assume Gaussian distribution of residuals, Geisser-Greenhouse correction, Tukey's posthoc with multiplicity adjusted p-values
	Aqp4										Tukey's multiple comparisons test	Mean Diff.	95.00% CI of diff.	Significant?	Summary	Adjusted P Value
	Aqp4	Input	6	Neg. Fraction (Aldh1l1-cre/ERT2(POS); NuTRAP(POS))	6						Input vs. Neg. Fraction	0.05647	-0.04082 to 0.1538	No	ns	0.2358	A-B
	Aqp4	Input	6			Pos. Fraction (Aldh1l1-cre/ERT2(POS); NuTRAP(POS))	6				Input vs. Pos. Fraction	-22.78	-29.73 to -15.83	Yes	***	0.0003	A-C
	Aqp4			Neg. Fraction (Aldh1l1-cre/ERT2(POS); NuTRAP(POS))	6	Pos. Fraction (Aldh1l1-cre/ERT2(POS); NuTRAP(POS))	6				Neg. Fraction vs. Pos. Fraction	-22.84	-29.88 to -15.80	Yes	***	0.0003	B-C
	Kcnj10	Input	6	Neg. Fraction (Aldh1l1-cre/ERT2(POS); NuTRAP(POS))	6	Pos. Fraction (Aldh1l1-cre/ERT2(POS); NuTRAP(POS))	6				RM one-way ANOVA with Tukey's posthoc	348.2	17	<0.0001	***	normalized RQ	Each row represents matched data, assume Gaussian distribution of residuals, Geisser-Greenhouse correction, Tukey's posthoc with multiplicity adjusted p-values
	Kcnj10										Tukey's multiple comparisons test	Mean Diff.	95.00% CI of diff.	Significant?	Summary	Adjusted P Value
	Kcnj10	Input	6	Neg. Fraction (Aldh1l1-cre/ERT2(POS); NuTRAP(POS))	6						Input vs. Neg. Fraction	-0.06651	-0.2085 to 0.07549	No	ns	0.3569	A-B
	Kcnj10	Input	6			Pos. Fraction (Aldh1l1-cre/ERT2(POS); NuTRAP(POS))	6				Input vs. Pos. Fraction	-22.11	-25.94 to -18.29	Yes	****	<0.0001	A-C
	Kcnj10			Neg. Fraction (Aldh1l1-cre/ERT2(POS); NuTRAP(POS))	6	Pos. Fraction (Aldh1l1-cre/ERT2(POS); NuTRAP(POS))	6				Neg. Fraction vs. Pos. Fraction	-22.05	-25.92 to -18.17	Yes	****	<0.0001	B-C
	Cx3cr1	Input	6	Neg. Fraction (Aldh1l1-cre/ERT2(POS); NuTRAP(POS))	6	Pos. Fraction (Aldh1l1-cre/ERT2(POS); NuTRAP(POS))	6				RM one-way ANOVA with Tukey's posthoc	124.6	17	<0.0001	***	normalized RQ	Each row represents matched data, assume Gaussian distribution of residuals, Geisser-Greenhouse correction, Tukey's posthoc with multiplicity adjusted p-values
	Cx3cr1										Tukey's multiple comparisons test	Mean Diff.	95.00% CI of diff.	Significant?	Summary	Adjusted P Value
	Cx3cr1	Input	6	Neg. Fraction (Aldh1l1-cre/ERT2(POS); NuTRAP(POS))	6						Input vs. Neg. Fraction	-0.0417	-0.2042 to 0.1208	No	ns	0.6997	A-B
	Cx3cr1	Input	6			Pos. Fraction (Aldh1l1-cre/ERT2(POS); NuTRAP(POS))	6				Input vs. Pos. Fraction	0.6069	0.4561 to 0.7576	Yes	***	0.0001	A-C
	Cx3cr1			Neg. Fraction (Aldh1l1-cre/ERT2(POS); NuTRAP(POS))	6	Pos. Fraction (Aldh1l1-cre/ERT2(POS); NuTRAP(POS))	6				Neg. Fraction vs. Pos. Fraction	0.6486	0.5142 to 0.7829	Yes	****	<0.0001	B-C
	C1qa	Input	6	Neg. Fraction (Aldh1l1-cre/ERT2(POS); NuTRAP(POS))	6	Pos. Fraction (Aldh1l1-cre/ERT2(POS); NuTRAP(POS))	6				RM one-way ANOVA with Tukey's posthoc	123.8	17	<0.0001	***	normalized RQ	Each row represents matched data, assume Gaussian distribution of residuals, Geisser-Greenhouse correction, Tukey's posthoc with multiplicity adjusted p-values
	C1qa										Tukey's multiple comparisons test	Mean Diff.	95.00% CI of diff.	Significant?	Summary	Adjusted P Value
	C1qa	Input	6	Neg. Fraction (Aldh1l1-cre/ERT2(POS); NuTRAP(POS))	6						Input vs. Neg. Fraction	-0.08954	-0.3066 to 0.1275	No	ns	0.4343	A-B
	C1qa	Input	6			Pos. Fraction (Aldh1l1-cre/ERT2(POS); NuTRAP(POS))	6				Input vs. Pos. Fraction	0.6837	0.6054 to 0.7620	Yes	****	<0.0001	A-C
	C1qa			Neg. Fraction (Aldh1l1-cre/ERT2(POS); NuTRAP(POS))	6	Pos. Fraction (Aldh1l1-cre/ERT2(POS); NuTRAP(POS))	6				Neg. Fraction vs. Pos. Fraction	0.7732	0.5769 to 0.9695	Yes	***	0.0001	B-C
	Gpr84	Input	6	Neg. Fraction (Aldh1l1-cre/ERT2(POS); NuTRAP(POS))	6	Pos. Fraction (Aldh1l1-cre/ERT2(POS); NuTRAP(POS))	6				RM one-way ANOVA with Tukey's posthoc	28.57	17	0.0007	***	normalized RQ	Each row represents matched data, assume Gaussian distribution of residuals, Geisser-Greenhouse correction, Tukey's posthoc with multiplicity adjusted p-values
	Gpr84										Tukey's multiple comparisons test	Mean Diff.	95.00% CI of diff.	Significant?	Summary	Adjusted P Value
	Gpr84	Input	6	Neg. Fraction (Aldh1l1-cre/ERT2(POS); NuTRAP(POS))	6						Input vs. Neg. Fraction	-0.1899	-0.5595 to 0.1796	No	ns	0.3023	A-B
	Gpr84	Input	6			Pos. Fraction (Aldh1l1-cre/ERT2(POS); NuTRAP(POS))	6				Input vs. Pos. Fraction	0.5079	0.1643 to 0.8515	Yes	*	0.0111	A-C
	Gpr84			Neg. Fraction (Aldh1l1-cre/ERT2(POS); NuTRAP(POS))	6	Pos. Fraction (Aldh1l1-cre/ERT2(POS); NuTRAP(POS))	6				Neg. Fraction vs. Pos. Fraction	0.6979	0.5112 to 0.8845	Yes	***	0.0002	B-C
	Aif1	Input	6	Neg. Fraction (Aldh1l1-cre/ERT2(POS); NuTRAP(POS))	6	Pos. Fraction (Aldh1l1-cre/ERT2(POS); NuTRAP(POS))	6				RM one-way ANOVA with Tukey's posthoc	22.44	17	0.0029	**	normalized RQ	Each row represents matched data, assume Gaussian distribution of residuals, Geisser-Greenhouse correction, Tukey's posthoc with multiplicity adjusted p-values
	Aif1										Tukey's multiple comparisons test	Mean Diff.	95.00% CI of diff.	Significant?	Summary	Adjusted P Value
	Aif1	Input	6	Neg. Fraction (Aldh1l1-cre/ERT2(POS); NuTRAP(POS))	6						Input vs. Neg. Fraction	-0.02336	-0.1060 to 0.05924	No	ns	0.6524	A-B
	Aif1	Input	6			Pos. Fraction (Aldh1l1-cre/ERT2(POS); NuTRAP(POS))	6				Input vs. Pos. Fraction	0.313	0.07967 to 0.5464	Yes	*	0.0165	A-C
	Aif1			Neg. Fraction (Aldh1l1-cre/ERT2(POS); NuTRAP(POS))	6	Pos. Fraction (Aldh1l1-cre/ERT2(POS); NuTRAP(POS))	6				Neg. Fraction vs. Pos. Fraction	0.3364	0.1399 to 0.5329	Yes	**	0.0059	B-C
	Eno2	Input	6	Neg. Fraction (Aldh1l1-cre/ERT2(POS); NuTRAP(POS))	6	Pos. Fraction (Aldh1l1-cre/ERT2(POS); NuTRAP(POS))	6				RM one-way ANOVA with Tukey's posthoc	1.365	17	0.2995	ns	normalized RQ	Each row represents matched data, assume Gaussian distribution of residuals, Geisser-Greenhouse correction, Tukey's posthoc with multiplicity adjusted p-values
	Eno2										Tukey's multiple comparisons test	Mean Diff.	95.00% CI of diff.	Significant?	Summary	Adjusted P Value
	Eno2	Input	6	Neg. Fraction (Aldh1l1-cre/ERT2(POS); NuTRAP(POS))	6						Input vs. Neg. Fraction	0.05827	-0.05387 to 0.1704	No	ns	0.296	A-B
	Eno2	Input	6			Pos. Fraction (Aldh1l1-cre/ERT2(POS); NuTRAP(POS))	6				Input vs. Pos. Fraction	0.008876	-0.1169 to 0.1347	No	ns	0.9715	A-C
	Eno2			Neg. Fraction (Aldh1l1-cre/ERT2(POS); NuTRAP(POS))	6	Pos. Fraction (Aldh1l1-cre/ERT2(POS); NuTRAP(POS))	6				Neg. Fraction vs. Pos. Fraction	-0.04939	-0.1816 to 0.08281	No	ns	0.4949	B-C
	Kcnb2	Input	6	Neg. Fraction (Aldh1l1-cre/ERT2(POS); NuTRAP(POS))	6	Pos. Fraction (Aldh1l1-cre/ERT2(POS); NuTRAP(POS))	6				RM one-way ANOVA with Tukey's posthoc	0.9705	17	0.404	ns	normalized RQ	Each row represents matched data, assume Gaussian distribution of residuals, Geisser-Greenhouse correction, Tukey's posthoc with multiplicity adjusted p-values
	Kcnb2										Tukey's multiple comparisons test	Mean Diff.	95.00% CI of diff.	Significant?	Summary	Adjusted P Value
	Kcnb2	Input	6	Neg. Fraction (Aldh1l1-cre/ERT2(POS); NuTRAP(POS))	6						Input vs. Neg. Fraction	-0.01133	-0.2123 to 0.1896	No	ns	0.9817	A-B
	Kcnb2	Input	6			Pos. Fraction (Aldh1l1-cre/ERT2(POS); NuTRAP(POS))	6				Input vs. Pos. Fraction	0.08564	-0.2006 to 0.3719	No	ns	0.6229	A-C
	Kcnb2			Neg. Fraction (Aldh1l1-cre/ERT2(POS); NuTRAP(POS))	6	Pos. Fraction (Aldh1l1-cre/ERT2(POS); NuTRAP(POS))	6				Neg. Fraction vs. Pos. Fraction	0.09697	-0.1514 to 0.3453	No	ns	0.4681	B-C
	Syt2	Input	6	Neg. Fraction (Aldh1l1-cre/ERT2(POS); NuTRAP(POS))	6	Pos. Fraction (Aldh1l1-cre/ERT2(POS); NuTRAP(POS))	6				RM one-way ANOVA with Tukey's posthoc	30.41	17	0.0004	***	normalized RQ	Each row represents matched data, assume Gaussian distribution of residuals, Geisser-Greenhouse correction, Tukey's posthoc with multiplicity adjusted p-values
	Syt2										Tukey's multiple comparisons test	Mean Diff.	95.00% CI of diff.	Significant?	Summary	Adjusted P Value
	Syt2	Input	6	Neg. Fraction (Aldh1l1-cre/ERT2(POS); NuTRAP(POS))	6						Input vs. Neg. Fraction	-0.06323	-0.1648 to 0.03838	No	ns	0.2013	A-B
	Syt2	Input	6			Pos. Fraction (Aldh1l1-cre/ERT2(POS); NuTRAP(POS))	6				Input vs. Pos. Fraction	0.1985	0.1084 to 0.2886	Yes	**	0.0019	A-C
	Syt2			Neg. Fraction (Aldh1l1-cre/ERT2(POS); NuTRAP(POS))	6	Pos. Fraction (Aldh1l1-cre/ERT2(POS); NuTRAP(POS))	6				Neg. Fraction vs. Pos. Fraction	0.2617	0.1185 to 0.4049	Yes	**	0.0045	B-C
	Syt4	Input	6	Neg. Fraction (Aldh1l1-cre/ERT2(POS); NuTRAP(POS))	6	Pos. Fraction (Aldh1l1-cre/ERT2(POS); NuTRAP(POS))	6				RM one-way ANOVA with Tukey's posthoc	104.2	17	<0.0001	***	normalized RQ	Each row represents matched data, assume Gaussian distribution of residuals, Geisser-Greenhouse correction, Tukey's posthoc with multiplicity adjusted p-values
	Syt4										Tukey's multiple comparisons test	Mean Diff.	95.00% CI of diff.	Significant?	Summary	Adjusted P Value
	Syt4	Input	6	Neg. Fraction (Aldh1l1-cre/ERT2(POS); NuTRAP(POS))	6						Input vs. Neg. Fraction	-0.06331	-0.1096 to -0.01701	Yes	*	0.0153	A-B
	Syt4	Input	6			Pos. Fraction (Aldh1l1-cre/ERT2(POS); NuTRAP(POS))	6				Input vs. Pos. Fraction	0.4008	0.2549 to 0.5468	Yes	***	0.0007	A-C
	Syt4			Neg. Fraction (Aldh1l1-cre/ERT2(POS); NuTRAP(POS))	6	Pos. Fraction (Aldh1l1-cre/ERT2(POS); NuTRAP(POS))	6				Neg. Fraction vs. Pos. Fraction	0.4641	0.3409 to 0.5874	Yes	***	0.0002	B-C
	Mog	Input	6	Neg. Fraction (Aldh1l1-cre/ERT2(POS); NuTRAP(POS))	6	Pos. Fraction (Aldh1l1-cre/ERT2(POS); NuTRAP(POS))	6				RM one-way ANOVA with Tukey's posthoc	254.8	17	<0.0001	***	normalized RQ	Each row represents matched data, assume Gaussian distribution of residuals, Geisser-Greenhouse correction, Tukey's posthoc with multiplicity adjusted p-values
	Mog										Tukey's multiple comparisons test	Mean Diff.	95.00% CI of diff.	Significant?	Summary	Adjusted P Value
	Mog	Input	6	Neg. Fraction (Aldh1l1-cre/ERT2(POS); NuTRAP(POS))	6						Input vs. Neg. Fraction	-0.02175	-0.07271 to 0.02921	No	ns	0.4135	A-B
	Mog	Input	6			Pos. Fraction (Aldh1l1-cre/ERT2(POS); NuTRAP(POS))	6				Input vs. Pos. Fraction	0.6453	0.5133 to 0.7773	Yes	****	<0.0001	A-C
	Mog			Neg. Fraction (Aldh1l1-cre/ERT2(POS); NuTRAP(POS))	6	Pos. Fraction (Aldh1l1-cre/ERT2(POS); NuTRAP(POS))	6				Neg. Fraction vs. Pos. Fraction	0.6671	0.5414 to 0.7927	Yes	****	<0.0001	B-C
	Neu4	Input	6	Neg. Fraction (Aldh1l1-cre/ERT2(POS); NuTRAP(POS))	6	Pos. Fraction (Aldh1l1-cre/ERT2(POS); NuTRAP(POS))	6				RM one-way ANOVA with Tukey's posthoc	133	17	<0.0001	***	normalized RQ	Each row represents matched data, assume Gaussian distribution of residuals, Geisser-Greenhouse correction, Tukey's posthoc with multiplicity adjusted p-values
	Neu4										Tukey's multiple comparisons test	Mean Diff.	95.00% CI of diff.	Significant?	Summary	Adjusted P Value
	Neu4	Input	6	Neg. Fraction (Aldh1l1-cre/ERT2(POS); NuTRAP(POS))	6						Input vs. Neg. Fraction	-0.09936	-0.1748 to -0.02392	Yes	*	0.0178	A-B
	Neu4	Input	6			Pos. Fraction (Aldh1l1-cre/ERT2(POS); NuTRAP(POS))	6				Input vs. Pos. Fraction	0.3935	0.2696 to 0.5175	Yes	***	0.0003	A-C
	Neu4			Neg. Fraction (Aldh1l1-cre/ERT2(POS); NuTRAP(POS))	6	Pos. Fraction (Aldh1l1-cre/ERT2(POS); NuTRAP(POS))	6				Neg. Fraction vs. Pos. Fraction	0.4929	0.3861 to 0.5996	Yes	****	<0.0001	B-C
	Opalin	Input	6	Neg. Fraction (Aldh1l1-cre/ERT2(POS); NuTRAP(POS))	6	Pos. Fraction (Aldh1l1-cre/ERT2(POS); NuTRAP(POS))	6				RM one-way ANOVA with Tukey's posthoc	236.6	17	<0.0001	***	normalized RQ	Each row represents matched data, assume Gaussian distribution of residuals, Geisser-Greenhouse correction, Tukey's posthoc with multiplicity adjusted p-values
	Opalin										Tukey's multiple comparisons test	Mean Diff.	95.00% CI of diff.	Significant?	Summary	Adjusted P Value
	Opalin	Input	6	Neg. Fraction (Aldh1l1-cre/ERT2(POS); NuTRAP(POS))	6						Input vs. Neg. Fraction	-0.07338	-0.2176 to 0.07085	No	ns	0.3081	A-B
	Opalin	Input	6			Pos. Fraction (Aldh1l1-cre/ERT2(POS); NuTRAP(POS))	6				Input vs. Pos. Fraction	0.6617	0.5616 to 0.7618	Yes	****	<0.0001	A-C
	Opalin			Neg. Fraction (Aldh1l1-cre/ERT2(POS); NuTRAP(POS))	6	Pos. Fraction (Aldh1l1-cre/ERT2(POS); NuTRAP(POS))	6				Neg. Fraction vs. Pos. Fraction	0.7351	0.6202 to 0.8500	Yes	****	<0.0001	B-C
	Condition	A	n	B	n	C	n	D	n		Test	F/t	df	Pvalue	stars	Covariates	Assumptions/Corrections	one-tailed/two-tailed
Figure 4B	percent of nuclei	Input (Aldh1l1-cre/ERT2(POS); NuTRAP(POS))	3	Pos. Fraction (Aldh1l1-cre/ERT2(POS); NuTRAP(POS))	3						Paired t-test	81.66	2	0.0001	***	mCherry+/Biotin+ nuclei count	Assume Gaussian disribution, paired t-test (ratios of paired values are consistent)	two-tailed
Figure 4C	mCG	Input	6	Neg. Fraction (Aldh1l1-cre/ERT2(POS); NuTRAP(POS))	6	Pos. Fraction (Aldh1l1-cre/ERT2(POS); NuTRAP(POS))	6				RM one-way ANOVA with Tukey's posthoc	350.7	17	<0.0001	***	mCG %	Each row represents matched data, assume Gaussian distribution of residuals, Geisser-Greenhouse correction, Tukey's posthoc with multiplicity adjusted p-values
	Aldh1l1-mCG										Tukey's multiple comparisons test	Mean Diff.	95.00% CI of diff.	Significant?	Summary	Adjusted P Value
	Aldh1l1-mCG	Input	6	Neg. Fraction (Aldh1l1-cre/ERT2(POS); NuTRAP(POS))	6						Input vs. Neg. Fraction	-1.525	-3.279 to 0.2292	No	ns	0.0797	A-B
	Aldh1l1-mCG	Input	6			Pos. Fraction (Aldh1l1-cre/ERT2(POS); NuTRAP(POS))	6				Input vs. Pos. Fraction	13.64	11.60 to 15.69	Yes	****	<0.0001	A-C
	Aldh1l1-mCG			Neg. Fraction (Aldh1l1-cre/ERT2(POS); NuTRAP(POS))	6	Pos. Fraction (Aldh1l1-cre/ERT2(POS); NuTRAP(POS))	6				Neg. Fraction vs. Pos. Fraction	15.17	12.85 to 17.49	Yes	****	<0.0001	B-C
Figure 4C	mCG	Input	6	Neg. Fraction (Aldh1l1-cre/ERT2(POS); NuTRAP(POS))	6	Pos. Fraction (Aldh1l1-cre/ERT2(POS); NuTRAP(POS))	6				RM one-way ANOVA with Tukey's posthoc	145.8	17	<0.0001	***	mCG %	Each row represents matched data, assume Gaussian distribution of residuals, Geisser-Greenhouse correction, Tukey's posthoc with multiplicity adjusted p-values
	Fabp7-mCG										Tukey's multiple comparisons test	Mean Diff.	95.00% CI of diff.	Significant?	Summary	Adjusted P Value
	Fabp7-mCG	Input	6	Neg. Fraction (Aldh1l1-cre/ERT2(POS); NuTRAP(POS))	6						Input vs. Neg. Fraction	-0.5	-4.327 to 3.327	No	ns	0.907	A-B
	Fabp7-mCG	Input	6			Pos. Fraction (Aldh1l1-cre/ERT2(POS); NuTRAP(POS))	6				Input vs. Pos. Fraction	19.08	15.48 to 22.68	Yes	****	<0.0001	A-C
	Fabp7-mCG			Neg. Fraction (Aldh1l1-cre/ERT2(POS); NuTRAP(POS))	6	Pos. Fraction (Aldh1l1-cre/ERT2(POS); NuTRAP(POS))	6				Neg. Fraction vs. Pos. Fraction	19.58	14.41 to 24.75	Yes	***	0.0001	B-C
Figure 4C	mCG	Input	6	Neg. Fraction (Aldh1l1-cre/ERT2(POS); NuTRAP(POS))	6	Pos. Fraction (Aldh1l1-cre/ERT2(POS); NuTRAP(POS))	6				RM one-way ANOVA with Tukey's posthoc	293.7	17	<0.0001	***	mCG %	Each row represents matched data, assume Gaussian distribution of residuals, Geisser-Greenhouse correction, Tukey's posthoc with multiplicity adjusted p-values
	Gfap-mCG										Tukey's multiple comparisons test	Mean Diff.	95.00% CI of diff.	Significant?	Summary	Adjusted P Value
	Gfap-mCG	Input	6	Neg. Fraction (Aldh1l1-cre/ERT2(POS); NuTRAP(POS))	6						Input vs. Neg. Fraction	-0.125	-1.498 to 1.248	No	ns	0.9532	A-B
	Gfap-mCG	Input	6			Pos. Fraction (Aldh1l1-cre/ERT2(POS); NuTRAP(POS))	6				Input vs. Pos. Fraction	7.792	6.915 to 8.668	Yes	****	<0.0001	A-C
	Gfap-mCG			Neg. Fraction (Aldh1l1-cre/ERT2(POS); NuTRAP(POS))	6	Pos. Fraction (Aldh1l1-cre/ERT2(POS); NuTRAP(POS))	6				Neg. Fraction vs. Pos. Fraction	7.917	6.577 to 9.256	Yes	****	<0.0001	B-C
Figure 4C	mCG	Input	6	Neg. Fraction (Aldh1l1-cre/ERT2(POS); NuTRAP(POS))	6	Pos. Fraction (Aldh1l1-cre/ERT2(POS); NuTRAP(POS))	6				RM one-way ANOVA with Tukey's posthoc	54.28	17	<0.0001	***	mCG %	Each row represents matched data, assume Gaussian distribution of residuals, Geisser-Greenhouse correction, Tukey's posthoc with multiplicity adjusted p-values
	Kcnj10-mCG										Tukey's multiple comparisons test	Mean Diff.	95.00% CI of diff.	Significant?	Summary	Adjusted P Value
	Kcnj10-mCG	Input	6	Neg. Fraction (Aldh1l1-cre/ERT2(POS); NuTRAP(POS))	6						Input vs. Neg. Fraction	0.79	-5.914 to 7.494	No	ns	0.9234	A-B
	Kcnj10-mCG	Input	6			Pos. Fraction (Aldh1l1-cre/ERT2(POS); NuTRAP(POS))	6				Input vs. Pos. Fraction	18.03	13.36 to 22.69	Yes	***	0.0001	A-C
	Kcnj10-mCG			Neg. Fraction (Aldh1l1-cre/ERT2(POS); NuTRAP(POS))	6	Pos. Fraction (Aldh1l1-cre/ERT2(POS); NuTRAP(POS))	6				Neg. Fraction vs. Pos. Fraction	17.24	9.837 to 24.63	Yes	**	0.0015	B-C
Figure 4D	mCG	Input	6	Neg. Fraction (Aldh1l1-cre/ERT2(POS); NuTRAP(POS))	6	Pos. Fraction (Aldh1l1-cre/ERT2(POS); NuTRAP(POS))	6				RM one-way ANOVA with Tukey's posthoc	6.8623	17	0.0225	*	mCG %	Each row represents matched data, assume Gaussian distribution of residuals, Geisser-Greenhouse correction, Tukey's posthoc with multiplicity adjusted p-values
	Cx3cr1-mCG										Tukey's multiple comparisons test	Mean Diff.	95.00% CI of diff.	Significant?	Summary	Adjusted P Value
	Cx3cr1-mCG	Input	6	Neg. Fraction (Aldh1l1-cre/ERT2(POS); NuTRAP(POS))	6						Input vs. Neg. Fraction	0.8333	-3.329 to 4.995	No	ns	0.7998	A-B
	Cx3cr1-mCG	Input	6			Pos. Fraction (Aldh1l1-cre/ERT2(POS); NuTRAP(POS))	6				Input vs. Pos. Fraction	-4.458	-8.906 to -0.01058	Yes	*	0.0496	A-C
	Cx3cr1-mCG			Neg. Fraction (Aldh1l1-cre/ERT2(POS); NuTRAP(POS))	6	Pos. Fraction (Aldh1l1-cre/ERT2(POS); NuTRAP(POS))	6				Neg. Fraction vs. Pos. Fraction	-5.292	-11.44 to 0.8586	No	ns	0.0824	B-C
Figure 4D	mCG	Input	6	Neg. Fraction (Aldh1l1-cre/ERT2(POS); NuTRAP(POS))	6	Pos. Fraction (Aldh1l1-cre/ERT2(POS); NuTRAP(POS))	6				RM one-way ANOVA with Tukey's posthoc	1.917	17	0.2125	ns	mCG %	Each row represents matched data, assume Gaussian distribution of residuals, Geisser-Greenhouse correction, Tukey's posthoc with multiplicity adjusted p-values
	C1qa-mCG										Tukey's multiple comparisons test	Mean Diff.	95.00% CI of diff.	Significant?	Summary	Adjusted P Value
	C1qa-mCG	Input	6	Neg. Fraction (Aldh1l1-cre/ERT2(POS); NuTRAP(POS))	6						Input vs. Neg. Fraction	-0.1683	-3.459 to 3.122	No	ns	0.9849	A-B
	C1qa-mCG	Input	6			Pos. Fraction (Aldh1l1-cre/ERT2(POS); NuTRAP(POS))	6				Input vs. Pos. Fraction	2.612	-3.254 to 8.477	No	ns	0.3876	A-C
	C1qa-mCG			Neg. Fraction (Aldh1l1-cre/ERT2(POS); NuTRAP(POS))	6	Pos. Fraction (Aldh1l1-cre/ERT2(POS); NuTRAP(POS))	6				Neg. Fraction vs. Pos. Fraction	2.78	-3.161 to 8.721	No	ns	0.3575	B-C
Figure 4D	mCG	Input	6	Neg. Fraction (Aldh1l1-cre/ERT2(POS); NuTRAP(POS))	6	Pos. Fraction (Aldh1l1-cre/ERT2(POS); NuTRAP(POS))	6				RM one-way ANOVA with Tukey's posthoc	21.9	17	0.0003	***	mCG %	Each row represents matched data, assume Gaussian distribution of residuals, Geisser-Greenhouse correction, Tukey's posthoc with multiplicity adjusted p-values
	Gpr84-mCG										Tukey's multiple comparisons test	Mean Diff.	95.00% CI of diff.	Significant?	Summary	Adjusted P Value
	Gpr84-mCG	Input	6	Neg. Fraction (Aldh1l1-cre/ERT2(POS); NuTRAP(POS))	6						Input vs. Neg. Fraction	-0.25	-2.502 to 2.002	No	ns	0.9316	A-B
	Gpr84-mCG	Input	6			Pos. Fraction (Aldh1l1-cre/ERT2(POS); NuTRAP(POS))	6				Input vs. Pos. Fraction	-4.25	-6.762 to -1.738	Yes	**	0.0063	A-C
	Gpr84-mCG			Neg. Fraction (Aldh1l1-cre/ERT2(POS); NuTRAP(POS))	6	Pos. Fraction (Aldh1l1-cre/ERT2(POS); NuTRAP(POS))	6				Neg. Fraction vs. Pos. Fraction	-4	-6.262 to -1.738	Yes	**	0.0052	B-C
Figure 4D	mCG	Input	6	Neg. Fraction (Aldh1l1-cre/ERT2(POS); NuTRAP(POS))	6	Pos. Fraction (Aldh1l1-cre/ERT2(POS); NuTRAP(POS))	6				RM one-way ANOVA with Tukey's posthoc	1.089	17	0.3612	ns	mCG %	Each row represents matched data, assume Gaussian distribution of residuals, Geisser-Greenhouse correction, Tukey's posthoc with multiplicity adjusted p-values
	Aif1-mCG										Tukey's multiple comparisons test	Mean Diff.	95.00% CI of diff.	Significant?	Summary	Adjusted P Value
	Aif1-mCG	Input	6	Neg. Fraction (Aldh1l1-cre/ERT2(POS); NuTRAP(POS))	6						Input vs. Neg. Fraction	1.083	-1.685 to 3.851	No	ns	0.4667	A-B
	Aif1-mCG	Input	6			Pos. Fraction (Aldh1l1-cre/ERT2(POS); NuTRAP(POS))	6				Input vs. Pos. Fraction	-0.625	-4.206 to 2.956	No	ns	0.8423	A-C
	Aif1-mCG			Neg. Fraction (Aldh1l1-cre/ERT2(POS); NuTRAP(POS))	6	Pos. Fraction (Aldh1l1-cre/ERT2(POS); NuTRAP(POS))	6				Neg. Fraction vs. Pos. Fraction	-1.708	-6.514 to 3.097	No	ns	0.5248	B-C
Figure 4E	mCG	Input	6	Neg. Fraction (Aldh1l1-cre/ERT2(POS); NuTRAP(POS))	6	Pos. Fraction (Aldh1l1-cre/ERT2(POS); NuTRAP(POS))	6				RM one-way ANOVA with Tukey's posthoc	313.8	17	<0.0001	***	mCG %	Each row represents matched data, assume Gaussian distribution of residuals, Geisser-Greenhouse correction, Tukey's posthoc with multiplicity adjusted p-values
	Eno2-mCG										Tukey's multiple comparisons test	Mean Diff.	95.00% CI of diff.	Significant?	Summary	Adjusted P Value
	Eno2-mCG	Input	6	Neg. Fraction (Aldh1l1-cre/ERT2(POS); NuTRAP(POS))	6						Input vs. Neg. Fraction	2.467	-1.159 to 6.093	No	ns	0.1615	A-B
	Eno2-mCG	Input	6			Pos. Fraction (Aldh1l1-cre/ERT2(POS); NuTRAP(POS))	6				Input vs. Pos. Fraction	-23.4	-27.71 to -19.09	Yes	****	<0.0001	A-C
	Eno2-mCG			Neg. Fraction (Aldh1l1-cre/ERT2(POS); NuTRAP(POS))	6	Pos. Fraction (Aldh1l1-cre/ERT2(POS); NuTRAP(POS))	6				Neg. Fraction vs. Pos. Fraction	-25.87	-28.96 to -22.77	Yes	****	<0.0001	B-C
Figure 4E	mCG	Input	6	Neg. Fraction (Aldh1l1-cre/ERT2(POS); NuTRAP(POS))	6	Pos. Fraction (Aldh1l1-cre/ERT2(POS); NuTRAP(POS))	6				RM one-way ANOVA with Tukey's posthoc	16.56	17	0.0015	**	mCG %	Each row represents matched data, assume Gaussian distribution of residuals, Geisser-Greenhouse correction, Tukey's posthoc with multiplicity adjusted p-values
	Syt2-mCG										Tukey's multiple comparisons test	Mean Diff.	95.00% CI of diff.	Significant?	Summary	Adjusted P Value
	Syt2-mCG	Input	6	Neg. Fraction (Aldh1l1-cre/ERT2(POS); NuTRAP(POS))	6						Input vs. Neg. Fraction	0.3733	-4.794 to 5.541	No	ns	0.9702	A-B
	Syt2-mCG	Input	6			Pos. Fraction (Aldh1l1-cre/ERT2(POS); NuTRAP(POS))	6				Input vs. Pos. Fraction	-6.897	-10.40 to -3.390	Yes	**	0.0032	A-C
	Syt2-mCG			Neg. Fraction (Aldh1l1-cre/ERT2(POS); NuTRAP(POS))	6	Pos. Fraction (Aldh1l1-cre/ERT2(POS); NuTRAP(POS))	6				Neg. Fraction vs. Pos. Fraction	-7.27	-12.30 to -2.240	Yes	*	0.0122	B-C
Figure 4E	mCG	Input	6	Neg. Fraction (Aldh1l1-cre/ERT2(POS); NuTRAP(POS))	6	Pos. Fraction (Aldh1l1-cre/ERT2(POS); NuTRAP(POS))	6				RM one-way ANOVA with Tukey's posthoc	23.87	17	0.0015	**	mCG %	Each row represents matched data, assume Gaussian distribution of residuals, Geisser-Greenhouse correction, Tukey's posthoc with multiplicity adjusted p-values
	Syt4-mCG										Tukey's multiple comparisons test	Mean Diff.	95.00% CI of diff.	Significant?	Summary	Adjusted P Value
	Syt4-mCG	Input	6	Neg. Fraction (Aldh1l1-cre/ERT2(POS); NuTRAP(POS))	6						Input vs. Neg. Fraction	0.4733	-0.6664 to 1.613	No	ns	0.4303	A-B
	Syt4-mCG	Input	6			Pos. Fraction (Aldh1l1-cre/ERT2(POS); NuTRAP(POS))	6				Input vs. Pos. Fraction	-1.758	-2.419 to -1.098	Yes	***	0.0008	A-C
	Syt4-mCG			Neg. Fraction (Aldh1l1-cre/ERT2(POS); NuTRAP(POS))	6	Pos. Fraction (Aldh1l1-cre/ERT2(POS); NuTRAP(POS))	6				Neg. Fraction vs. Pos. Fraction	-2.232	-3.626 to -0.8370	Yes	**	0.008	B-C
	Condition	A	n	B	n	C	n	D	n		Test	F/t	df	Pvalue	stars	Covariates	Assumptions/Corrections
Figure 4B		Cx3cr1-cre/ERT2(NEG); NuTRAP (POS); EGFP(POS)	3	Cx3cr1-cre/ERT2(NEG); NuTRAP (POS); EGFP(POS); ACSA-2(POS)	3	Cx3cr1-cre/ERT2(POS); NuTRAP (POS); EGFP(POS)	3				Ordinary one-way ANOVA with Tukey's posthoc	11.37	3,8	0.003	**	absolute cell counts EGFP+, EGFP+/ACSA-2+	No matching or pairing, Assume Gaussian distribution of residuals, Assume equal SDs
											Tukey's multiple comparisons test	Mean Diff.	95.00% CI of diff.	Significant?	Summary	Adjusted P Value
		Cx3cr1-cre/ERT2(NEG); NuTRAP (POS); EGFP(POS)	3	Cx3cr1-cre/ERT2(NEG); NuTRAP (POS); EGFP(POS); ACSA-2(POS)	3						Column A vs. Column B	388.5	-19329 to 20106	No	ns	>0.9999	A-B
		Cx3cr1-cre/ERT2(NEG); NuTRAP (POS); EGFP(POS)	3			Cx3cr1-cre/ERT2(POS); NuTRAP (POS); EGFP(POS)	3				Column A vs. Column C	-25641	-45359 to -5923	Yes	*	0.0134	A-C
		Cx3cr1-cre/ERT2(NEG); NuTRAP (POS); EGFP(POS)	3								Column A vs. Column D	-24809	-44526 to -5091	Yes	*	0.016	A-D
				Cx3cr1-cre/ERT2(NEG); NuTRAP (POS); EGFP(POS); ACSA-2(POS)	3						Column B vs. Column C	-26030	-45747 to -6312	Yes	*	0.0123	B-C
				Cx3cr1-cre/ERT2(NEG); NuTRAP (POS); EGFP(POS); ACSA-2(POS)	3						Column B vs. Column D	-25197	-44915 to -5479	Yes	*	0.0147	B-D
						Cx3cr1-cre/ERT2(POS); NuTRAP (POS); EGFP(POS)	3				Column C vs. Column D	832.5	-18885 to 20550	No	ns	0.999	C-D
	Condition	A	n	B	n	C	n	D	n		Test	F/t	df	Pvalue	stars	Covariates	Assumptions/Corrections
Figure 6A	Aldh1l1	Input	6	Neg. Fraction (Cx3cr1-cre/ERT2(POS); NuTRAP(POS))	6	Pos. Fraction (Cx3cr1-cre/ERT2(POS); NuTRAP(POS))	6				RM one-way ANOVA with Tukey's posthoc	29.83	17	0.0005	***	normalized RQ	Each row represents matched data, assume Gaussian distribution of residuals, Geisser-Greenhouse correction, Tukey's posthoc with multiplicity adjusted p-values
	Aldh1l1										Tukey's multiple comparisons test	Mean Diff.	95.00% CI of diff.	Significant?	Summary	Adjusted P Value
	Aldh1l1	Input	6	Neg. Fraction (Cx3cr1-cre/ERT2(POS); NuTRAP(POS))	6						Input vs. Neg. Fraction	-0.0123	-0.1165 to 0.09189	No	ns	0.9231	A-B
	Aldh1l1	Input	6			Pos. Fraction (Cx3cr1-cre/ERT2(POS); NuTRAP(POS))	6				Input vs. Pos. Fraction	0.3202	0.1256 to 0.5148	Yes	**	0.0071	A-C
	Aldh1l1			Neg. Fraction (Cx3cr1-cre/ERT2(POS); NuTRAP(POS))	6	Pos. Fraction (Cx3cr1-cre/ERT2(POS); NuTRAP(POS))	6				Neg. Fraction vs. Pos. Fraction	0.3325	0.1683 to 0.4967	Yes	**	0.0028	B-C
	Fabp7	Input	6	Neg. Fraction (Cx3cr1-cre/ERT2(POS); NuTRAP(POS))	6	Pos. Fraction (Cx3cr1-cre/ERT2(POS); NuTRAP(POS))	6				RM one-way ANOVA with Tukey's posthoc	1.098	17	0.3646	ns	normalized RQ	Each row represents matched data, assume Gaussian distribution of residuals, Geisser-Greenhouse correction, Tukey's posthoc with multiplicity adjusted p-values
	Fabp7										Tukey's multiple comparisons test	Mean Diff.	95.00% CI of diff.	Significant?	Summary	Adjusted P Value
	Fabp7	Input	6	Neg. Fraction (Cx3cr1-cre/ERT2(POS); NuTRAP(POS))	6						Input vs. Neg. Fraction	-0.1984	-0.7497 to 0.3528	No	ns	0.5174	A-B
	Fabp7	Input	6			Pos. Fraction (Cx3cr1-cre/ERT2(POS); NuTRAP(POS))	6				Input vs. Pos. Fraction	-0.2193	-0.6260 to 0.1873	No	ns	0.275	A-C
	Fabp7			Neg. Fraction (Cx3cr1-cre/ERT2(POS); NuTRAP(POS))	6	Pos. Fraction (Cx3cr1-cre/ERT2(POS); NuTRAP(POS))	6				Neg. Fraction vs. Pos. Fraction	-0.02092	-0.6360 to 0.5941	No	ns	0.9933	B-C
	Gfap	Input	6	Neg. Fraction (Cx3cr1-cre/ERT2(POS); NuTRAP(POS))	6	Pos. Fraction (Cx3cr1-cre/ERT2(POS); NuTRAP(POS))	6				RM one-way ANOVA with Tukey's posthoc	83.92	17	<0.0001	***	normalized RQ	Each row represents matched data, assume Gaussian distribution of residuals, Geisser-Greenhouse correction, Tukey's posthoc with multiplicity adjusted p-values
	Gfap										Tukey's multiple comparisons test	Mean Diff.	95.00% CI of diff.	Significant?	Summary	Adjusted P Value
	Gfap	Input	6	Neg. Fraction (Cx3cr1-cre/ERT2(POS); NuTRAP(POS))	6						Input vs. Neg. Fraction	-0.07906	-0.2092 to 0.05109	No	ns	0.2129	A-B
	Gfap	Input	6			Pos. Fraction (Cx3cr1-cre/ERT2(POS); NuTRAP(POS))	6				Input vs. Pos. Fraction	0.4032	0.2622 to 0.5442	Yes	***	0.0006	A-C
	Gfap			Neg. Fraction (Cx3cr1-cre/ERT2(POS); NuTRAP(POS))	6	Pos. Fraction (Cx3cr1-cre/ERT2(POS); NuTRAP(POS))	6				Neg. Fraction vs. Pos. Fraction	0.4823	0.3647 to 0.5999	Yes	****	<0.0001	B-C
	Elovl2	Input	6	Neg. Fraction (Cx3cr1-cre/ERT2(POS); NuTRAP(POS))	6	Pos. Fraction (Cx3cr1-cre/ERT2(POS); NuTRAP(POS))	6				RM one-way ANOVA with Tukey's posthoc	4.064	17	0.0935	ns	normalized RQ	Each row represents matched data, assume Gaussian distribution of residuals, Geisser-Greenhouse correction, Tukey's posthoc with multiplicity adjusted p-values
	Elovl2										Tukey's multiple comparisons test	Mean Diff.	95.00% CI of diff.	Significant?	Summary	Adjusted P Value
	Elovl2	Input	6	Neg. Fraction (Cx3cr1-cre/ERT2(POS); NuTRAP(POS))	6						Input vs. Neg. Fraction	0.3003	-0.05730 to 0.6578	No	ns	0.0888	A-B
	Elovl2	Input	6			Pos. Fraction (Cx3cr1-cre/ERT2(POS); NuTRAP(POS))	6				Input vs. Pos. Fraction	0.1785	-0.2769 to 0.6340	No	ns	0.4657	A-C
	Elovl2			Neg. Fraction (Cx3cr1-cre/ERT2(POS); NuTRAP(POS))	6	Pos. Fraction (Cx3cr1-cre/ERT2(POS); NuTRAP(POS))	6				Neg. Fraction vs. Pos. Fraction	-0.1217	-0.2677 to 0.02421	No	ns	0.0907	B-C
	Aqp4	Input	6	Neg. Fraction (Cx3cr1-cre/ERT2(POS); NuTRAP(POS))	6	Pos. Fraction (Cx3cr1-cre/ERT2(POS); NuTRAP(POS))	6				RM one-way ANOVA with Tukey's posthoc	69.58	17	0.0001	***	normalized RQ	Each row represents matched data, assume Gaussian distribution of residuals, Geisser-Greenhouse correction, Tukey's posthoc with multiplicity adjusted p-values
	Aqp4										Tukey's multiple comparisons test	Mean Diff.	95.00% CI of diff.	Significant?	Summary	Adjusted P Value
	Aqp4	Input	6	Neg. Fraction (Cx3cr1-cre/ERT2(POS); NuTRAP(POS))	6						Input vs. Neg. Fraction	0.01207	-0.05914 to 0.08328	No	ns	0.8503	A-B
	Aqp4	Input	6			Pos. Fraction (Cx3cr1-cre/ERT2(POS); NuTRAP(POS))	6				Input vs. Pos. Fraction	0.4992	0.3053 to 0.6932	Yes	***	0.0009	A-C
	Aqp4			Neg. Fraction (Cx3cr1-cre/ERT2(POS); NuTRAP(POS))	6	Pos. Fraction (Cx3cr1-cre/ERT2(POS); NuTRAP(POS))	6				Neg. Fraction vs. Pos. Fraction	0.4872	0.3101 to 0.6643	Yes	***	0.0007	B-C
	Kcnj10	Input	6	Neg. Fraction (Cx3cr1-cre/ERT2(POS); NuTRAP(POS))	6	Pos. Fraction (Cx3cr1-cre/ERT2(POS); NuTRAP(POS))	6				RM one-way ANOVA with Tukey's posthoc	80.67	17	0.0001	***	normalized RQ	Each row represents matched data, assume Gaussian distribution of residuals, Geisser-Greenhouse correction, Tukey's posthoc with multiplicity adjusted p-values
	Kcnj10										Tukey's multiple comparisons test	Mean Diff.	95.00% CI of diff.	Significant?	Summary	Adjusted P Value
	Kcnj10	Input	6	Neg. Fraction (Cx3cr1-cre/ERT2(POS); NuTRAP(POS))	6						Input vs. Neg. Fraction	0.04666	-0.03461 to 0.1279	No	ns	0.2415	A-B
	Kcnj10	Input	6			Pos. Fraction (Cx3cr1-cre/ERT2(POS); NuTRAP(POS))	6				Input vs. Pos. Fraction	0.4877	0.3032 to 0.6722	Yes	***	0.0008	A-C
	Kcnj10			Neg. Fraction (Cx3cr1-cre/ERT2(POS); NuTRAP(POS))	6	Pos. Fraction (Cx3cr1-cre/ERT2(POS); NuTRAP(POS))	6				Neg. Fraction vs. Pos. Fraction	0.4411	0.3131 to 0.5691	Yes	***	0.0002	B-C
	Cx3cr1	Input	6	Neg. Fraction (Cx3cr1-cre/ERT2(POS); NuTRAP(POS))	6	Pos. Fraction (Cx3cr1-cre/ERT2(POS); NuTRAP(POS))	6				RM one-way ANOVA with Tukey's posthoc	147.8	17	<0.0001	***	normalized RQ	Each row represents matched data, assume Gaussian distribution of residuals, Geisser-Greenhouse correction, Tukey's posthoc with multiplicity adjusted p-values
	Cx3cr1										Tukey's multiple comparisons test	Mean Diff.	95.00% CI of diff.	Significant?	Summary	Adjusted P Value
	Cx3cr1	Input	6	Neg. Fraction (Cx3cr1-cre/ERT2(POS); NuTRAP(POS))	6						Input vs. Neg. Fraction	0.08676	-0.1100 to 0.2835	No	ns	0.3937	A-B
	Cx3cr1	Input	6			Pos. Fraction (Cx3cr1-cre/ERT2(POS); NuTRAP(POS))	6				Input vs. Pos. Fraction	-29.44	-37.33 to -21.55	Yes	***	0.0002	A-C
	Cx3cr1			Neg. Fraction (Cx3cr1-cre/ERT2(POS); NuTRAP(POS))	6	Pos. Fraction (Cx3cr1-cre/ERT2(POS); NuTRAP(POS))	6				Neg. Fraction vs. Pos. Fraction	-29.52	-37.41 to -21.63	Yes	***	0.0002	B-C
	C1qa	Input	6	Neg. Fraction (Cx3cr1-cre/ERT2(POS); NuTRAP(POS))	6	Pos. Fraction (Cx3cr1-cre/ERT2(POS); NuTRAP(POS))	6				RM one-way ANOVA with Tukey's posthoc	175.2	17	<0.0001	***	normalized RQ	Each row represents matched data, assume Gaussian distribution of residuals, Geisser-Greenhouse correction, Tukey's posthoc with multiplicity adjusted p-values
	C1qa										Tukey's multiple comparisons test	Mean Diff.	95.00% CI of diff.	Significant?	Summary	Adjusted P Value
	C1qa	Input	6	Neg. Fraction (Cx3cr1-cre/ERT2(POS); NuTRAP(POS))	6						Input vs. Neg. Fraction	0.2179	0.1230 to 0.3127	Yes	**	0.0016	A-B
	C1qa	Input	6			Pos. Fraction (Cx3cr1-cre/ERT2(POS); NuTRAP(POS))	6				Input vs. Pos. Fraction	-41.39	-51.58 to -31.20	Yes	***	0.0001	A-C
	C1qa			Neg. Fraction (Cx3cr1-cre/ERT2(POS); NuTRAP(POS))	6	Pos. Fraction (Cx3cr1-cre/ERT2(POS); NuTRAP(POS))	6				Neg. Fraction vs. Pos. Fraction	-41.6	-51.82 to -31.39	Yes	***	0.0001	B-C
	Gpr84	Input	6	Neg. Fraction (Cx3cr1-cre/ERT2(POS); NuTRAP(POS))	6	Pos. Fraction (Cx3cr1-cre/ERT2(POS); NuTRAP(POS))	6				RM one-way ANOVA with Tukey's posthoc	126.8	17	<0.0001	***	normalized RQ	Each row represents matched data, assume Gaussian distribution of residuals, Geisser-Greenhouse correction, Tukey's posthoc with multiplicity adjusted p-values
	Gpr84										Tukey's multiple comparisons test	Mean Diff.	95.00% CI of diff.	Significant?	Summary	Adjusted P Value
	Gpr84	Input	6	Neg. Fraction (Cx3cr1-cre/ERT2(POS); NuTRAP(POS))	6						Input vs. Neg. Fraction	0.2336	-0.01721 to 0.4844	No	ns	0.0637	A-B
	Gpr84	Input	6			Pos. Fraction (Cx3cr1-cre/ERT2(POS); NuTRAP(POS))	6				Input vs. Pos. Fraction	-26.67	-34.34 to -18.99	Yes	***	0.0002	A-C
	Gpr84			Neg. Fraction (Cx3cr1-cre/ERT2(POS); NuTRAP(POS))	6	Pos. Fraction (Cx3cr1-cre/ERT2(POS); NuTRAP(POS))	6				Neg. Fraction vs. Pos. Fraction	-26.9	-34.70 to -19.10	Yes	***	0.0002	B-C
	Aif1	Input	6	Neg. Fraction (Cx3cr1-cre/ERT2(POS); NuTRAP(POS))	6	Pos. Fraction (Cx3cr1-cre/ERT2(POS); NuTRAP(POS))	6				RM one-way ANOVA with Tukey's posthoc	219.7	17	<0.0001	***	normalized RQ	Each row represents matched data, assume Gaussian distribution of residuals, Geisser-Greenhouse correction, Tukey's posthoc with multiplicity adjusted p-values
	Aif1										Tukey's multiple comparisons test	Mean Diff.	95.00% CI of diff.	Significant?	Summary	Adjusted P Value
	Aif1	Input	6	Neg. Fraction (Cx3cr1-cre/ERT2(POS); NuTRAP(POS))	6						Input vs. Neg. Fraction	0.05952	-0.1296 to 0.2487	No	ns	0.5953	A-B
	Aif1	Input	6			Pos. Fraction (Cx3cr1-cre/ERT2(POS); NuTRAP(POS))	6				Input vs. Pos. Fraction	-30.9	-37.64 to -24.15	Yes	****	<0.0001	A-C
	Aif1			Neg. Fraction (Cx3cr1-cre/ERT2(POS); NuTRAP(POS))	6	Pos. Fraction (Cx3cr1-cre/ERT2(POS); NuTRAP(POS))	6				Neg. Fraction vs. Pos. Fraction	-30.96	-37.78 to -24.13	Yes	****	<0.0001	B-C
	Eno2	Input	6	Neg. Fraction (Cx3cr1-cre/ERT2(POS); NuTRAP(POS))	6	Pos. Fraction (Cx3cr1-cre/ERT2(POS); NuTRAP(POS))	6				RM one-way ANOVA with Tukey's posthoc	38.3	17	<0.0001	***	normalized RQ	Each row represents matched data, assume Gaussian distribution of residuals, Geisser-Greenhouse correction, Tukey's posthoc with multiplicity adjusted p-values
	Eno2										Tukey's multiple comparisons test	Mean Diff.	95.00% CI of diff.	Significant?	Summary	Adjusted P Value
	Eno2	Input	6	Neg. Fraction (Cx3cr1-cre/ERT2(POS); NuTRAP(POS))	6						Input vs. Neg. Fraction	0.006127	-0.1060 to 0.1183	No	ns	0.9828	A-B
	Eno2	Input	6			Pos. Fraction (Cx3cr1-cre/ERT2(POS); NuTRAP(POS))	6				Input vs. Pos. Fraction	0.2859	0.1824 to 0.3895	Yes	***	0.0007	A-C
	Eno2			Neg. Fraction (Cx3cr1-cre/ERT2(POS); NuTRAP(POS))	6	Pos. Fraction (Cx3cr1-cre/ERT2(POS); NuTRAP(POS))	6				Neg. Fraction vs. Pos. Fraction	0.2798	0.1350 to 0.4246	Yes	**	0.0035	B-C
	Kcnb2	Input	6	Neg. Fraction (Cx3cr1-cre/ERT2(POS); NuTRAP(POS))	6	Pos. Fraction (Cx3cr1-cre/ERT2(POS); NuTRAP(POS))	6				RM one-way ANOVA with Tukey's posthoc	31.3	17	0.0001	***	normalized RQ	Each row represents matched data, assume Gaussian distribution of residuals, Geisser-Greenhouse correction, Tukey's posthoc with multiplicity adjusted p-values
	Kcnb2										Tukey's multiple comparisons test	Mean Diff.	95.00% CI of diff.	Significant?	Summary	Adjusted P Value
	Kcnb2	Input	6	Neg. Fraction (Cx3cr1-cre/ERT2(POS); NuTRAP(POS))	6						Input vs. Neg. Fraction	-0.0884	-0.2299 to 0.05306	No	ns	0.1993	A-B
	Kcnb2	Input	6			Pos. Fraction (Cx3cr1-cre/ERT2(POS); NuTRAP(POS))	6				Input vs. Pos. Fraction	0.2262	0.07966 to 0.3728	Yes	**	0.0093	A-C
	Kcnb2			Neg. Fraction (Cx3cr1-cre/ERT2(POS); NuTRAP(POS))	6	Pos. Fraction (Cx3cr1-cre/ERT2(POS); NuTRAP(POS))	6				Neg. Fraction vs. Pos. Fraction	0.3146	0.2053 to 0.4239	Yes	***	0.0005	B-C
	Syt2	Input	6	Neg. Fraction (Cx3cr1-cre/ERT2(POS); NuTRAP(POS))	6	Pos. Fraction (Cx3cr1-cre/ERT2(POS); NuTRAP(POS))	6				RM one-way ANOVA with Tukey's posthoc	113.1	17	<0.0001	***	normalized RQ	Each row represents matched data, assume Gaussian distribution of residuals, Geisser-Greenhouse correction, Tukey's posthoc with multiplicity adjusted p-values
	Syt2										Tukey's multiple comparisons test	Mean Diff.	95.00% CI of diff.	Significant?	Summary	Adjusted P Value
	Syt2	Input	6	Neg. Fraction (Cx3cr1-cre/ERT2(POS); NuTRAP(POS))	6						Input vs. Neg. Fraction	-0.1035	-0.1761 to -0.03084	Yes	*	0.0129	A-B
	Syt2	Input	6			Pos. Fraction (Cx3cr1-cre/ERT2(POS); NuTRAP(POS))	6				Input vs. Pos. Fraction	0.3246	0.2197 to 0.4296	Yes	***	0.0004	A-C
	Syt2			Neg. Fraction (Cx3cr1-cre/ERT2(POS); NuTRAP(POS))	6	Pos. Fraction (Cx3cr1-cre/ERT2(POS); NuTRAP(POS))	6				Neg. Fraction vs. Pos. Fraction	0.4281	0.3198 to 0.5364	Yes	***	0.0001	B-C
	Syt4	Input	6	Neg. Fraction (Cx3cr1-cre/ERT2(POS); NuTRAP(POS))	6	Pos. Fraction (Cx3cr1-cre/ERT2(POS); NuTRAP(POS))	6				RM one-way ANOVA with Tukey's posthoc	124.3	17	<0.0001	***	normalized RQ	Each row represents matched data, assume Gaussian distribution of residuals, Geisser-Greenhouse correction, Tukey's posthoc with multiplicity adjusted p-values
	Syt4										Tukey's multiple comparisons test	Mean Diff.	95.00% CI of diff.	Significant?	Summary	Adjusted P Value
	Syt4	Input	6	Neg. Fraction (Cx3cr1-cre/ERT2(POS); NuTRAP(POS))	6						Input vs. Neg. Fraction	-0.1325	-0.2986 to 0.03361	No	ns	0.1038	A-B
	Syt4	Input	6			Pos. Fraction (Cx3cr1-cre/ERT2(POS); NuTRAP(POS))	6				Input vs. Pos. Fraction	0.466	0.3515 to 0.5805	Yes	***	0.0001	A-C
	Syt4			Neg. Fraction (Cx3cr1-cre/ERT2(POS); NuTRAP(POS))	6	Pos. Fraction (Cx3cr1-cre/ERT2(POS); NuTRAP(POS))	6				Neg. Fraction vs. Pos. Fraction	0.5985	0.4994 to 0.6975	Yes	****	<0.0001	B-C
	Mog	Input	6	Neg. Fraction (Cx3cr1-cre/ERT2(POS); NuTRAP(POS))	6	Pos. Fraction (Cx3cr1-cre/ERT2(POS); NuTRAP(POS))	6				RM one-way ANOVA with Tukey's posthoc	530.7	17	<0.0001	***	normalized RQ	Each row represents matched data, assume Gaussian distribution of residuals, Geisser-Greenhouse correction, Tukey's posthoc with multiplicity adjusted p-values
	Mog										Tukey's multiple comparisons test	Mean Diff.	95.00% CI of diff.	Significant?	Summary	Adjusted P Value
	Mog	Input	6	Neg. Fraction (Cx3cr1-cre/ERT2(POS); NuTRAP(POS))	6						Input vs. Neg. Fraction	-0.06387	-0.1878 to 0.06008	No	ns	0.3008	A-B
	Mog	Input	6			Pos. Fraction (Cx3cr1-cre/ERT2(POS); NuTRAP(POS))	6				Input vs. Pos. Fraction	0.9153	0.8529 to 0.9777	Yes	****	<0.0001	A-C
	Mog			Neg. Fraction (Cx3cr1-cre/ERT2(POS); NuTRAP(POS))	6	Pos. Fraction (Cx3cr1-cre/ERT2(POS); NuTRAP(POS))	6				Neg. Fraction vs. Pos. Fraction	0.9792	0.8501 to 1.108	Yes	****	<0.0001	B-C
	Neu4	Input	6	Neg. Fraction (Cx3cr1-cre/ERT2(POS); NuTRAP(POS))	6	Pos. Fraction (Cx3cr1-cre/ERT2(POS); NuTRAP(POS))	6				RM one-way ANOVA with Tukey's posthoc	130.9	17	<0.0001	***	normalized RQ	Each row represents matched data, assume Gaussian distribution of residuals, Geisser-Greenhouse correction, Tukey's posthoc with multiplicity adjusted p-values
	Neu4										Tukey's multiple comparisons test	Mean Diff.	95.00% CI of diff.	Significant?	Summary	Adjusted P Value
	Neu4	Input	6	Neg. Fraction (Cx3cr1-cre/ERT2(POS); NuTRAP(POS))	6						Input vs. Neg. Fraction	-0.1376	-0.3561 to 0.08087	No	ns	0.1956	A-B
	Neu4	Input	6			Pos. Fraction (Cx3cr1-cre/ERT2(POS); NuTRAP(POS))	6				Input vs. Pos. Fraction	0.7252	0.6757 to 0.7747	Yes	****	<0.0001	A-C
	Neu4			Neg. Fraction (Cx3cr1-cre/ERT2(POS); NuTRAP(POS))	6	Pos. Fraction (Cx3cr1-cre/ERT2(POS); NuTRAP(POS))	6				Neg. Fraction vs. Pos. Fraction	0.8628	0.6303 to 1.095	Yes	***	0.0002	B-C
	Opalin	Input	6	Neg. Fraction (Cx3cr1-cre/ERT2(POS); NuTRAP(POS))	6	Pos. Fraction (Cx3cr1-cre/ERT2(POS); NuTRAP(POS))	6				RM one-way ANOVA with Tukey's posthoc	238.1	17	<0.0001	***	normalized RQ	Each row represents matched data, assume Gaussian distribution of residuals, Geisser-Greenhouse correction, Tukey's posthoc with multiplicity adjusted p-values
	Opalin										Tukey's multiple comparisons test	Mean Diff.	95.00% CI of diff.	Significant?	Summary	Adjusted P Value
	Opalin	Input	6	Neg. Fraction (Cx3cr1-cre/ERT2(POS); NuTRAP(POS))	6						Input vs. Neg. Fraction	-0.1985	-0.3764 to -0.02051	Yes	*	0.0338	A-B
	Opalin	Input	6			Pos. Fraction (Cx3cr1-cre/ERT2(POS); NuTRAP(POS))	6				Input vs. Pos. Fraction	0.8867	0.7355 to 1.038	Yes	****	<0.0001	A-C
	Opalin			Neg. Fraction (Cx3cr1-cre/ERT2(POS); NuTRAP(POS))	6	Pos. Fraction (Cx3cr1-cre/ERT2(POS); NuTRAP(POS))	6				Neg. Fraction vs. Pos. Fraction	1.085	0.8993 to 1.271	Yes	****	<0.0001	B-C
	Condition	A	n	B	n	C	n	D	n		Test	F/t	df	Pvalue	stars	Covariates	Assumptions/Corrections	one-tailed/two-tailed
Figure 8B	percent of nuclei	Input	3	Pos. Fraction (Cx3cr1-cre/ERT2(POS); NuTRAP(POS))	3						Paired t-test	22	2	0.0021	**	mCherry+/Biotin+ nuclei count	Assume Gaussian disribution, paired t-test (ratios of paired values are consistent)	two-tailed
Figure 8C	mCG	Input	6	Neg. Fraction (Cx3cr1-cre/ERT2(POS); NuTRAP(POS))	6	Pos. Fraction (Cx3cr1-cre/ERT2(POS); NuTRAP(POS))	6				RM one-way ANOVA with Tukey's posthoc	35.89	17	0.0003	***	mCG %	Each row represents matched data, assume Gaussian distribution of residuals, Geisser-Greenhouse correction, Tukey's posthoc with multiplicity adjusted p-values
	Aldh1l1-mCG										Tukey's multiple comparisons test	Mean Diff.	95.00% CI of diff.	Significant?	Summary	Adjusted P Value
	Aldh1l1-mCG	Input	6	Neg. Fraction (Cx3cr1-cre/ERT2(POS); NuTRAP(POS))	6						Input vs. Neg. Fraction	-0.26	-5.002 to 4.482	No	ns	0.9827	A-B
	Aldh1l1-mCG	Input	6			Pos. Fraction (Cx3cr1-cre/ERT2(POS); NuTRAP(POS))	6				Input vs. Pos. Fraction	10.57	4.680 to 16.46	Yes	**	0.0048	A-C
	Aldh1l1-mCG			Neg. Fraction (Cx3cr1-cre/ERT2(POS); NuTRAP(POS))	6	Pos. Fraction (Cx3cr1-cre/ERT2(POS); NuTRAP(POS))	6				Neg. Fraction vs. Pos. Fraction	10.83	7.606 to 14.06	Yes	***	0.0003	B-C
Figure 8C	mCG	Input	6	Neg. Fraction (Cx3cr1-cre/ERT2(POS); NuTRAP(POS))	6	Pos. Fraction (Cx3cr1-cre/ERT2(POS); NuTRAP(POS))	6				RM one-way ANOVA with Tukey's posthoc	0.918	17	0.4111	ns	mCG %	Each row represents matched data, assume Gaussian distribution of residuals, Geisser-Greenhouse correction, Tukey's posthoc with multiplicity adjusted p-values
	Fabp7-mCG										Tukey's multiple comparisons test	Mean Diff.	95.00% CI of diff.	Significant?	Summary	Adjusted P Value
	Fabp7-mCG	Input	6	Neg. Fraction (Cx3cr1-cre/ERT2(POS); NuTRAP(POS))	6						Input vs. Neg. Fraction	-1.167	-6.718 to 4.385	No	ns	0.7827	A-B
	Fabp7-mCG	Input	6			Pos. Fraction (Cx3cr1-cre/ERT2(POS); NuTRAP(POS))	6				Input vs. Pos. Fraction	2.167	-7.655 to 11.99	No	ns	0.7644	A-C
	Fabp7-mCG			Neg. Fraction (Cx3cr1-cre/ERT2(POS); NuTRAP(POS))	6	Pos. Fraction (Cx3cr1-cre/ERT2(POS); NuTRAP(POS))	6				Neg. Fraction vs. Pos. Fraction	3.333	-5.075 to 11.74	No	ns	0.4588	B-C
Figure 8C	mCG	Input	6	Neg. Fraction (Cx3cr1-cre/ERT2(POS); NuTRAP(POS))	6	Pos. Fraction (Cx3cr1-cre/ERT2(POS); NuTRAP(POS))	6				RM one-way ANOVA with Tukey's posthoc	3.33	17	0.1074	ns	mCG %	Each row represents matched data, assume Gaussian distribution of residuals, Geisser-Greenhouse correction, Tukey's posthoc with multiplicity adjusted p-values
	Gfap-mCG										Tukey's multiple comparisons test	Mean Diff.	95.00% CI of diff.	Significant?	Summary	Adjusted P Value
	Gfap-mCG	Input	6	Neg. Fraction (Cx3cr1-cre/ERT2(POS); NuTRAP(POS))	6						Input vs. Neg. Fraction	-0.75	-2.617 to 1.117	No	ns	0.4507	A-B
	Gfap-mCG	Input	6			Pos. Fraction (Cx3cr1-cre/ERT2(POS); NuTRAP(POS))	6				Input vs. Pos. Fraction	0.9167	-0.6220 to 2.455	No	ns	0.2226	A-C
	Gfap-mCG			Neg. Fraction (Cx3cr1-cre/ERT2(POS); NuTRAP(POS))	6	Pos. Fraction (Cx3cr1-cre/ERT2(POS); NuTRAP(POS))	6				Neg. Fraction vs. Pos. Fraction	1.667	-1.061 to 4.394	No	ns	0.2101	B-C
Figure 8C	mCG	Input	6	Neg. Fraction (Cx3cr1-cre/ERT2(POS); NuTRAP(POS))	6	Pos. Fraction (Cx3cr1-cre/ERT2(POS); NuTRAP(POS))	6				RM one-way ANOVA with Tukey's posthoc	26.86	17	0.0004	***	mCG %	Each row represents matched data, assume Gaussian distribution of residuals, Geisser-Greenhouse correction, Tukey's posthoc with multiplicity adjusted p-values
	Kcnj10-mCG										Tukey's multiple comparisons test	Mean Diff.	95.00% CI of diff.	Significant?	Summary	Adjusted P Value
	Kcnj10-mCG	Input	6	Neg. Fraction (Cx3cr1-cre/ERT2(POS); NuTRAP(POS))	6						Input vs. Neg. Fraction	3.42	-3.280 to 10.12	No	ns	0.3062	A-B
	Kcnj10-mCG	Input	6			Pos. Fraction (Cx3cr1-cre/ERT2(POS); NuTRAP(POS))	6				Input vs. Pos. Fraction	-9.39	-13.55 to -5.230	Yes	**	0.0017	A-C
	Kcnj10-mCG			Neg. Fraction (Cx3cr1-cre/ERT2(POS); NuTRAP(POS))	6	Pos. Fraction (Cx3cr1-cre/ERT2(POS); NuTRAP(POS))	6				Neg. Fraction vs. Pos. Fraction	-12.81	-19.28 to -6.340	Yes	**	0.0031	B-C
Figure 8D	mCG	Input	6	Neg. Fraction (Cx3cr1-cre/ERT2(POS); NuTRAP(POS))	6	Pos. Fraction (Cx3cr1-cre/ERT2(POS); NuTRAP(POS))	6				RM one-way ANOVA with Tukey's posthoc	32.69	17	0.0008	***	mCG %	Each row represents matched data, assume Gaussian distribution of residuals, Geisser-Greenhouse correction, Tukey's posthoc with multiplicity adjusted p-values
	Cx3cr1-mCG										Tukey's multiple comparisons test	Mean Diff.	95.00% CI of diff.	Significant?	Summary	Adjusted P Value
	Cx3cr1-mCG	Input	6	Neg. Fraction (Cx3cr1-cre/ERT2(POS); NuTRAP(POS))	6						Input vs. Neg. Fraction	0.375	-5.129 to 5.879	No	ns	0.9734	A-B
	Cx3cr1-mCG	Input	6			Pos. Fraction (Cx3cr1-cre/ERT2(POS); NuTRAP(POS))	6				Input vs. Pos. Fraction	12.33	4.998 to 19.67	Yes	**	0.0064	A-C
	Cx3cr1-mCG			Neg. Fraction (Cx3cr1-cre/ERT2(POS); NuTRAP(POS))	6	Pos. Fraction (Cx3cr1-cre/ERT2(POS); NuTRAP(POS))	6				Neg. Fraction vs. Pos. Fraction	11.96	8.562 to 15.35	Yes	***	0.0002	B-C
Figure 8D	mCG	Input	6	Neg. Fraction (Cx3cr1-cre/ERT2(POS); NuTRAP(POS))	6	Pos. Fraction (Cx3cr1-cre/ERT2(POS); NuTRAP(POS))	6				RM one-way ANOVA with Tukey's posthoc	36.59	17	0.0008	***	mCG %	Each row represents matched data, assume Gaussian distribution of residuals, Geisser-Greenhouse correction, Tukey's posthoc with multiplicity adjusted p-values
	C1qa-mCG										Tukey's multiple comparisons test	Mean Diff.	95.00% CI of diff.	Significant?	Summary	Adjusted P Value
	C1qa-mCG	Input	6	Neg. Fraction (Cx3cr1-cre/ERT2(POS); NuTRAP(POS))	6						Input vs. Neg. Fraction	-1.415	-3.995 to 1.165	No	ns	0.2658	A-B
	C1qa-mCG	Input	6			Pos. Fraction (Cx3cr1-cre/ERT2(POS); NuTRAP(POS))	6				Input vs. Pos. Fraction	12.47	6.131 to 18.81	Yes	**	0.0032	A-C
	C1qa-mCG			Neg. Fraction (Cx3cr1-cre/ERT2(POS); NuTRAP(POS))	6	Pos. Fraction (Cx3cr1-cre/ERT2(POS); NuTRAP(POS))	6				Neg. Fraction vs. Pos. Fraction	13.89	6.501 to 21.27	Yes	**	0.0039	B-C
Figure 8D	mCG	Input	6	Neg. Fraction (Cx3cr1-cre/ERT2(POS); NuTRAP(POS))	6	Pos. Fraction (Cx3cr1-cre/ERT2(POS); NuTRAP(POS))	6				RM one-way ANOVA with Tukey's posthoc	66.07	17	0.0004	***	mCG %	Each row represents matched data, assume Gaussian distribution of residuals, Geisser-Greenhouse correction, Tukey's posthoc with multiplicity adjusted p-values
	Gpr84-mCG										Tukey's multiple comparisons test	Mean Diff.	95.00% CI of diff.	Significant?	Summary	Adjusted P Value
	Gpr84-mCG	Input	6	Neg. Fraction (Cx3cr1-cre/ERT2(POS); NuTRAP(POS))	6						Input vs. Neg. Fraction	-0.8333	-2.442 to 0.7754	No	ns	0.2978	A-B
	Gpr84-mCG	Input	6			Pos. Fraction (Cx3cr1-cre/ERT2(POS); NuTRAP(POS))	6				Input vs. Pos. Fraction	18.92	10.55 to 27.28	Yes	**	0.0017	A-C
	Gpr84-mCG			Neg. Fraction (Cx3cr1-cre/ERT2(POS); NuTRAP(POS))	6	Pos. Fraction (Cx3cr1-cre/ERT2(POS); NuTRAP(POS))	6				Neg. Fraction vs. Pos. Fraction	19.75	12.86 to 26.64	Yes	***	0.0006	B-C
Figure 8D	mCG	Input	6	Neg. Fraction (Cx3cr1-cre/ERT2(POS); NuTRAP(POS))	6	Pos. Fraction (Cx3cr1-cre/ERT2(POS); NuTRAP(POS))	6				Mixed Effects Analysis with Tukey's posthoc	405.2	17	<0.0001	***	mCG %	Each row represents matched data, assume Gaussian distribution of residuals, Geisser-Greenhouse correction, Tukey's posthoc with multiplicity adjusted p-values
	Aif1-mCG										Tukey's multiple comparisons test	Mean Diff.	95.00% CI of diff.	Significant?	Summary	Adjusted P Value
	Aif1-mCG	Input	6	Neg. Fraction (Cx3cr1-cre/ERT2(POS); NuTRAP(POS))	6						Input vs. Neg. Fraction	-1.292	-3.568 to 0.9843	No	ns	0.2476	A-B
	Aif1-mCG	Input	6			Pos. Fraction (Cx3cr1-cre/ERT2(POS); NuTRAP(POS))	6				Input vs. Pos. Fraction	17.48	14.55 to 20.40	Yes	****	<0.0001	A-C
	Aif1-mCG			Neg. Fraction (Cx3cr1-cre/ERT2(POS); NuTRAP(POS))	6	Pos. Fraction (Cx3cr1-cre/ERT2(POS); NuTRAP(POS))	6				Neg. Fraction vs. Pos. Fraction	18.77	16.50 to 21.03	Yes	****	<0.0001	B-C
Figure 8E	mCG	Input	6	Neg. Fraction (Cx3cr1-cre/ERT2(POS); NuTRAP(POS))	6	Pos. Fraction (Cx3cr1-cre/ERT2(POS); NuTRAP(POS))	6				RM one-way ANOVA with Tukey's posthoc	17.41	17	0.0027	**	mCG %	Each row represents matched data, assume Gaussian distribution of residuals, Geisser-Greenhouse correction, Tukey's posthoc with multiplicity adjusted p-values
	Eno2-mCG										Tukey's multiple comparisons test	Mean Diff.	95.00% CI of diff.	Significant?	Summary	Adjusted P Value
	Eno2-mCG	Input	6	Neg. Fraction (Cx3cr1-cre/ERT2(POS); NuTRAP(POS))	6						Input vs. Neg. Fraction	1.567	-3.184 to 6.318	No	ns	0.5687	A-B
	Eno2-mCG	Input	6			Pos. Fraction (Cx3cr1-cre/ERT2(POS); NuTRAP(POS))	6				Input vs. Pos. Fraction	-10.43	-19.39 to -1.473	Yes	*	0.0287	A-C
	Eno2-mCG			Neg. Fraction (Cx3cr1-cre/ERT2(POS); NuTRAP(POS))	6	Pos. Fraction (Cx3cr1-cre/ERT2(POS); NuTRAP(POS))	6				Neg. Fraction vs. Pos. Fraction	-12	-19.24 to -4.759	Yes	**	0.0068	B-C
Figure 8E	mCG	Input	6	Neg. Fraction (Cx3cr1-cre/ERT2(POS); NuTRAP(POS))	6	Pos. Fraction (Cx3cr1-cre/ERT2(POS); NuTRAP(POS))	6				RM one-way ANOVA with Tukey's posthoc	1.378	17	0.2965	ns	mCG %	Each row represents matched data, assume Gaussian distribution of residuals, Geisser-Greenhouse correction, Tukey's posthoc with multiplicity adjusted p-values
	Syt2-mCG										Tukey's multiple comparisons test	Mean Diff.	95.00% CI of diff.	Significant?	Summary	Adjusted P Value
	Syt2-mCG	Input	6	Neg. Fraction (Cx3cr1-cre/ERT2(POS); NuTRAP(POS))	6						Input vs. Neg. Fraction	1.417	-6.593 to 9.426	No	ns	0.8385	A-B
	Syt2-mCG	Input	6			Pos. Fraction (Cx3cr1-cre/ERT2(POS); NuTRAP(POS))	6				Input vs. Pos. Fraction	4.195	-3.800 to 12.19	No	ns	0.2905	A-C
	Syt2-mCG			Neg. Fraction (Cx3cr1-cre/ERT2(POS); NuTRAP(POS))	6	Pos. Fraction (Cx3cr1-cre/ERT2(POS); NuTRAP(POS))	6				Neg. Fraction vs. Pos. Fraction	2.778	-6.273 to 11.83	No	ns	0.6089	B-C
Figure 8E	mCG	Input	6	Neg. Fraction (Cx3cr1-cre/ERT2(POS); NuTRAP(POS))	6	Pos. Fraction (Cx3cr1-cre/ERT2(POS); NuTRAP(POS))	6				RM one-way ANOVA with Tukey's posthoc	81.9	17	0.0003	***	mCG %	Each row represents matched data, assume Gaussian distribution of residuals, Geisser-Greenhouse correction, Tukey's posthoc with multiplicity adjusted p-values
	Syt4-mCG										Tukey's multiple comparisons test	Mean Diff.	95.00% CI of diff.	Significant?	Summary	Adjusted P Value
	Syt4-mCG	Input	6	Neg. Fraction (Cx3cr1-cre/ERT2(POS); NuTRAP(POS))	6						Input vs. Neg. Fraction	0.2317	-0.04179 to 0.5051	No	ns	0.0864	A-B
	Syt4-mCG	Input	6			Pos. Fraction (Cx3cr1-cre/ERT2(POS); NuTRAP(POS))	6				Input vs. Pos. Fraction	-6.573	-9.078 to -4.068	Yes	***	0.0009	A-C
	Syt4-mCG			Neg. Fraction (Cx3cr1-cre/ERT2(POS); NuTRAP(POS))	6	Pos. Fraction (Cx3cr1-cre/ERT2(POS); NuTRAP(POS))	6				Neg. Fraction vs. Pos. Fraction	-6.805	-9.092 to -4.518	Yes	***	0.0005	B-C
	Condition	A	n	B	n	C	n	D	n	E	n		Test	F/t	df	Pvalue	stars	Covariates	Assumptions/Corrections
Figure 9A	mCG	Input	8	Neg. Fraction (Aldh1l1-cre/ERT2(POS); NuTRAP(POS))	4	Pos. Fraction (Aldh1l1-cre/ERT2(POS); NuTRAP(POS))	4	Neg. Fraction (Cx3cr1-cre/ERT2(POS); NuTRAP(POS))	4	Pos. Fraction (Cx3cr1-cre/ERT2(POS); NuTRAP(POS))	4		Ordinary one-way ANOVA with Tukey's posthoc	0.8634	4,19	0.5036	ns	mCG	No matching or pairing, Assume Gaussian distribution of residuals, Assume equal SDs
Figure 9B	hmCG	Input	8	Neg. Fraction (Aldh1l1-cre/ERT2(POS); NuTRAP(POS))	4	Pos. Fraction (Aldh1l1-cre/ERT2(POS); NuTRAP(POS))	4	Neg. Fraction (Cx3cr1-cre/ERT2(POS); NuTRAP(POS))	4	Pos. Fraction (Cx3cr1-cre/ERT2(POS); NuTRAP(POS))	4		Ordinary one-way ANOVA with Tukey's posthoc	9.432	4,19	0.0002	***	hmCG	No matching or pairing, Assume Gaussian distribution of residuals, Assume equal SDs
	hmCG												Tukey's multiple comparisons test	Mean Diff.	95.00% CI of diff.	Significant?	Summary	Adjusted P Value
	hmCG	Input	8	Neg. Fraction (Aldh1l1-cre/ERT2(POS); NuTRAP(POS))	4								Input vs. Neg. Fraction-A	-0.7713	-2.774 to 1.232	No	ns	0.7742	A-B
	hmCG	Input	8			Pos. Fraction (Aldh1l1-cre/ERT2(POS); NuTRAP(POS))	4						Input vs. Pos. Fraction-A	-1.506	-3.509 to 0.4967	No	ns	0.2005	A-C
	hmCG	Input	8					Neg. Fraction (Cx3cr1-cre/ERT2(POS); NuTRAP(POS))	4				Input vs. Neg. Fraction-C	0.4538	-1.549 to 2.457	No	ns	0.9581	A-D
	hmCG	Input	8							Pos. Fraction (Cx3cr1-cre/ERT2(POS); NuTRAP(POS))	4		Input vs. Pos. Fraction-C	2.876	0.8733 to 4.879	Yes	**	0.003	A-E
	hmCG			Neg. Fraction (Aldh1l1-cre/ERT2(POS); NuTRAP(POS))	4	Pos. Fraction (Aldh1l1-cre/ERT2(POS); NuTRAP(POS))	4						Neg. Fraction-A vs. Pos. Fraction-A	-0.735	-3.048 to 1.578	No	ns	0.8712	B-C
	hmCG			Neg. Fraction (Aldh1l1-cre/ERT2(POS); NuTRAP(POS))	4			Neg. Fraction (Cx3cr1-cre/ERT2(POS); NuTRAP(POS))	4				Neg. Fraction-A vs. Neg. Fraction-C	1.225	-1.088 to 3.538	No	ns	0.5193	B-D
	hmCG			Neg. Fraction (Aldh1l1-cre/ERT2(POS); NuTRAP(POS))	4					Pos. Fraction (Cx3cr1-cre/ERT2(POS); NuTRAP(POS))	4		Neg. Fraction-A vs. Pos. Fraction-C	3.648	1.335 to 5.960	Yes	**	0.0012	B-E
	hmCG					Pos. Fraction (Aldh1l1-cre/ERT2(POS); NuTRAP(POS))	4	Neg. Fraction (Cx3cr1-cre/ERT2(POS); NuTRAP(POS))	4				Pos. Fraction-A vs. Neg. Fraction-C	1.96	-0.3528 to 4.273	No	ns	0.1212	C-D
	hmCG					Pos. Fraction (Aldh1l1-cre/ERT2(POS); NuTRAP(POS))	4			Pos. Fraction (Cx3cr1-cre/ERT2(POS); NuTRAP(POS))	4		Pos. Fraction-A vs. Pos. Fraction-C	4.383	2.070 to 6.695	Yes	***	0.0001	C-E
	hmCG							Neg. Fraction (Cx3cr1-cre/ERT2(POS); NuTRAP(POS))	4	Pos. Fraction (Cx3cr1-cre/ERT2(POS); NuTRAP(POS))	4		Neg. Fraction-C vs. Pos. Fraction-C	2.423	0.1097 to 4.735	Yes	*	0.0374	D-E
Figure 9C	mCH	Input	8	Neg. Fraction (Aldh1l1-cre/ERT2(POS); NuTRAP(POS))	4	Pos. Fraction (Aldh1l1-cre/ERT2(POS); NuTRAP(POS))	4	Neg. Fraction (Cx3cr1-cre/ERT2(POS); NuTRAP(POS))	4	Pos. Fraction (Cx3cr1-cre/ERT2(POS); NuTRAP(POS))	4		Ordinary one-way ANOVA with Tukey's posthoc	9.957	4,19	0.0002	***	mCH	No matching or pairing, Assume Gaussian distribution of residuals, Assume equal SDs
	mCH												Tukey's multiple comparisons test	Mean Diff.	95.00% CI of diff.	Significant?	Summary	Adjusted P Value
	mCH	Input	8	Neg. Fraction (Aldh1l1-cre/ERT2(POS); NuTRAP(POS))	4								Input vs. Neg. Fraction-A	-0.1213	-0.2895 to 0.04695	No	ns	0.2338	A-B
	mCH	Input	8			Pos. Fraction (Aldh1l1-cre/ERT2(POS); NuTRAP(POS))	4						Input vs. Pos. Fraction-A	0.08125	-0.08695 to 0.2495	No	ns	0.6033	A-C
	mCH	Input	8					Neg. Fraction (Cx3cr1-cre/ERT2(POS); NuTRAP(POS))	4				Input vs. Neg. Fraction-C	0.04875	-0.1195 to 0.2170	No	ns	0.9038	A-D
	mCH	Input	8							Pos. Fraction (Cx3cr1-cre/ERT2(POS); NuTRAP(POS))	4		Input vs. Pos. Fraction-C	0.2688	0.1005 to 0.4370	Yes	**	0.001	A-E
	mCH			Neg. Fraction (Aldh1l1-cre/ERT2(POS); NuTRAP(POS))	4	Pos. Fraction (Aldh1l1-cre/ERT2(POS); NuTRAP(POS))	4						Neg. Fraction-A vs. Pos. Fraction-A	0.2025	0.008276 to 0.3967	Yes	*	0.0385	B-C
	mCH			Neg. Fraction (Aldh1l1-cre/ERT2(POS); NuTRAP(POS))	4			Neg. Fraction (Cx3cr1-cre/ERT2(POS); NuTRAP(POS))	4				Neg. Fraction-A vs. Neg. Fraction-C	0.17	-0.02422 to 0.3642	No	ns	0.1038	B-D
	mCH			Neg. Fraction (Aldh1l1-cre/ERT2(POS); NuTRAP(POS))	4					Pos. Fraction (Cx3cr1-cre/ERT2(POS); NuTRAP(POS))	4		Neg. Fraction-A vs. Pos. Fraction-C	0.39	0.1958 to 0.5842	Yes	****	<0.0001	B-E
	mCH					Pos. Fraction (Aldh1l1-cre/ERT2(POS); NuTRAP(POS))	4	Neg. Fraction (Cx3cr1-cre/ERT2(POS); NuTRAP(POS))	4				Pos. Fraction-A vs. Neg. Fraction-C	-0.0325	-0.2267 to 0.1617	No	ns	0.986	C-D
	mCH					Pos. Fraction (Aldh1l1-cre/ERT2(POS); NuTRAP(POS))	4			Pos. Fraction (Cx3cr1-cre/ERT2(POS); NuTRAP(POS))	4		Pos. Fraction-A vs. Pos. Fraction-C	0.1875	-0.006724 to 0.3817	No	ns	0.0616	C-E
	mCH							Neg. Fraction (Cx3cr1-cre/ERT2(POS); NuTRAP(POS))	4	Pos. Fraction (Cx3cr1-cre/ERT2(POS); NuTRAP(POS))	4		Neg. Fraction-C vs. Pos. Fraction-C	0.22	0.02578 to 0.4142	Yes	*	0.0219	D-E
	Condition	A	n	B	n	C	n	D	n		Test	Fixed effects (type III)	P value	P value summary	Statistically significant (P < 0.05)?	F (DFn, DFd)	Assumptions/Corrections
Figure 9F-G	Astrocyte mCG	Input	8	Pos. Fraction (Aldh1l1-cre/ERT2(POS); NuTRAP(POS))	4	Pos. Fraction (Cx3cr1-cre/ERT2(POS); NuTRAP(POS))	4				Mixed-effects model (REML)	Fixed effects (type III)	P value	P value summary	Statistically significant (P < 0.05)?	F (DFn, DFd)	Mixed-effects model, matched values stacked in subcolumns, assume sphericity (equal variability of differences), Sidak's multiple comparisons test, with a single pooled variance
	Astrocyte mCG											Fraction/Genotype	<0.0001	****	Yes	F (2, 18) = 91.72
	Astrocyte mCG											Genic Region	<0.0001	****	Yes	F (2, 21) = 256.3
	Astrocyte mCG											Fraction/Genotype x Genic Region	0.3935	ns	No	F (4, 18) = 1.085
	Astrocyte mCG										Sidak's multiple comparisons test	Predicted (LS) mean diff.	95.00% CI of diff.	Significant?	Summary	Adjusted P Value
	Astrocyte mCG										Upstream 4 KB
	Astrocyte mCG	Input	8	Pos. Fraction (Aldh1l1-cre/ERT2(POS); NuTRAP(POS))	4						Input vs. Pos. Fraction-Aldh1l1	7.611	4.524 to 10.70	Yes	****	<0.0001
	Astrocyte mCG	Input	8			Pos. Fraction (Cx3cr1-cre/ERT2(POS); NuTRAP(POS))	4				Input vs. Pos. Fraction-Cx3cr1	-0.4236	-3.510 to 2.663	No	ns	0.9786
	Astrocyte mCG			Pos. Fraction (Aldh1l1-cre/ERT2(POS); NuTRAP(POS))	4	Pos. Fraction (Cx3cr1-cre/ERT2(POS); NuTRAP(POS))	4				Pos. Fraction-Aldh1l1 vs. Pos. Fraction-Cx3cr1	-8.034	-11.61 to -4.461	Yes	****	<0.0001
	Astrocyte mCG										Gene Body (TSS-TES)
	Astrocyte mCG	Input	8	Pos. Fraction (Aldh1l1-cre/ERT2(POS); NuTRAP(POS))	4						Input vs. Pos. Fraction-Aldh1l1	9.926	6.840 to 13.01	Yes	****	<0.0001
	Astrocyte mCG	Input	8			Pos. Fraction (Cx3cr1-cre/ERT2(POS); NuTRAP(POS))	4				Input vs. Pos. Fraction-Cx3cr1	-1.048	-4.134 to 2.038	No	ns	0.7656
	Astrocyte mCG			Pos. Fraction (Aldh1l1-cre/ERT2(POS); NuTRAP(POS))	4	Pos. Fraction (Cx3cr1-cre/ERT2(POS); NuTRAP(POS))	4				Pos. Fraction-Aldh1l1 vs. Pos. Fraction-Cx3cr1	-10.97	-14.55 to -7.401	Yes	****	<0.0001
	Astrocyte mCG										Downstream 4 KB
	Astrocyte mCG	Input	8	Pos. Fraction (Aldh1l1-cre/ERT2(POS); NuTRAP(POS))	4						Input vs. Pos. Fraction-Aldh1l1	7.099	4.013 to 10.19	Yes	****	<0.0001
	Astrocyte mCG	Input	8			Pos. Fraction (Cx3cr1-cre/ERT2(POS); NuTRAP(POS))	4				Input vs. Pos. Fraction-Cx3cr1	-1.972	-5.058 to 1.115	No	ns	0.2952
	Astrocyte mCG			Pos. Fraction (Aldh1l1-cre/ERT2(POS); NuTRAP(POS))	4	Pos. Fraction (Cx3cr1-cre/ERT2(POS); NuTRAP(POS))	4				Pos. Fraction-Aldh1l1 vs. Pos. Fraction-Cx3cr1	-9.071	-12.64 to -5.498	Yes	****	<0.0001
	Condition	A	n	B	n	C	n	D	n		Test	Fixed effects (type III)	P value	P value summary	Statistically significant (P < 0.05)?	F (DFn, DFd)	Assumptions/Corrections
Figure 9I-J	Microglia mCG	Input	8	Pos. Fraction (Aldh1l1-cre/ERT2(POS); NuTRAP(POS))	4	Pos. Fraction (Cx3cr1-cre/ERT2(POS); NuTRAP(POS))	4				Mixed-effects model (REML)	Fixed effects (type III)	P value	P value summary	Statistically significant (P < 0.05)?	F (DFn, DFd)	Mixed-effects model, matched values stacked in subcolumns, assume sphericity (equal variability of differences), Sidak's multiple comparisons test, with a single pooled variance
	Microglia mCG											Fraction/Genotype	<0.0001	****	Yes	F (2, 18) = 21.25
	Microglia mCG											Genic Region	<0.0001	****	Yes	F (2, 21) = 154.8
	Microglia mCG											Fraction/Genotype x Genic Region	0.1733	ns	No	F (4, 18) = 1.798
	Microglia mCG										Sidak's multiple comparisons test	Predicted (LS) mean diff.	95.00% CI of diff.	Significant?	Summary	Adjusted P Value
	Microglia mCG										Upstream 4 KB
	Microglia mCG	Input	8	Pos. Fraction (Aldh1l1-cre/ERT2(POS); NuTRAP(POS))	4						Input vs. Pos. Fraction-Aldh1l1	-0.3733	-2.871 to 2.124	No	ns	0.9727
	Microglia mCG	Input	8			Pos. Fraction (Cx3cr1-cre/ERT2(POS); NuTRAP(POS))	4				Input vs. Pos. Fraction-Cx3cr1	3.587	1.089 to 6.084	Yes	**	0.0041
	Microglia mCG			Pos. Fraction (Aldh1l1-cre/ERT2(POS); NuTRAP(POS))	4	Pos. Fraction (Cx3cr1-cre/ERT2(POS); NuTRAP(POS))	4				Pos. Fraction-Aldh1l1 vs. Pos. Fraction-Cx3cr1	3.96	0.9086 to 7.011	Yes	**	0.0092
	Microglia mCG										Gene Body (TSS-TES)
	Microglia mCG	Input	8	Pos. Fraction (Aldh1l1-cre/ERT2(POS); NuTRAP(POS))	4						Input vs. Pos. Fraction-Aldh1l1	0.3328	-2.165 to 2.830	No	ns	0.9803
	Microglia mCG	Input	8			Pos. Fraction (Cx3cr1-cre/ERT2(POS); NuTRAP(POS))	4				Input vs. Pos. Fraction-Cx3cr1	5.095	2.598 to 7.593	Yes	***	0.0001
	Microglia mCG			Pos. Fraction (Aldh1l1-cre/ERT2(POS); NuTRAP(POS))	4	Pos. Fraction (Cx3cr1-cre/ERT2(POS); NuTRAP(POS))	4				Pos. Fraction-Aldh1l1 vs. Pos. Fraction-Cx3cr1	4.763	1.711 to 7.814	Yes	**	0.002
	Microglia mCG										Downstream 4 KB
	Microglia mCG	Input	8	Pos. Fraction (Aldh1l1-cre/ERT2(POS); NuTRAP(POS))	4						Input vs. Pos. Fraction-Aldh1l1	-0.5015	-2.999 to 1.996	No	ns	0.9378
	Microglia mCG	Input	8			Pos. Fraction (Cx3cr1-cre/ERT2(POS); NuTRAP(POS))	4				Input vs. Pos. Fraction-Cx3cr1	1.535	-0.9627 to 4.033	No	ns	0.3261
	Microglia mCG			Pos. Fraction (Aldh1l1-cre/ERT2(POS); NuTRAP(POS))	4	Pos. Fraction (Cx3cr1-cre/ERT2(POS); NuTRAP(POS))	4				Pos. Fraction-Aldh1l1 vs. Pos. Fraction-Cx3cr1	2.036	-1.015 to 5.088	No	ns	0.2614
	Condition	A	n	B	n	C	n	D	n		Test	Source of Variation	% of total variation	P value	P value summary	Significant?	Assumptions/Corrections
Figure 10A	Aldh1l1-mCG	Input	6	Pos. Fraction (Cx3cr1-cre/ERT2(POS); NuTRAP(POS))	6	Pos. Fraction (Aldh1l1-cre/ERT2(POS); NuTRAP(POS))	6				Two-way ANOVA with Tukey's Posthoc	Interaction	4.866	<0.0001	****	Yes	No matching or pairing, Multiple comparisons by site (between fractions)
												Site	43.21	<0.0001	****	Yes
												Fraction	29.83	<0.0001	****	Yes
											Tukey's multiple comparisons test	Predicted (LS) mean diff.	95.00% CI of diff.	Significant?	Summary	Adjusted P Value
											Row 1
											Input vs. Cx3cr1-Pos	5.5	1.349 to 9.651	Yes	**	0.0058
											Input vs. Aldh1l1-Pos	6.833	2.682 to 10.98	Yes	***	0.0004
											Cx3cr1-Pos vs. Aldh1l1-Pos	1.333	-3.460 to 6.126	No	ns	0.7878
											Row 2
											Input vs. Cx3cr1-Pos	5.75	1.599 to 9.901	Yes	**	0.0037
											Input vs. Aldh1l1-Pos	8.917	4.766 to 13.07	Yes	****	<0.0001
											Cx3cr1-Pos vs. Aldh1l1-Pos	3.167	-1.626 to 7.960	No	ns	0.2644
											Row 3
											Input vs. Cx3cr1-Pos	9.667	5.516 to 13.82	Yes	****	<0.0001
											Input vs. Aldh1l1-Pos	18.83	14.68 to 22.98	Yes	****	<0.0001
											Cx3cr1-Pos vs. Aldh1l1-Pos	9.167	4.374 to 13.96	Yes	****	<0.0001
											Row 4
											Input vs. Cx3cr1-Pos	8.083	3.932 to 12.23	Yes	****	<0.0001
											Input vs. Aldh1l1-Pos	11.42	7.266 to 15.57	Yes	****	<0.0001
											Cx3cr1-Pos vs. Aldh1l1-Pos	3.333	-1.460 to 8.126	No	ns	0.2295
											Row 5
											Input vs. Cx3cr1-Pos	13.92	9.766 to 18.07	Yes	****	<0.0001
											Input vs. Aldh1l1-Pos	21.58	17.43 to 25.73	Yes	****	<0.0001
											Cx3cr1-Pos vs. Aldh1l1-Pos	7.667	2.874 to 12.46	Yes	***	0.0006
											Row 6
											Input vs. Cx3cr1-Pos	14	9.849 to 18.15	Yes	****	<0.0001
											Input vs. Aldh1l1-Pos	24.17	20.02 to 28.32	Yes	****	<0.0001
											Cx3cr1-Pos vs. Aldh1l1-Pos	10.17	5.374 to 14.96	Yes	****	<0.0001
											Row 7
											Input vs. Cx3cr1-Pos	8.083	3.932 to 12.23	Yes	****	<0.0001
											Input vs. Aldh1l1-Pos	12.75	8.599 to 16.90	Yes	****	<0.0001
											Cx3cr1-Pos vs. Aldh1l1-Pos	4.667	-0.1263 to 9.460	No	ns	0.0582
	Condition	A	n	B	n	C	n	D	n		Test	Source of Variation	% of total variation	P value	P value summary	Significant?	Assumptions/Corrections
Figure 10B	Fabp7-mCG	Input	6	Pos. Fraction (Cx3cr1-cre/ERT2(POS); NuTRAP(POS))	6	Pos. Fraction (Aldh1l1-cre/ERT2(POS); NuTRAP(POS))	6				Two-way ANOVA with Tukey's Posthoc	Interaction	4.256	<0.0001	****	Yes	No matching or pairing, Multiple comparisons by site (between fractions)
												Site	67.5	<0.0001	****	Yes
												Fraction	10.82	<0.0001	****	Yes
											Tukey's multiple comparisons test	Predicted (LS) mean diff.	95.00% CI of diff.	Significant?	Summary	Adjusted P Value
											Row 1
											Input vs. Cx3cr1-Pos	1.667	-3.801 to 7.134	No	ns	0.7409
											Input vs. Aldh1l1-Pos	32	26.53 to 37.47	Yes	****	<0.0001
											Cx3cr1-Pos vs. Aldh1l1-Pos	30.33	24.02 to 36.65	Yes	****	<0.0001
											Row 2
											Input vs. Cx3cr1-Pos	1.25	-4.218 to 6.718	No	ns	0.8443
											Input vs. Aldh1l1-Pos	7.583	2.116 to 13.05	Yes	**	0.0045
											Cx3cr1-Pos vs. Aldh1l1-Pos	6.333	0.01978 to 12.65	Yes	*	0.0491
	Condition	A	n	B	n	C	n	D	n		Test	Source of Variation	% of total variation	P value	P value summary	Significant?	Assumptions/Corrections
Figure 10C	Gfap-mCG	Input	6	Pos. Fraction (Cx3cr1-cre/ERT2(POS); NuTRAP(POS))	6	Pos. Fraction (Aldh1l1-cre/ERT2(POS); NuTRAP(POS))	6				Two-way ANOVA with Tukey's Posthoc	Interaction	16.42	<0.0001	****	Yes	No matching or pairing, Multiple comparisons by site (between fractions)
												Site	61.19	<0.0001	****	Yes
												Fraction	21.67	<0.0001	****	Yes
											Tukey's multiple comparisons test	Predicted (LS) mean diff.	95.00% CI of diff.	Significant?	Summary	Adjusted P Value
											Row 1
											Input vs. Cx3cr1-Pos	1	-1.466 to 3.466	No	ns	0.5994
											Input vs. Aldh1l1-Pos	5	2.534 to 7.466	Yes	****	<0.0001
											Cx3cr1-Pos vs. Aldh1l1-Pos	4	1.152 to 6.848	Yes	**	0.0034
											Row 2
											Input vs. Cx3cr1-Pos	2.833	0.3671 to 5.300	Yes	*	0.0202
											Input vs. Aldh1l1-Pos	18.33	15.87 to 20.80	Yes	****	<0.0001
											Cx3cr1-Pos vs. Aldh1l1-Pos	15.5	12.65 to 18.35	Yes	****	<0.0001
											Row 3
											Input vs. Cx3cr1-Pos	0.08333	-2.383 to 2.550	No	ns	0.9964
											Input vs. Aldh1l1-Pos	0.25	-2.216 to 2.716	No	ns	0.9683
											Cx3cr1-Pos vs. Aldh1l1-Pos	0.1667	-2.681 to 3.014	No	ns	0.9893
											Row 4
											Input vs. Cx3cr1-Pos	0.4167	-2.050 to 2.883	No	ns	0.9144
											Input vs. Aldh1l1-Pos	6.917	4.450 to 9.383	Yes	****	<0.0001
											Cx3cr1-Pos vs. Aldh1l1-Pos	6.5	3.652 to 9.348	Yes	****	<0.0001
	Condition	A	n	B	n	C	n	D	n		Test	Source of Variation	% of total variation	P value	P value summary	Significant?	Assumptions/Corrections
Figure 10D	Kcnj10-mCG	Input	6	Pos. Fraction (Cx3cr1-cre/ERT2(POS); NuTRAP(POS))	6	Pos. Fraction (Aldh1l1-cre/ERT2(POS); NuTRAP(POS))	6				Two-way ANOVA with Tukey's Posthoc	Source of Variation	% of total variation	P value	P value summary	Significant?	No matching or pairing, Multiple comparisons by site (between fractions)
												Interaction	5.316	<0.0001	****	Yes
												Site	55.27	<0.0001	****	Yes
												Fraction	20.25	<0.0001	****	Yes
											Tukey's multiple comparisons test	Predicted (LS) mean diff.	95.00% CI of diff.	Significant?	Summary	Adjusted P Value
											Row 1
											Input vs. Cx3cr1-Pos	-7.5	-13.87 to -1.133	Yes	*	0.0163
											Input vs. Aldh1l1-Pos	34.17	27.80 to 40.53	Yes	****	<0.0001
											Cx3cr1-Pos vs. Aldh1l1-Pos	41.67	34.31 to 49.02	Yes	****	<0.0001
											Row 2
											Input vs. Cx3cr1-Pos	-6.583	-12.95 to -0.2163	Yes	*	0.0409
											Input vs. Aldh1l1-Pos	27.92	21.55 to 34.28	Yes	****	<0.0001
											Cx3cr1-Pos vs. Aldh1l1-Pos	34.5	27.15 to 41.85	Yes	****	<0.0001
											Row 3
											Input vs. Cx3cr1-Pos	-6.167	-12.53 to 0.2004	No	ns	0.0599
											Input vs. Aldh1l1-Pos	30.5	24.13 to 36.87	Yes	****	<0.0001
											Cx3cr1-Pos vs. Aldh1l1-Pos	36.67	29.31 to 44.02	Yes	****	<0.0001
											Row 4
											Input vs. Cx3cr1-Pos	-2.083	-8.450 to 4.284	No	ns	0.7196
											Input vs. Aldh1l1-Pos	15.25	8.883 to 21.62	Yes	****	<0.0001
											Cx3cr1-Pos vs. Aldh1l1-Pos	17.33	9.981 to 24.69	Yes	****	<0.0001
											Row 5
											Input vs. Cx3cr1-Pos	-8.833	-15.20 to -2.466	Yes	**	0.0036
											Input vs. Aldh1l1-Pos	19.17	12.80 to 25.53	Yes	****	<0.0001
											Cx3cr1-Pos vs. Aldh1l1-Pos	28	20.65 to 35.35	Yes	****	<0.0001
											Row 6
											Input vs. Cx3cr1-Pos	-16.08	-22.45 to -9.716	Yes	****	<0.0001
											Input vs. Aldh1l1-Pos	7.25	0.8829 to 13.62	Yes	*	0.0212
											Cx3cr1-Pos vs. Aldh1l1-Pos	23.33	15.98 to 30.69	Yes	****	<0.0001
											Row 7
											Input vs. Cx3cr1-Pos	-20.58	-26.95 to -14.22	Yes	****	<0.0001
											Input vs. Aldh1l1-Pos	6.417	0.04959 to 12.78	Yes	*	0.0478
											Cx3cr1-Pos vs. Aldh1l1-Pos	27	19.65 to 34.35	Yes	****	<0.0001
											Row 8
											Input vs. Cx3cr1-Pos	-6.705	-13.07 to -0.3379	Yes	*	0.0364
											Input vs. Aldh1l1-Pos	2.95	-3.417 to 9.317	No	ns	0.5181
											Cx3cr1-Pos vs. Aldh1l1-Pos	9.655	2.303 to 17.01	Yes	**	0.0063
	Condition	A	n	B	n	C	n	D	n		Test	Source of Variation	% of total variation	P value	P value summary	Significant?	Assumptions/Corrections
Figure 10E	Cx3cr1-mCG	Input	6	Pos. Fraction (Cx3cr1-cre/ERT2(POS); NuTRAP(POS))	6	Pos. Fraction (Aldh1l1-cre/ERT2(POS); NuTRAP(POS))	6				Two-way ANOVA with Tukey's Posthoc	Interaction	2.353	0.0016	**	Yes	No matching or pairing, Multiple comparisons by site (between fractions)
												Site	57.8	<0.0001	****	Yes
												Fraction	22.19	<0.0001	****	Yes
											Tukey's multiple comparisons test	Predicted (LS) mean diff.	95.00% CI of diff.	Significant?	Summary	Adjusted P Value
											Row 1
											Input vs. Cx3cr1-Pos	13	7.639 to 18.36	Yes	****	<0.0001
											Input vs. Aldh1l1-Pos	-7	-12.36 to -1.639	Yes	**	0.007
											Cx3cr1-Pos vs. Aldh1l1-Pos	-20	-26.19 to -13.81	Yes	****	<0.0001
											Row 2
											Input vs. Cx3cr1-Pos	16	10.64 to 21.36	Yes	****	<0.0001
											Input vs. Aldh1l1-Pos	-3.5	-8.861 to 1.861	No	ns	0.2697
											Cx3cr1-Pos vs. Aldh1l1-Pos	-19.5	-25.69 to -13.31	Yes	****	<0.0001
											Row 3
											Input vs. Cx3cr1-Pos	6	0.6387 to 11.36	Yes	*	0.0244
											Input vs. Aldh1l1-Pos	-3.5	-8.861 to 1.861	No	ns	0.2697
											Cx3cr1-Pos vs. Aldh1l1-Pos	-9.5	-15.69 to -3.309	Yes	**	0.0013
											Row 4
											Input vs. Cx3cr1-Pos	17.83	12.47 to 23.19	Yes	****	<0.0001
											Input vs. Aldh1l1-Pos	-7.333	-12.69 to -1.972	Yes	**	0.0045
											Cx3cr1-Pos vs. Aldh1l1-Pos	-25.17	-31.36 to -18.98	Yes	****	<0.0001
	Condition	A	n	B	n	C	n	D	n		Test	Source of Variation	% of total variation	P value	P value summary	Significant?	Assumptions/Corrections
Figure 10F	C1qa-mCG	Input	6	Pos. Fraction (Cx3cr1-cre/ERT2(POS); NuTRAP(POS))	6	Pos. Fraction (Aldh1l1-cre/ERT2(POS); NuTRAP(POS))	6				Two-way ANOVA with Tukey's Posthoc	Interaction	3.232	0.0001	***	Yes	No matching or pairing, Multiple comparisons by site (between fractions)
												Site	50.22	<0.0001	****	Yes
												Fraction	28.57	<0.0001	****	Yes
											Tukey's multiple comparisons test	Predicted (LS) mean diff.	95.00% CI of diff.	Significant?	Summary	Adjusted P Value
											Row 1
											Input vs. Cx3cr1-Pos	11.17	3.973 to 18.36	Yes	***	0.001
											Input vs. Aldh1l1-Pos	2	-5.193 to 9.193	No	ns	0.7874
											Cx3cr1-Pos vs. Aldh1l1-Pos	-9.167	-17.47 to -0.8604	Yes	*	0.0267
											Row 2
											Input vs. Cx3cr1-Pos	15.67	8.473 to 22.86	Yes	****	<0.0001
											Input vs. Aldh1l1-Pos	0.3333	-6.860 to 7.527	No	ns	0.9934
											Cx3cr1-Pos vs. Aldh1l1-Pos	-15.33	-23.64 to -7.027	Yes	****	<0.0001
											Row 3
											Input vs. Cx3cr1-Pos	22.83	15.64 to 30.03	Yes	****	<0.0001
											Input vs. Aldh1l1-Pos	-1.5	-8.693 to 5.693	No	ns	0.874
											Cx3cr1-Pos vs. Aldh1l1-Pos	-24.33	-32.64 to -16.03	Yes	****	<0.0001
											Row 4
											Input vs. Cx3cr1-Pos	24.92	17.72 to 32.11	Yes	****	<0.0001
											Input vs. Aldh1l1-Pos	0.4167	-6.777 to 7.610	No	ns	0.9897
											Cx3cr1-Pos vs. Aldh1l1-Pos	-24.5	-32.81 to -16.19	Yes	****	<0.0001
											Row 5
											Input vs. Cx3cr1-Pos	33.17	25.97 to 40.36	Yes	****	<0.0001
											Input vs. Aldh1l1-Pos	0.8333	-6.360 to 8.027	No	ns	0.9593
											Cx3cr1-Pos vs. Aldh1l1-Pos	-32.33	-40.64 to -24.03	Yes	****	<0.0001
											Row 6
											Input vs. Cx3cr1-Pos	24.08	16.89 to 31.28	Yes	****	<0.0001
											Input vs. Aldh1l1-Pos	4.25	-2.943 to 11.44	No	ns	0.3433
											Cx3cr1-Pos vs. Aldh1l1-Pos	-19.83	-28.14 to -11.53	Yes	****	<0.0001
	Condition	A	n	B	n	C	n	D	n		Test	Source of Variation	% of total variation	P value	P value summary	Significant?	Assumptions/Corrections
Figure 10G	Aif1-mCG	Input	6	Pos. Fraction (Cx3cr1-cre/ERT2(POS); NuTRAP(POS))	6	Pos. Fraction (Aldh1l1-cre/ERT2(POS); NuTRAP(POS))	6				Two-way ANOVA with Tukey's Posthoc	Interaction	1.404	0.015	*	Yes	No matching or pairing, Multiple comparisons by site (between fractions)
												Site	24.3	<0.0001	****	Yes
												Fraction	61.65	<0.0001	****	Yes
											Tukey's multiple comparisons test	Predicted (LS) mean diff.	95.00% CI of diff.	Significant?	Summary	Adjusted P Value
											Row 1
											Input vs. Cx3cr1-Pos	17.25	13.85 to 20.65	Yes	****	<0.0001
											Input vs. Aldh1l1-Pos	-1.75	-4.939 to 1.439	No	ns	0.3936
											Cx3cr1-Pos vs. Aldh1l1-Pos	-19	-22.86 to -15.14	Yes	****	<0.0001
											Row 2
											Input vs. Cx3cr1-Pos	14.67	11.27 to 18.06	Yes	****	<0.0001
											Input vs. Aldh1l1-Pos	-2.833	-6.023 to 0.3561	No	ns	0.0919
											Cx3cr1-Pos vs. Aldh1l1-Pos	-17.5	-21.36 to -13.64	Yes	****	<0.0001
											Row 3
											Input vs. Cx3cr1-Pos	21.03	17.64 to 24.43	Yes	****	<0.0001
											Input vs. Aldh1l1-Pos	-1.833	-5.023 to 1.356	No	ns	0.36
											Cx3cr1-Pos vs. Aldh1l1-Pos	-22.87	-26.73 to -19.00	Yes	****	<0.0001
											Row 4
											Input vs. Cx3cr1-Pos	19.12	15.72 to 22.51	Yes	****	<0.0001
											Input vs. Aldh1l1-Pos	1.75	-1.439 to 4.939	No	ns	0.3936
											Cx3cr1-Pos vs. Aldh1l1-Pos	-17.37	-21.23 to -13.50	Yes	****	<0.0001
	Condition	A	n	B	n	C	n	D	n		Test	Source of Variation	% of total variation	P value	P value summary	Significant?	Assumptions/Corrections
Figure 10H	Gpr84-mCG	Input	6	Pos. Fraction (Cx3cr1-cre/ERT2(POS); NuTRAP(POS))	6	Pos. Fraction (Aldh1l1-cre/ERT2(POS); NuTRAP(POS))	6				Two-way ANOVA with Tukey's Posthoc	Interaction	0.054	0.8973	ns	No	No matching or pairing, Multiple comparisons by site (between fractions)
												Site	2.683	0.0021	**	Yes
												Fraction	86.32	<0.0001	****	Yes
											Tukey's multiple comparisons test	Predicted (LS) mean diff.	95.00% CI of diff.	Significant?	Summary	Adjusted P Value
											Row 1
											Input vs. Cx3cr1-Pos	19.33	15.32 to 23.35	Yes	****	<0.0001
											Input vs. Aldh1l1-Pos	-4	-8.016 to 0.01612	No	ns	0.0511
											Cx3cr1-Pos vs. Aldh1l1-Pos	-23.33	-27.97 to -18.70	Yes	****	<0.0001
											Row 2
											Input vs. Cx3cr1-Pos	18.25	14.23 to 22.27	Yes	****	<0.0001
											Input vs. Aldh1l1-Pos	-4.25	-8.266 to -0.2339	Yes	*	0.036
											Cx3cr1-Pos vs. Aldh1l1-Pos	-22.5	-27.14 to -17.86	Yes	****	<0.0001
	Condition	A	n	B	n	C	n	D	n		Test	Significant?	P value	Mean of PBS	Mean of LPS	Difference	SE of difference	t ratio	df	Adjusted P Value
Figure 11D	Tlr2 mCG	PBS/Input	3	LPS/Input	4	PBS/Pos. Fraction (Cx3cr1-cre/ERT2(POS); NuTRAP(POS))	3	LPS/Pos. Fraction (Cx3cr1-cre/ERT2(POS); NuTRAP(POS))	4		Multiple t-test with Holm-Sidak correction	Significant?	P value	Mean of PBS	Mean of LPS	Difference	SE of difference	t ratio	df	Adjusted P Value
	Tlr2 mCG	PBS/Input	3	LPS/Input	4						INPUT	No	0.256646	7.595	7.093	0.5026	0.4341	1.158	28	0.256646
	Tlr2 mCG					PBS/Pos. Fraction (Cx3cr1-cre/ERT2(POS); NuTRAP(POS))	3	LPS/Pos. Fraction (Cx3cr1-cre/ERT2(POS); NuTRAP(POS))	4		POSITIVE	Yes	0.010989	4.881	3.699	1.182	0.4341	2.724	28	0.021856
	Tlr2 RNA-Seq	PBS/Input	4	LPS/Input	5	PBS/Pos. Fraction (Cx3cr1-cre/ERT2(POS); NuTRAP(POS))	4	LPS/Pos. Fraction (Cx3cr1-cre/ERT2(POS); NuTRAP(POS))	5		Multiple t-test with Holm-Sidak correction	Significant?	P value	Mean of PBS	Mean of LPS	Difference	SE of difference	t ratio	df	Adjusted P Value
	Tlr2 RNA-Seq	PBS/Input	4	LPS/Input	5						INPUT	Yes	<0.000001	-0.2198	2.706	-2.926	0.2698	10.84	13	<0.000001
	Tlr2 RNA-Seq					PBS/Pos. Fraction (Cx3cr1-cre/ERT2(POS); NuTRAP(POS))	4	LPS/Pos. Fraction (Cx3cr1-cre/ERT2(POS); NuTRAP(POS))	5		POSITIVE	Yes	<0.000001	2.575	6.629	-4.054	0.256	15.84	13	<0.000001
Figure 11E	Myd88 mCG	PBS/Input	7	LPS/Input	9	PBS/Pos. Fraction (Cx3cr1-cre/ERT2(POS); NuTRAP(POS))	7	LPS/Pos. Fraction (Cx3cr1-cre/ERT2(POS); NuTRAP(POS))	9		Multiple t-test with Holm-Sidak correction	Significant?	P value	Mean of PBS	Mean of LPS	Difference	SE of difference	t ratio	df	Adjusted P Value
	Myd88 mCG	PBS/Input	7	LPS/Input	9						INPUT	No	0.256646	7.595	7.093	0.5026	0.4341	1.158	28	0.256646
	Myd88 mCG					PBS/Pos. Fraction (Cx3cr1-cre/ERT2(POS); NuTRAP(POS))	7	LPS/Pos. Fraction (Cx3cr1-cre/ERT2(POS); NuTRAP(POS))	9		POSITIVE	Yes	0.010989	4.881	3.699	1.182	0.4341	2.724	28	0.021856
	Myd88 RNA-Seq	PBS/Input	4	LPS/Input	5	PBS/Pos. Fraction (Cx3cr1-cre/ERT2(POS); NuTRAP(POS))	4	LPS/Pos. Fraction (Cx3cr1-cre/ERT2(POS); NuTRAP(POS))	5		Multiple t-test with Holm-Sidak correction	Significant?	P value	Mean of PBS	Mean of LPS	Difference	SE of difference	t ratio	df	Adjusted P Value
	Myd88 RNA-Seq	PBS/Input	4	LPS/Input	5						INPUT	Yes	0.0001	-0.03995	0.8396	-0.8795	0.1638	5.37	13	0.0001
	Myd88 RNA-Seq					PBS/Pos. Fraction (Cx3cr1-cre/ERT2(POS); NuTRAP(POS))	4	LPS/Pos. Fraction (Cx3cr1-cre/ERT2(POS); NuTRAP(POS))	5		POSITIVE	Yes	<0.0001	1.795	3.3	-1.505	0.1554	9.685	13	<0.0001
Figure 11f	Ly96 mCG	PBS/Input	7	LPS/Input	9	PBS/Pos. Fraction (Cx3cr1-cre/ERT2(POS); NuTRAP(POS))	7	LPS/Pos. Fraction (Cx3cr1-cre/ERT2(POS); NuTRAP(POS))	9		Multiple t-test with Holm-Sidak correction	Significant?	P value	Mean of PBS	Mean of LPS	Difference	SE of difference	t ratio	df	Adjusted P Value
	Ly96 mCG	PBS/Input	7	LPS/Input	9						INPUT	No	0.400664	41.67	40.48	1.186	1.39	0.8534	28	0.400664
	Ly96 mCG					PBS/Pos. Fraction (Cx3cr1-cre/ERT2(POS); NuTRAP(POS))	7	LPS/Pos. Fraction (Cx3cr1-cre/ERT2(POS); NuTRAP(POS))	9		POSITIVE	Yes	0.008648	25.33	21.41	3.925	1.39	2.824	28	0.017222
	Ly96 RNA-Seq	PBS/Input	4	LPS/Input	5	PBS/Pos. Fraction (Cx3cr1-cre/ERT2(POS); NuTRAP(POS))	4	LPS/Pos. Fraction (Cx3cr1-cre/ERT2(POS); NuTRAP(POS))	5		Multiple t-test with Holm-Sidak correction	Significant?	P value	Mean of PBS	Mean of LPS	Difference	SE of difference	t ratio	df	Adjusted P Value
	Ly96 RNA-Seq	PBS/Input	4	LPS/Input	5						INPUT	No	0.585759	0.03329	-0.126	0.1593	0.285	0.5589	13	0.585759
	Ly96 RNA-Seq					PBS/Pos. Fraction (Cx3cr1-cre/ERT2(POS); NuTRAP(POS))	4	LPS/Pos. Fraction (Cx3cr1-cre/ERT2(POS); NuTRAP(POS))	5		POSITIVE	No	0.143693	1.814	2.234	-0.4207	0.2704	1.556	13	0.266738
	Condition	A	n	B	n	C	n	D	n		Test	F/t	df	Pvalue	stars	Covariates	Assumptions/Corrections
Figure 7a	Aldh1l1	Input	3	Neg. Fraction (Cx3cr1-cre/ERT2(POS); NuTRAP(POS))	3	Pos. Fraction (Cx3cr1-cre/ERT2(POS); NuTRAP(POS))	3				One-way ANOVA with Tukey's posthoc	7.772	2,6	0.0216	*	normalized RQ	No matching or pairing, assume Gaussian distribution of residuals, Assume equal SDs, Tukey's posthoc with multiplicity adjusted p-values
	Aldh1l1										Tukey's multiple comparisons test	Mean Diff.	95.00% CI of diff.	Significant?	Summary	Adjusted P Value
	Aldh1l1	Input	3	Neg. Fraction (Cx3cr1-cre/ERT2(POS); NuTRAP(POS))	3						Input vs. Neg. Fraction	0.3127	-0.1792 to 0.8045	No	ns	0.2054	A-B
	Aldh1l1	Input	3			Pos. Fraction (Cx3cr1-cre/ERT2(POS); NuTRAP(POS))	3				Input vs. Pos. Fraction	0.632	0.1401 to 1.124	Yes	*	0.0178	A-C
	Aldh1l1			Neg. Fraction (Cx3cr1-cre/ERT2(POS); NuTRAP(POS))	3	Pos. Fraction (Cx3cr1-cre/ERT2(POS); NuTRAP(POS))	3				Neg. Fraction vs. Pos. Fraction	0.3193	-0.1725 to 0.8112	No	ns	0.1949	B-C
	Gfap	Input	3	Neg. Fraction (Cx3cr1-cre/ERT2(POS); NuTRAP(POS))	3	Pos. Fraction (Cx3cr1-cre/ERT2(POS); NuTRAP(POS))	3				One-way ANOVA with Tukey's posthoc	8.904	2,6	0.016	*	normalized RQ	No matching or pairing, assume Gaussian distribution of residuals, Assume equal SDs, Tukey's posthoc with multiplicity adjusted p-values
	Gfap										Tukey's multiple comparisons test	Mean Diff.	95.00% CI of diff.	Significant?	Summary	Adjusted P Value
	Gfap	Input	3	Neg. Fraction (Cx3cr1-cre/ERT2(POS); NuTRAP(POS))	3						Input vs. Neg. Fraction	0.06667	-0.3887 to 0.5221	No	ns	0.8966	A-B
	Gfap	Input	3			Pos. Fraction (Cx3cr1-cre/ERT2(POS); NuTRAP(POS))	3				Input vs. Pos. Fraction	0.5727	0.1173 to 1.028	Yes	*	0.0196	A-C
	Gfap			Neg. Fraction (Cx3cr1-cre/ERT2(POS); NuTRAP(POS))	3	Pos. Fraction (Cx3cr1-cre/ERT2(POS); NuTRAP(POS))	3				Neg. Fraction vs. Pos. Fraction	0.506	0.05059 to 0.9614	Yes	*	0.0331	B-C
	Cx3cr1	Input	3	Neg. Fraction (Cx3cr1-cre/ERT2(POS); NuTRAP(POS))	3	Pos. Fraction (Cx3cr1-cre/ERT2(POS); NuTRAP(POS))	3				One-way ANOVA with Tukey's posthoc	86.83	2,6	<0.0001	***	normalized RQ	No matching or pairing, assume Gaussian distribution of residuals, Assume equal SDs, Tukey's posthoc with multiplicity adjusted p-values
	Cx3cr1										Tukey's multiple comparisons test	Mean Diff.	95.00% CI of diff.	Significant?	Summary	Adjusted P Value
	Cx3cr1	Input	3	Neg. Fraction (Cx3cr1-cre/ERT2(POS); NuTRAP(POS))	3						Input vs. Neg. Fraction	0.4587	-4.643 to 5.560	No	ns	0.9592	A-B
	Cx3cr1	Input	3			Pos. Fraction (Cx3cr1-cre/ERT2(POS); NuTRAP(POS))	3				Input vs. Pos. Fraction	-18.74	-23.84 to -13.64	Yes	****	<0.0001	A-C
	Cx3cr1			Neg. Fraction (Cx3cr1-cre/ERT2(POS); NuTRAP(POS))	3	Pos. Fraction (Cx3cr1-cre/ERT2(POS); NuTRAP(POS))	3				Neg. Fraction vs. Pos. Fraction	-19.2	-24.30 to -14.10	Yes	****	<0.0001	B-C
	C1qa	Input	3	Neg. Fraction (Cx3cr1-cre/ERT2(POS); NuTRAP(POS))	3	Pos. Fraction (Cx3cr1-cre/ERT2(POS); NuTRAP(POS))	3				One-way ANOVA with Tukey's posthoc	26.22	2,6	0.0011	**	normalized RQ	No matching or pairing, assume Gaussian distribution of residuals, Assume equal SDs, Tukey's posthoc with multiplicity adjusted p-values
	C1qa										Tukey's multiple comparisons test	Mean Diff.	95.00% CI of diff.	Significant?	Summary	Adjusted P Value
	C1qa	Input	3	Neg. Fraction (Cx3cr1-cre/ERT2(POS); NuTRAP(POS))	3						Input vs. Neg. Fraction	0.5677	-8.024 to 9.159	No	ns	0.9777	A-B
	C1qa	Input	3			Pos. Fraction (Cx3cr1-cre/ERT2(POS); NuTRAP(POS))	3				Input vs. Pos. Fraction	-17.27	-25.86 to -8.679	Yes	**	0.002	A-C
	C1qa			Neg. Fraction (Cx3cr1-cre/ERT2(POS); NuTRAP(POS))	3	Pos. Fraction (Cx3cr1-cre/ERT2(POS); NuTRAP(POS))	3				Neg. Fraction vs. Pos. Fraction	-17.84	-26.43 to -9.247	Yes	**	0.0017	B-C
	Npas4	Input	3	Neg. Fraction (Cx3cr1-cre/ERT2(POS); NuTRAP(POS))	3	Pos. Fraction (Cx3cr1-cre/ERT2(POS); NuTRAP(POS))	3				One-way ANOVA with Tukey's posthoc	12.94	2,6	0.0067	**	normalized RQ	No matching or pairing, assume Gaussian distribution of residuals, Assume equal SDs, Tukey's posthoc with multiplicity adjusted p-values
	Npas4										Tukey's multiple comparisons test	Mean Diff.	95.00% CI of diff.	Significant?	Summary	Adjusted P Value
	Npas4	Input	3	Neg. Fraction (Cx3cr1-cre/ERT2(POS); NuTRAP(POS))	3						Input vs. Neg. Fraction	0.155	-0.3357 to 0.6457	No	ns	0.6208	A-B
	Npas4	Input	3			Pos. Fraction (Cx3cr1-cre/ERT2(POS); NuTRAP(POS))	3				Input vs. Pos. Fraction	0.7693	0.2786 to 1.260	Yes	**	0.0071	A-C
	Npas4			Neg. Fraction (Cx3cr1-cre/ERT2(POS); NuTRAP(POS))	3	Pos. Fraction (Cx3cr1-cre/ERT2(POS); NuTRAP(POS))	3				Neg. Fraction vs. Pos. Fraction	0.6143	0.1236 to 1.105	Yes	*	0.02	B-C
	Mog	Input	3	Neg. Fraction (Cx3cr1-cre/ERT2(POS); NuTRAP(POS))	3	Pos. Fraction (Cx3cr1-cre/ERT2(POS); NuTRAP(POS))	3				One-way ANOVA with Tukey's posthoc	41.73	2,6	0.0003	***	normalized RQ	No matching or pairing, assume Gaussian distribution of residuals, Assume equal SDs, Tukey's posthoc with multiplicity adjusted p-values
	Mog										Tukey's multiple comparisons test	Mean Diff.	95.00% CI of diff.	Significant?	Summary	Adjusted P Value
	Mog	Input	3	Neg. Fraction (Cx3cr1-cre/ERT2(POS); NuTRAP(POS))	3						Input vs. Neg. Fraction	0.4957	0.1698 to 0.8215	Yes	**	0.0082	A-B
	Mog	Input	3			Pos. Fraction (Cx3cr1-cre/ERT2(POS); NuTRAP(POS))	3				Input vs. Pos. Fraction	0.97	0.6442 to 1.296	Yes	***	0.0002	A-C
	Mog			Neg. Fraction (Cx3cr1-cre/ERT2(POS); NuTRAP(POS))	3	Pos. Fraction (Cx3cr1-cre/ERT2(POS); NuTRAP(POS))	3				Neg. Fraction vs. Pos. Fraction	0.4743	0.1485 to 0.8002	Yes	*	0.0101	B-C
	Condition	A	n	B	n	C	n	D	n		Test	Source of Variation	% of total variation	P value	P value summary	Significant?	Geisser-Greenhouse's epsilon	Assumptions/Corrections
Supplemental Figure 11B	mCG	Input	8	Pos. Fraction (Aldh1l1-cre/ERT2(POS); NuTRAP(POS))	4	Pos. Fraction (Cx3cr1-cre/ERT2(POS); NuTRAP(POS))	4				2-way ANOVA with Tukey's posthoc	Region x Fraction	0.04325	0.0049	**	Yes		RM two-way ANOVA with Geisser-Greenhouse correction, matched values are stacked in a subcolumn, Tukey's multiple comparison test, with individual variances computed for each comparison
	mCG											Region	90.07	<0.0001	****	Yes	0.4895
	mCG											Fraction	0.2555	0.0029	**	Yes
	mCG											Sample	0.1754	<0.0001	****	Yes
	mCG										Tukey's multiple comparisons test	Mean Diff.	95.00% CI of diff.	Significant?	Summary	Adjusted P Value
	mCG	Input	8	Pos. Fraction (Aldh1l1-cre/ERT2(POS); NuTRAP(POS))	4						Input vs. Aldh1l1-Pos	0.09255	-1.805 to 1.990	No	ns	0.9902
	mCG	Input	8			Pos. Fraction (Cx3cr1-cre/ERT2(POS); NuTRAP(POS))	4				Input vs. Cx3cr1-Pos	-2.961	-5.480 to -0.4424	Yes	*	0.0244
	mCG			Pos. Fraction (Aldh1l1-cre/ERT2(POS); NuTRAP(POS))	4	Pos. Fraction (Cx3cr1-cre/ERT2(POS); NuTRAP(POS))	4				Aldh1l1-Pos vs. Cx3cr1-Pos	-3.054	-5.533 to -0.5746	Yes	*	0.0236
	mCG										Up-Shore
	mCG	Input	8	Pos. Fraction (Aldh1l1-cre/ERT2(POS); NuTRAP(POS))	4						Input vs. Aldh1l1-Pos	0.6996	-1.113 to 2.512	No	ns	0.4594
	mCG	Input	8			Pos. Fraction (Cx3cr1-cre/ERT2(POS); NuTRAP(POS))	4				Input vs. Cx3cr1-Pos	-2.234	-4.127 to -0.3407	Yes	*	0.0284
	mCG			Pos. Fraction (Aldh1l1-cre/ERT2(POS); NuTRAP(POS))	4	Pos. Fraction (Cx3cr1-cre/ERT2(POS); NuTRAP(POS))	4				Aldh1l1-Pos vs. Cx3cr1-Pos	-2.933	-5.067 to -0.7994	Yes	*	0.0132
	mCG										CGI
	mCG	Input	8	Pos. Fraction (Aldh1l1-cre/ERT2(POS); NuTRAP(POS))	4						Input vs. Aldh1l1-Pos	-0.2076	-1.851 to 1.435	No	ns	0.9353
	mCG	Input	8			Pos. Fraction (Cx3cr1-cre/ERT2(POS); NuTRAP(POS))	4				Input vs. Cx3cr1-Pos	-0.6423	-1.995 to 0.7106	No	ns	0.4059
	mCG			Pos. Fraction (Aldh1l1-cre/ERT2(POS); NuTRAP(POS))	4	Pos. Fraction (Cx3cr1-cre/ERT2(POS); NuTRAP(POS))	4				Aldh1l1-Pos vs. Cx3cr1-Pos	-0.4347	-1.926 to 1.057	No	ns	0.5736
	mCG										Down-Shore
	mCG	Input	8	Pos. Fraction (Aldh1l1-cre/ERT2(POS); NuTRAP(POS))	4						Input vs. Aldh1l1-Pos	0.5691	-1.099 to 2.238	No	ns	0.5447
	mCG	Input	8			Pos. Fraction (Cx3cr1-cre/ERT2(POS); NuTRAP(POS))	4				Input vs. Cx3cr1-Pos	-2.053	-3.491 to -0.6158	Yes	*	0.0119
	mCG			Pos. Fraction (Aldh1l1-cre/ERT2(POS); NuTRAP(POS))	4	Pos. Fraction (Cx3cr1-cre/ERT2(POS); NuTRAP(POS))	4				Aldh1l1-Pos vs. Cx3cr1-Pos	-2.622	-4.442 to -0.8028	Yes	*	0.0108
	mCG										Down-Shelf
	mCG	Input	8	Pos. Fraction (Aldh1l1-cre/ERT2(POS); NuTRAP(POS))	4						Input vs. Aldh1l1-Pos	0.1725	-1.556 to 1.901	No	ns	0.9591
	mCG	Input	8			Pos. Fraction (Cx3cr1-cre/ERT2(POS); NuTRAP(POS))	4				Input vs. Cx3cr1-Pos	-2.78	-5.484 to -0.07536	Yes	*	0.0451
	mCG			Pos. Fraction (Aldh1l1-cre/ERT2(POS); NuTRAP(POS))	4	Pos. Fraction (Cx3cr1-cre/ERT2(POS); NuTRAP(POS))	4				Aldh1l1-Pos vs. Cx3cr1-Pos	-2.952	-5.715 to -0.1895	Yes	*	0.0399
	Condition	A	n	B	n	C	n	D	n		Test	Source of Variation	% of total variation	P value	P value summary	Significant?	Geisser-Greenhouse's epsilon	Assumptions/Corrections
Supplemental Figure 11D	hmCG	Input	8	Pos. Fraction (Aldh1l1-cre/ERT2(POS); NuTRAP(POS))	4	Pos. Fraction (Cx3cr1-cre/ERT2(POS); NuTRAP(POS))	4				2-way ANOVA with Tukey's posthoc	Region x Fraction	2.361	<0.0001	****	Yes		RM two-way ANOVA with Geisser-Greenhouse correction, matched values are stacked in a subcolumn, Tukey's multiple comparison test, with individual variances computed for each comparison
	hmCG											Region	70.59	<0.0001	****	Yes	0.4898
	hmCG											Fraction	10.45	0.0003	***	Yes
	hmCG											Sample	4.305	<0.0001	****	Yes
	hmCG										Tukey's multiple comparisons test	Mean Diff.	95.00% CI of diff.	Significant?	Summary	Adjusted P Value
	hmCG										Up-Shelf
	hmCG	Input	8	Pos. Fraction (Aldh1l1-cre/ERT2(POS); NuTRAP(POS))	4						Input vs. Aldh1l1-Pos	-0.8793	-4.957 to 3.198	No	ns	0.9983
	hmCG	Input	8			Pos. Fraction (Cx3cr1-cre/ERT2(POS); NuTRAP(POS))	4				Input vs. Cx3cr1-Pos	4.421	1.004 to 7.839	Yes	**	0.0092
	hmCG			Pos. Fraction (Aldh1l1-cre/ERT2(POS); NuTRAP(POS))	4	Pos. Fraction (Cx3cr1-cre/ERT2(POS); NuTRAP(POS))	4				Aldh1l1-Pos vs. Cx3cr1-Pos	5.301	1.230 to 9.371	Yes	*	0.0155
	hmCG										Up-Shore
	hmCG	Input	8	Pos. Fraction (Aldh1l1-cre/ERT2(POS); NuTRAP(POS))	4						Input vs. Aldh1l1-Pos	-1.154	-4.637 to 2.329	No	ns	0.8773
	hmCG	Input	8			Pos. Fraction (Cx3cr1-cre/ERT2(POS); NuTRAP(POS))	4				Input vs. Cx3cr1-Pos	2.886	0.08706 to 5.684	Yes	*	0.0428
	hmCG			Pos. Fraction (Aldh1l1-cre/ERT2(POS); NuTRAP(POS))	4	Pos. Fraction (Cx3cr1-cre/ERT2(POS); NuTRAP(POS))	4				Aldh1l1-Pos vs. Cx3cr1-Pos	4.039	0.3136 to 7.765	Yes	*	0.0349
	hmCG										CGI
	hmCG	Input	8	Pos. Fraction (Aldh1l1-cre/ERT2(POS); NuTRAP(POS))	4						Input vs. Aldh1l1-Pos	0.2725	-1.840 to 2.385	No	ns	>0.9999
	hmCG	Input	8			Pos. Fraction (Cx3cr1-cre/ERT2(POS); NuTRAP(POS))	4				Input vs. Cx3cr1-Pos	0.6225	-1.351 to 2.596	No	ns	0.9658
	hmCG			Pos. Fraction (Aldh1l1-cre/ERT2(POS); NuTRAP(POS))	4	Pos. Fraction (Cx3cr1-cre/ERT2(POS); NuTRAP(POS))	4				Aldh1l1-Pos vs. Cx3cr1-Pos	0.35	-1.340 to 2.040	No	ns	0.9891
	hmCG										Down-Shore
	hmCG	Input	8	Pos. Fraction (Aldh1l1-cre/ERT2(POS); NuTRAP(POS))	4						Input vs. Aldh1l1-Pos	-1.095	-4.547 to 2.357	No	ns	0.8868
	hmCG	Input	8			Pos. Fraction (Cx3cr1-cre/ERT2(POS); NuTRAP(POS))	4				Input vs. Cx3cr1-Pos	2.715	-0.1114 to 5.542	No	ns	0.0604
	hmCG			Pos. Fraction (Aldh1l1-cre/ERT2(POS); NuTRAP(POS))	4	Pos. Fraction (Cx3cr1-cre/ERT2(POS); NuTRAP(POS))	4				Aldh1l1-Pos vs. Cx3cr1-Pos	3.81	0.1078 to 7.513	Yes	*	0.044
	hmCG										Down-Shelf
	hmCG	Input	8	Pos. Fraction (Aldh1l1-cre/ERT2(POS); NuTRAP(POS))	4						Input vs. Aldh1l1-Pos	-0.9507	-4.772 to 2.871	No	ns
	hmCG	Input	8			Pos. Fraction (Cx3cr1-cre/ERT2(POS); NuTRAP(POS))	4				Input vs. Cx3cr1-Pos	4.129	1.262 to 6.995	Yes	**	0.9921
	hmCG			Pos. Fraction (Aldh1l1-cre/ERT2(POS); NuTRAP(POS))	4	Pos. Fraction (Cx3cr1-cre/ERT2(POS); NuTRAP(POS))	4				Aldh1l1-Pos vs. Cx3cr1-Pos	5.08	1.173 to 8.986	Yes	*	0.0042
	Condition	A	n	B	n	C	n	D	n		Test	Source of Variation	% of total variation	P value	P value summary	Significant?	Assumptions/Corrections
Supplemental Figure 12A	mCG	Input	8	Pos. Fraction (Aldh1l1-cre/ERT2(POS); NuTRAP(POS))	4	Pos. Fraction (Cx3cr1-cre/ERT2(POS); NuTRAP(POS))	4				2-way ANOVA with Tukey's posthoc	Interaction	0.9613	0.1077	ns	No	Ordinary two-way ANOVA, Tukey's multiple comparisons test with individual variances computed for each comparison
	mCG											Row Factor	83.46	<0.0001	****	Yes
	mCG											Column Factor	0.6654	0.0716	ns	No
	mCG										Tukey's multiple comparisons test	Predicted (LS) mean diff.	95.00% CI of diff.	Significant?	Summary	Adjusted P Value
	mCG										Whole Genome
	mCG	Input	8	Pos. Fraction (Aldh1l1-cre/ERT2(POS); NuTRAP(POS))	4						Input vs. Positive-Aldh1l1	0.865	-1.624 to 3.354	No	ns	0.6766
	mCG	Input	8			Pos. Fraction (Cx3cr1-cre/ERT2(POS); NuTRAP(POS))	4				Input vs. Positive-Cx3cr1	-0.485	-2.974 to 2.004	No	ns	0.8836
	mCG			Pos. Fraction (Aldh1l1-cre/ERT2(POS); NuTRAP(POS))	4	Pos. Fraction (Cx3cr1-cre/ERT2(POS); NuTRAP(POS))	4				Positive-Aldh1l1 vs. Positive-Cx3cr1	-1.35	-4.224 to 1.524	No	ns	0.4931
	mCG										Repeats
	mCG	Input	8	Pos. Fraction (Aldh1l1-cre/ERT2(POS); NuTRAP(POS))	4						Input vs. Positive-Aldh1l1	0.1929	-2.296 to 2.682	No	ns	0.9806
	mCG	Input	8			Pos. Fraction (Cx3cr1-cre/ERT2(POS); NuTRAP(POS))	4				Input vs. Positive-Cx3cr1	0.8245	-1.665 to 3.314	No	ns	0.701
	mCG			Pos. Fraction (Aldh1l1-cre/ERT2(POS); NuTRAP(POS))	4	Pos. Fraction (Cx3cr1-cre/ERT2(POS); NuTRAP(POS))	4				Positive-Aldh1l1 vs. Positive-Cx3cr1	0.6316	-2.243 to 3.506	No	ns	0.8544
	mCG										Non-Repeats
	mCG	Input	8	Pos. Fraction (Aldh1l1-cre/ERT2(POS); NuTRAP(POS))	4						Input vs. Positive-Aldh1l1	1.977	-0.5124 to 4.466	No	ns	0.1425
	mCG	Input	8			Pos. Fraction (Cx3cr1-cre/ERT2(POS); NuTRAP(POS))	4				Input vs. Positive-Cx3cr1	-2.073	-4.562 to 0.4164	No	ns	0.1187
	mCG			Pos. Fraction (Aldh1l1-cre/ERT2(POS); NuTRAP(POS))	4	Pos. Fraction (Cx3cr1-cre/ERT2(POS); NuTRAP(POS))	4				Positive-Aldh1l1 vs. Positive-Cx3cr1	-4.05	-6.924 to -1.175	Yes	**	0.004
	Condition	A	n	B	n	C	n	D	n		Test	Source of Variation	% of total variation	P value	P value summary	Significant?	Assumptions/Corrections
Supplemental Figure 12B	hmCG	Input	8	Pos. Fraction (Aldh1l1-cre/ERT2(POS); NuTRAP(POS))	4	Pos. Fraction (Cx3cr1-cre/ERT2(POS); NuTRAP(POS))	4				2-way ANOVA with Tukey's posthoc	Interaction	2.091	0.559	ns	No	Ordinary two-way ANOVA, Tukey's multiple comparisons test with individual variances computed for each comparison
	hmCG											Row Factor	34.83	<0.0001	****	Yes
	hmCG											Column Factor	31.77	<0.0001	****	Yes
	hmCG										Tukey's multiple comparisons test	Predicted (LS) mean diff.	95.00% CI of diff.	Significant?	Summary	Adjusted P Value
	hmCG										Whole Genome
	hmCG	Input	8	Pos. Fraction (Aldh1l1-cre/ERT2(POS); NuTRAP(POS))	4						Input vs. Positive-Aldh1l1	-1.506	-4.210 to 1.197	No	ns	0.3728
	hmCG	Input	8			Pos. Fraction (Cx3cr1-cre/ERT2(POS); NuTRAP(POS))	4				Input vs. Positive-Cx3cr1	2.876	0.1728 to 5.580	Yes	*	0.0349
	hmCG			Pos. Fraction (Aldh1l1-cre/ERT2(POS); NuTRAP(POS))	4	Pos. Fraction (Cx3cr1-cre/ERT2(POS); NuTRAP(POS))	4				Positive-Aldh1l1 vs. Positive-Cx3cr1	4.383	1.261 to 7.504	Yes	**	0.0041
	hmCG										Repeats
	hmCG	Input	8	Pos. Fraction (Aldh1l1-cre/ERT2(POS); NuTRAP(POS))	4						Input vs. Positive-Aldh1l1	-1.13	-3.834 to 1.573	No	ns	0.5698
	hmCG	Input	8			Pos. Fraction (Cx3cr1-cre/ERT2(POS); NuTRAP(POS))	4				Input vs. Positive-Cx3cr1	2.533	-0.1703 to 5.237	No	ns	0.0702
	hmCG			Pos. Fraction (Aldh1l1-cre/ERT2(POS); NuTRAP(POS))	4	Pos. Fraction (Cx3cr1-cre/ERT2(POS); NuTRAP(POS))	4				Positive-Aldh1l1 vs. Positive-Cx3cr1	3.663	0.5417 to 6.785	Yes	*	0.0182
	hmCG										Non-Repeats
	hmCG	Input	8	Pos. Fraction (Aldh1l1-cre/ERT2(POS); NuTRAP(POS))	4						Input vs. Positive-Aldh1l1	-2.455	-5.158 to 0.2487	No	ns	0.0816
	hmCG	Input	8			Pos. Fraction (Cx3cr1-cre/ERT2(POS); NuTRAP(POS))	4				Input vs. Positive-Cx3cr1	4.215	1.512 to 6.919	Yes	**	0.0014
	hmCG			Pos. Fraction (Aldh1l1-cre/ERT2(POS); NuTRAP(POS))	4	Pos. Fraction (Cx3cr1-cre/ERT2(POS); NuTRAP(POS))	4				Positive-Aldh1l1 vs. Positive-Cx3cr1	6.67	3.548 to 9.792	Yes	****	<0.0001
	Condition	A	n	B	n	C	n	D	n		Test	Source of Variation	% of total variation	P value	P value summary	Significant?	Assumptions/Corrections
Supplemental Figure 12C	mCH	Input	8	Pos. Fraction (Aldh1l1-cre/ERT2(POS); NuTRAP(POS))	4	Pos. Fraction (Cx3cr1-cre/ERT2(POS); NuTRAP(POS))	4				2-way ANOVA with Tukey's posthoc	Interaction	0.3038	0.9857	ns	No	Ordinary two-way ANOVA, Tukey's multiple comparisons test with individual variances computed for each comparison
	mCH											Row Factor	7.336	0.0216	*	Yes
	mCH											Column Factor	56.83	<0.0001	****	Yes
	mCH										Tukey's multiple comparisons test	Predicted (LS) mean diff.	95.00% CI of diff.	Significant?	Summary	Adjusted P Value
	mCH										Whole Genome
	mCH	Input	8	Pos. Fraction (Aldh1l1-cre/ERT2(POS); NuTRAP(POS))	4						Input vs. Positive-Aldh1l1	0.08125	-0.05982 to 0.2223	No	ns	0.3492
	mCH	Input	8			Pos. Fraction (Cx3cr1-cre/ERT2(POS); NuTRAP(POS))	4				Input vs. Positive-Cx3cr1	0.2688	0.1277 to 0.4098	Yes	***	0.0001
	mCH			Pos. Fraction (Aldh1l1-cre/ERT2(POS); NuTRAP(POS))	4	Pos. Fraction (Cx3cr1-cre/ERT2(POS); NuTRAP(POS))	4				Positive-Aldh1l1 vs. Positive-Cx3cr1	0.1875	0.02460 to 0.3504	Yes	*	0.0209
	mCH										Repeats
	mCH	Input	8	Pos. Fraction (Aldh1l1-cre/ERT2(POS); NuTRAP(POS))	4						Input vs. Positive-Aldh1l1	0.07123	-0.06984 to 0.2123	No	ns	0.4429
	mCH	Input	8			Pos. Fraction (Cx3cr1-cre/ERT2(POS); NuTRAP(POS))	4				Input vs. Positive-Cx3cr1	0.2504	0.1093 to 0.3914	Yes	***	0.0003
	mCH			Pos. Fraction (Aldh1l1-cre/ERT2(POS); NuTRAP(POS))	4	Pos. Fraction (Cx3cr1-cre/ERT2(POS); NuTRAP(POS))	4				Positive-Aldh1l1 vs. Positive-Cx3cr1	0.1791	0.01622 to 0.3420	Yes	*	0.0284
	mCH										Non-Repeats
	mCH	Input	8	Pos. Fraction (Aldh1l1-cre/ERT2(POS); NuTRAP(POS))	4						Input vs. Positive-Aldh1l1	0.105	-0.03611 to 0.2460	No	ns	0.1788
	mCH	Input	8			Pos. Fraction (Cx3cr1-cre/ERT2(POS); NuTRAP(POS))	4				Input vs. Positive-Cx3cr1	0.2936	0.1525 to 0.4347	Yes	****	<0.0001
	mCH			Pos. Fraction (Aldh1l1-cre/ERT2(POS); NuTRAP(POS))	4	Pos. Fraction (Cx3cr1-cre/ERT2(POS); NuTRAP(POS))	4				Positive-Aldh1l1 vs. Positive-Cx3cr1	0.1886	0.02574 to 0.3515	Yes	*	0.02
	Condition	A	n	B	n	C	n	D	n		Test	Source of Variation	% of total variation	P value	P value summary	Significant?	Assumptions/Corrections
Supplemental Figure 12D	mCG	Input	8	Pos. Fraction (Aldh1l1-cre/ERT2(POS); NuTRAP(POS))	4	Pos. Fraction (Cx3cr1-cre/ERT2(POS); NuTRAP(POS))	4				2-way ANOVA with Tukey's posthoc	Repeat Type x Fraction	1.901	<0.0001	****	Yes	RM two-way ANOVA, matched values are stacked into subcolumns, Tukey's multiple comparisons test with a single pooled variance, assume sphericity
	mCG											Repeat Type	85.25	<0.0001	****	Yes
	mCG											Fraction	0.5385	0.3694	ns	No
	mCG											Sample	3.253	<0.0001	****	Yes
	mCG										Tukey's multiple comparisons test	Predicted (LS) mean diff.	95.00% CI of diff.	Significant?	Summary	Adjusted P Value
	mCG										LINE
	mCG	Input	8	Pos. Fraction (Aldh1l1-cre/ERT2(POS); NuTRAP(POS))	4						Input vs. Aldh1l1-Pos	-0.634	-2.630 to 1.362	No	ns	0.7251
	mCG	Input	8			Pos. Fraction (Cx3cr1-cre/ERT2(POS); NuTRAP(POS))	4				Input vs. Cx3cr1-Pos	2.934	0.9378 to 4.930	Yes	**	0.0024
	mCG			Pos. Fraction (Aldh1l1-cre/ERT2(POS); NuTRAP(POS))	4	Pos. Fraction (Cx3cr1-cre/ERT2(POS); NuTRAP(POS))	4				Aldh1l1-Pos vs. Cx3cr1-Pos	3.568	1.263 to 5.872	Yes	**	0.0013
	mCG										SINE
	mCG	Input	8	Pos. Fraction (Aldh1l1-cre/ERT2(POS); NuTRAP(POS))	4						Input vs. Aldh1l1-Pos	0.07317	-1.923 to 2.069	No	ns	0.9957
	mCG	Input	8			Pos. Fraction (Cx3cr1-cre/ERT2(POS); NuTRAP(POS))	4				Input vs. Cx3cr1-Pos	-1.105	-3.101 to 0.8905	No	ns	0.3819
	mCG			Pos. Fraction (Aldh1l1-cre/ERT2(POS); NuTRAP(POS))	4	Pos. Fraction (Cx3cr1-cre/ERT2(POS); NuTRAP(POS))	4				Aldh1l1-Pos vs. Cx3cr1-Pos	-1.179	-3.483 to 1.126	No	ns	0.439
	mCG										LTR
	mCG	Input	8	Pos. Fraction (Aldh1l1-cre/ERT2(POS); NuTRAP(POS))	4						Input vs. Aldh1l1-Pos	-0.0577	-2.054 to 1.938	No	ns	0.9973
	mCG	Input	8			Pos. Fraction (Cx3cr1-cre/ERT2(POS); NuTRAP(POS))	4				Input vs. Cx3cr1-Pos	0.8946	-1.101 to 2.890	No	ns	0.5298
	mCG			Pos. Fraction (Aldh1l1-cre/ERT2(POS); NuTRAP(POS))	4	Pos. Fraction (Cx3cr1-cre/ERT2(POS); NuTRAP(POS))	4				Aldh1l1-Pos vs. Cx3cr1-Pos	0.9523	-1.352 to 3.257	No	ns	0.5821
	mCG										Simple repeat
	mCG	Input	8	Pos. Fraction (Aldh1l1-cre/ERT2(POS); NuTRAP(POS))	4						Input vs. Aldh1l1-Pos	1.695	-0.3011 to 3.691	No	ns	0.1109
	mCG	Input	8			Pos. Fraction (Cx3cr1-cre/ERT2(POS); NuTRAP(POS))	4				Input vs. Cx3cr1-Pos	1.167	-0.8292 to 3.163	No	ns	0.3431
	mCG			Pos. Fraction (Aldh1l1-cre/ERT2(POS); NuTRAP(POS))	4	Pos. Fraction (Cx3cr1-cre/ERT2(POS); NuTRAP(POS))	4				Aldh1l1-Pos vs. Cx3cr1-Pos	-0.5281	-2.833 to 1.777	No	ns	0.8455
	Condition	A	n	B	n	C	n	D	n		Test	Source of Variation	% of total variation	P value	P value summary	Significant?	Geisser-Greenhouse's epsilon	Assumptions/Corrections
Supplemental Figure 12E	hmCG	Input	8	Pos. Fraction (Aldh1l1-cre/ERT2(POS); NuTRAP(POS))	4	Pos. Fraction (Cx3cr1-cre/ERT2(POS); NuTRAP(POS))	4				2-way ANOVA with Tukey's posthoc	Repeat Type x Fraction	2.539	0.1162	ns	No		RM two-way ANOVA, matched values are stacked into subcolumns, Tukey's multiple comparisons test with a single pooled variance, do not assume sphericity
	hmCG											Repeat Type	51.11	<0.0001	****	Yes	0.363
	hmCG											Fraction	20.33	0.0018	**	Yes
	hmCG											Sample	12.36	0.0003	***	Yes
	hmCG										Tukey's multiple comparisons test	Mean Diff.	95.00% CI of diff.	Significant?	Summary	Adjusted P Value
	hmCG										LINE
	hmCG	Input	8	Pos. Fraction (Aldh1l1-cre/ERT2(POS); NuTRAP(POS))	4						Input vs. Aldh1l1-Pos	-0.516	-1.997 to 0.9651	No	ns	0.5268
	hmCG	Input	8			Pos. Fraction (Cx3cr1-cre/ERT2(POS); NuTRAP(POS))	4				Input vs. Cx3cr1-Pos	1.665	0.7671 to 2.564	Yes	**	0.002
	hmCG			Pos. Fraction (Aldh1l1-cre/ERT2(POS); NuTRAP(POS))	4	Pos. Fraction (Cx3cr1-cre/ERT2(POS); NuTRAP(POS))	4				Aldh1l1-Pos vs. Cx3cr1-Pos	2.181	0.6750 to 3.688	Yes	*	0.0124
	hmCG										SINE
	hmCG	Input	8	Pos. Fraction (Aldh1l1-cre/ERT2(POS); NuTRAP(POS))	4						Input vs. Aldh1l1-Pos	-0.9572	-2.807 to 0.8926	No	ns	0.3177
	hmCG	Input	8			Pos. Fraction (Cx3cr1-cre/ERT2(POS); NuTRAP(POS))	4				Input vs. Cx3cr1-Pos	3.262	1.826 to 4.697	Yes	***	0.0005
	hmCG			Pos. Fraction (Aldh1l1-cre/ERT2(POS); NuTRAP(POS))	4	Pos. Fraction (Cx3cr1-cre/ERT2(POS); NuTRAP(POS))	4				Aldh1l1-Pos vs. Cx3cr1-Pos	4.219	2.277 to 6.161	Yes	**	0.0016
	hmCG										LTR
	hmCG	Input	8	Pos. Fraction (Aldh1l1-cre/ERT2(POS); NuTRAP(POS))	4						Input vs. Aldh1l1-Pos	-0.7912	-2.181 to 0.5984	No	ns	0.2418
	hmCG	Input	8			Pos. Fraction (Cx3cr1-cre/ERT2(POS); NuTRAP(POS))	4				Input vs. Cx3cr1-Pos	2.085	1.048 to 3.122	Yes	**	0.0019
	hmCG			Pos. Fraction (Aldh1l1-cre/ERT2(POS); NuTRAP(POS))	4	Pos. Fraction (Cx3cr1-cre/ERT2(POS); NuTRAP(POS))	4				Aldh1l1-Pos vs. Cx3cr1-Pos	2.876	1.422 to 4.330	Yes	**	0.0026
	hmCG										Simple repeat
	hmCG	Input	8	Pos. Fraction (Aldh1l1-cre/ERT2(POS); NuTRAP(POS))	4						Input vs. Aldh1l1-Pos	-2.011	-8.484 to 4.463	No	ns
	hmCG	Input	8			Pos. Fraction (Cx3cr1-cre/ERT2(POS); NuTRAP(POS))	4				Input vs. Cx3cr1-Pos	1.047	-2.670 to 4.764	No	ns	0.5431
	hmCG			Pos. Fraction (Aldh1l1-cre/ERT2(POS); NuTRAP(POS))	4	Pos. Fraction (Cx3cr1-cre/ERT2(POS); NuTRAP(POS))	4				Aldh1l1-Pos vs. Cx3cr1-Pos	3.058	-3.279 to 9.395	No	ns	0.6555
																0.3365
	Condition	A	n	B	n	C	n	D	n		Test	Source of Variation	% of total variation	P value	P value summary	Significant?	Assumptions/Corrections
Supplemental Figure 12F	mCH	Input	8	Pos. Fraction (Aldh1l1-cre/ERT2(POS); NuTRAP(POS))	4	Pos. Fraction (Cx3cr1-cre/ERT2(POS); NuTRAP(POS))	4				2-way ANOVA with Tukey's posthoc	Repeat Type x Fraction	4.11	<0.0001	****	Yes	RM two-way ANOVA, matched values are stacked into subcolumns, Tukey's multiple comparisons test with a single pooled variance, assume sphericity
	mCH											Repeat Type	59.71	<0.0001	****	Yes
	mCH											Fraction	11.03	0.001	**	Yes
	mCH											Sample	5.829	<0.0001	****	Yes
	mCH										Tukey's multiple comparisons test	Predicted (LS) mean diff.	95.00% CI of diff.	Significant?	Summary	Adjusted P Value
	mCH										LINE
	mCH	Input	8	Pos. Fraction (Aldh1l1-cre/ERT2(POS); NuTRAP(POS))	4						Input vs. Aldh1l1-Pos	0.0372	-0.1574 to 0.2318	No	ns	0.8897
	mCH	Input	8			Pos. Fraction (Cx3cr1-cre/ERT2(POS); NuTRAP(POS))	4				Input vs. Cx3cr1-Pos	0.1692	-0.02538 to 0.3639	No	ns	0.1001
	mCH			Pos. Fraction (Aldh1l1-cre/ERT2(POS); NuTRAP(POS))	4	Pos. Fraction (Cx3cr1-cre/ERT2(POS); NuTRAP(POS))	4				Aldh1l1-Pos vs. Cx3cr1-Pos	0.132	-0.09268 to 0.3568	No	ns	0.3394
	mCH										SINE
	mCH	Input	8	Pos. Fraction (Aldh1l1-cre/ERT2(POS); NuTRAP(POS))	4						Input vs. Aldh1l1-Pos	0.09587	-0.09874 to 0.2905	No	ns	0.4653
	mCH	Input	8			Pos. Fraction (Cx3cr1-cre/ERT2(POS); NuTRAP(POS))	4				Input vs. Cx3cr1-Pos	0.2944	0.09978 to 0.4890	Yes	**	0.0017
	mCH			Pos. Fraction (Aldh1l1-cre/ERT2(POS); NuTRAP(POS))	4	Pos. Fraction (Cx3cr1-cre/ERT2(POS); NuTRAP(POS))	4				Aldh1l1-Pos vs. Cx3cr1-Pos	0.1985	-0.02621 to 0.4232	No	ns	0.0934
	mCH										LTR
	mCH	Input	8	Pos. Fraction (Aldh1l1-cre/ERT2(POS); NuTRAP(POS))	4						Input vs. Aldh1l1-Pos	0.05885	-0.1358 to 0.2535	No	ns	0.7472
	mCH	Input	8			Pos. Fraction (Cx3cr1-cre/ERT2(POS); NuTRAP(POS))	4				Input vs. Cx3cr1-Pos	0.2171	0.02251 to 0.4117	Yes	*	0.0254
	mCH			Pos. Fraction (Aldh1l1-cre/ERT2(POS); NuTRAP(POS))	4	Pos. Fraction (Cx3cr1-cre/ERT2(POS); NuTRAP(POS))	4				Aldh1l1-Pos vs. Cx3cr1-Pos	0.1583	-0.06645 to 0.3830	No	ns	0.2152
	mCH										Simple repeat
	mCH	Input	8	Pos. Fraction (Aldh1l1-cre/ERT2(POS); NuTRAP(POS))	4						Input vs. Aldh1l1-Pos	0.3182	0.1236 to 0.5128	Yes	***	0.0007
	mCH	Input	8			Pos. Fraction (Cx3cr1-cre/ERT2(POS); NuTRAP(POS))	4				Input vs. Cx3cr1-Pos	0.6847	0.4901 to 0.8793	Yes	****	<0.0001
	mCH			Pos. Fraction (Aldh1l1-cre/ERT2(POS); NuTRAP(POS))	4	Pos. Fraction (Cx3cr1-cre/ERT2(POS); NuTRAP(POS))	4				Aldh1l1-Pos vs. Cx3cr1-Pos	0.3665	0.1418 to 0.5913	Yes	***	0.0007
	Condition	A	n	B	n	C	n	D	n		Test	Mann-Whitney U	Sum of ranks in column C,D	Pvalue	Adjusted p-value	Covariates	Assumptions/Corrections
Supplemental Figure 14B	IL6- 4Hr	PBS/ Plasma/ Cx3cr1-cre/ERT2(POS); NuTRAP(POS)	4	LPS/ Plasma/ Cx3cr1-cre/ERT2(POS); NuTRAP(POS)	5						Mann Whitney Test	0	10,35	0.0159	0.0477	protein concentration	Unpaired, do not assume Gaussian distribution, Bonferroni correction for multiple comparisons (3 comparisons), two-tailed
	IL6- 24Hr	PBS/ Plasma/ Cx3cr1-cre/ERT2(POS); NuTRAP(POS)	4	LPS/ Plasma/ Cx3cr1-cre/ERT2(POS); NuTRAP(POS)	5						Mann Whitney Test	0	10,35	0.0159	0.0477	protein concentration	Unpaired, do not assume Gaussian distribution, Bonferroni correction for multiple comparisons (3 comparisons), two-tailed
	TNF- 4Hr	PBS/ Plasma/ Cx3cr1-cre/ERT2(POS); NuTRAP(POS)	4	LPS/ Plasma/ Cx3cr1-cre/ERT2(POS); NuTRAP(POS)	5						Mann Whitney Test	0	10,35	0.0159	0.0477	protein concentration	Unpaired, do not assume Gaussian distribution, Bonferroni correction for multiple comparisons (3 comparisons), two-tailed
	TNF- 24Hr	PBS/ Plasma/ Cx3cr1-cre/ERT2(POS); NuTRAP(POS)	4	LPS/ Plasma/ Cx3cr1-cre/ERT2(POS); NuTRAP(POS)	5						Mann Whitney Test	9.5	20.5,24.5	0.9048	2.7144	protein concentration	Unpaired, do not assume Gaussian distribution, Bonferroni correction for multiple comparisons (3 comparisons), two-tailed
	IFNg- 4Hr	PBS/ Plasma/ Cx3cr1-cre/ERT2(POS); NuTRAP(POS)	4	LPS/ Plasma/ Cx3cr1-cre/ERT2(POS); NuTRAP(POS)	5						Mann Whitney Test	0	10,35	0.0159	0.0477	protein concentration	Unpaired, do not assume Gaussian distribution, Bonferroni correction for multiple comparisons (3 comparisons), two-tailed
	IFNg-24Hr	PBS/ Plasma/ Cx3cr1-cre/ERT2(POS); NuTRAP(POS)	4	LPS/ Plasma/ Cx3cr1-cre/ERT2(POS); NuTRAP(POS)	5						Mann Whitney Test	10	20,25	0.9999	2.9997	protein concentration	Unpaired, do not assume Gaussian distribution, Bonferroni correction for multiple comparisons (3 comparisons), two-tailed
	Condition	A	n	B	n	C	n	D	n		Test	Mann-Whitney U	Sum of ranks in column C,D	Pvalue	Adjusted p-value	Covariates	Assumptions/Corrections
Supplemental Figure 14B	IL6	PBS/ Brain Tissue/ Cx3cr1-cre/ERT2(POS); NuTRAP(POS)	4	LPS/ Brain Tissue/ Cx3cr1-cre/ERT2(POS); NuTRAP(POS)	5						Mann Whitney Test	0	10,35	0.0159	0.0477	protein concentration	Unpaired, do not assume Gaussian distribution, Bonferroni correction for multiple comparisons (3 comparisons), two-tailed
	TNF	PBS/ Brain Tissue/ Cx3cr1-cre/ERT2(POS); NuTRAP(POS)	4	LPS/ Brain Tissue/ Cx3cr1-cre/ERT2(POS); NuTRAP(POS)	5						Mann Whitney Test	9	19,26	0.9206	2.7618	protein concentration	Unpaired, do not assume Gaussian distribution, Bonferroni correction for multiple comparisons (3 comparisons), two-tailed
	IFNg	PBS/ Brain Tissue/ Cx3cr1-cre/ERT2(POS); NuTRAP(POS)	4	LPS/ Brain Tissue/ Cx3cr1-cre/ERT2(POS); NuTRAP(POS)	5						Mann Whitney Test	9.5	20.5,24.5	0.9048	2.7144	protein concentration	Unpaired, do not assume Gaussian distribution, Bonferroni correction for multiple comparisons (3 comparisons), two-tailed
	Condition	A	n	B	n	C	n	D	n		Test	Source of Variation	% of total variation	P value	P value summary	Significant?
Supplemental Figure 15	C1qa	Input/Neg/Pos PBS	4	Input/Neg/Pos LPS	5						2 Way-ANOVA with Sidak's posthoc	Interaction	3.072	0.0005	***	Yes
												Fraction	86.93	<0.0001	****	Yes
												Treatment	2.313	0.0005	***	Yes
											Sidak's multiple comparisons test	Predicted (LS) mean diff.	95.00% CI of diff.	Significant?	Summary	Adjusted P Value
											Input:PBS vs. Input:LPS	-0.7663	-6.518 to 4.986	No	ns	>0.9999
											Input:PBS vs. Neg. Fraction:PBS	0.3443	-5.719 to 6.407	No	ns	>0.9999
											Input:PBS vs. Neg. Fraction:LPS	-0.418	-6.170 to 5.334	No	ns	>0.9999
											Input:PBS vs. Pos. Fraction:PBS	-21.63	-27.69 to -15.56	Yes	****	<0.0001
											Input:PBS vs. Pos. Fraction:LPS	-32.48	-38.24 to -26.73	Yes	****	<0.0001
											Input:LPS vs. Neg. Fraction:PBS	1.111	-4.641 to 6.862	No	ns	>0.9999
											Input:LPS vs. Neg. Fraction:LPS	0.3482	-5.075 to 5.771	No	ns	>0.9999
											Input:LPS vs. Pos. Fraction:PBS	-20.86	-26.61 to -15.11	Yes	****	<0.0001
											Input:LPS vs. Pos. Fraction:LPS	-31.72	-37.14 to -26.29	Yes	****	<0.0001
											Neg. Fraction:PBS vs. Neg. Fraction:LPS	-0.7623	-6.514 to 4.990	No	ns	>0.9999
											Neg. Fraction:PBS vs. Pos. Fraction:PBS	-21.97	-28.03 to -15.91	Yes	****	<0.0001
											Neg. Fraction:PBS vs. Pos. Fraction:LPS	-32.83	-38.58 to -27.08	Yes	****	<0.0001
											Neg. Fraction:LPS vs. Pos. Fraction:PBS	-21.21	-26.96 to -15.46	Yes	****	<0.0001
											Neg. Fraction:LPS vs. Pos. Fraction:LPS	-32.07	-37.49 to -26.64	Yes	****	<0.0001
											Pos. Fraction:PBS vs. Pos. Fraction:LPS	-10.86	-16.61 to -5.106	Yes	****	<0.0001
												Source of Variation	% of total variation	P value	P value summary	Significant?
	Itgam	Input/Neg/Pos PBS	4	Input/Neg/Pos LPS	5						2 Way-ANOVA with Sidak's posthoc	Interaction	1.608	0.2121	ns	No
												Fraction	82.55	<0.0001	****	Yes
												Treatment	2.088	0.0496	*	Yes
											Sidak's multiple comparisons test	Predicted (LS) mean diff.	95.00% CI of diff.	Significant?	Summary	Adjusted P Value
											Input:PBS vs. Input:LPS	-1.516	-11.53 to 8.501	No	ns	>0.9999
											Input:PBS vs. Neg. Fraction:PBS	0.227	-10.33 to 10.79	No	ns	>0.9999
											Input:PBS vs. Neg. Fraction:LPS	-1.031	-11.05 to 8.986	No	ns	>0.9999
											Input:PBS vs. Pos. Fraction :PBS	-20.84	-31.40 to -10.28	Yes	****	<0.0001
											Input:PBS vs. Pos. Fraction :LPS	-29.02	-39.04 to -19.00	Yes	****	<0.0001
											Input:LPS vs. Neg. Fraction:PBS	1.743	-8.274 to 11.76	No	ns	>0.9999
											Input:LPS vs. Neg. Fraction:LPS	0.4844	-8.960 to 9.929	No	ns	>0.9999
											Input:LPS vs. Pos. Fraction :PBS	-19.32	-29.34 to -9.306	Yes	****	<0.0001
											Input:LPS vs. Pos. Fraction :LPS	-27.5	-36.95 to -18.06	Yes	****	<0.0001
											Neg. Fraction:PBS vs. Neg. Fraction:LPS	-1.258	-11.28 to 8.759	No	ns	>0.9999
											Neg. Fraction:PBS vs. Pos. Fraction :PBS	-21.07	-31.63 to -10.51	Yes	****	<0.0001
											Neg. Fraction:PBS vs. Pos. Fraction :LPS	-29.25	-39.26 to -19.23	Yes	****	<0.0001
											Neg. Fraction:LPS vs. Pos. Fraction :PBS	-19.81	-29.83 to -9.791	Yes	****	<0.0001
											Neg. Fraction:LPS vs. Pos. Fraction :LPS	-27.99	-37.43 to -18.54	Yes	****	<0.0001
											Pos. Fraction :PBS vs. Pos. Fraction :LPS	-8.181	-18.20 to 1.837	No	ns	0.1853
	Myd88	Input/Neg/Pos PBS	4	Input/Neg/Pos LPS	5							Source of Variation	% of total variation	P value	P value summary	Significant?
											2 Way-ANOVA with Sidak's posthoc	Interaction	12.86	<0.0001	****	Yes
												Row Factor	52.46	<0.0001	****	Yes
												Column Factor	19.42	<0.0001	****	Yes
											Sidak's multiple comparisons test	Predicted (LS) mean diff.	95.00% CI of diff.	Significant?	Summary	Adjusted P Value
											Input:PBS vs. Input:LPS	-0.8146	-2.606 to 0.9772	No	ns	0.9103
											Input:PBS vs. Neg. Fraction:PBS	0.07086	-1.818 to 1.960	No	ns	>0.9999
											Input:PBS vs. Neg. Fraction:LPS	-0.9501	-2.742 to 0.8417	No	ns	0.7755
											Input:PBS vs. Pos. Fraction :PBS	-1.866	-3.755 to 0.02275	No	ns	0.0547
											Input:PBS vs. Pos. Fraction :LPS	-6.505	-8.296 to -4.713	Yes	****	<0.0001
											Input:LPS vs. Neg. Fraction:PBS	0.8855	-0.9064 to 2.677	No	ns	0.8477
											Input:LPS vs. Neg. Fraction:LPS	-0.1355	-1.825 to 1.554	No	ns	>0.9999
											Input:LPS vs. Pos. Fraction :PBS	-1.051	-2.843 to 0.7405	No	ns	0.6434
											Input:LPS vs. Pos. Fraction :LPS	-5.69	-7.379 to -4.001	Yes	****	<0.0001
											Neg. Fraction:PBS vs. Neg. Fraction:LPS	-1.021	-2.813 to 0.7709	No	ns	0.6846
											Neg. Fraction:PBS vs. Pos. Fraction :PBS	-1.937	-3.826 to -0.04811	Yes	*	0.0412
											Neg. Fraction:PBS vs. Pos. Fraction :LPS	-6.575	-8.367 to -4.784	Yes	****	<0.0001
											Neg. Fraction:LPS vs. Pos. Fraction :PBS	-0.9159	-2.708 to 0.8760	No	ns	0.8153
											Neg. Fraction:LPS vs. Pos. Fraction :LPS	-5.554	-7.244 to -3.865	Yes	****	<0.0001
											Pos. Fraction :PBS vs. Pos. Fraction :LPS	-4.639	-6.430 to -2.847	Yes	****	<0.0001
												Source of Variation	% of total variation	P value	P value summary	Significant?
	Il1a	Input/Neg/Pos PBS	4	Input/Neg/Pos LPS	5						2 Way-ANOVA with Sidak's posthoc	Interaction	16.23	<0.0001	****	Yes
												Row Factor	49.85	<0.0001	****	Yes
												Column Factor	15.38	<0.0001	****	Yes
											Sidak's multiple comparisons test	Predicted (LS) mean diff.	95.00% CI of diff.	Significant?	Summary	Adjusted P Value
											Input:PBS vs. Input:LPS	-3.603	-16.65 to 9.445	No	ns	0.9991
											Input:PBS vs. Neg. Fraction:PBS	0.1915	-13.56 to 13.95	No	ns	>0.9999
											Input:PBS vs. Neg. Fraction:LPS	-2.883	-15.93 to 10.17	No	ns	>0.9999
											Input:PBS vs. Pos. Fraction :PBS	-9.908	-23.66 to 3.847	No	ns	0.3373
											Input:PBS vs. Pos. Fraction :LPS	-39.84	-52.89 to -26.79	Yes	****	<0.0001
											Input:LPS vs. Neg. Fraction:PBS	3.795	-9.254 to 16.84	No	ns	0.9984
											Input:LPS vs. Neg. Fraction:LPS	0.7206	-11.58 to 13.02	No	ns	>0.9999
											Input:LPS vs. Pos. Fraction :PBS	-6.304	-19.35 to 6.744	No	ns	0.867
											Input:LPS vs. Pos. Fraction :LPS	-36.23	-48.54 to -23.93	Yes	****	<0.0001
											Neg. Fraction:PBS vs. Neg. Fraction:LPS	-3.074	-16.12 to 9.974	No	ns	0.9999
											Neg. Fraction:PBS vs. Pos. Fraction :PBS	-10.1	-23.85 to 3.655	No	ns	0.3111
											Neg. Fraction:PBS vs. Pos. Fraction :LPS	-40.03	-53.08 to -26.98	Yes	****	<0.0001
											Neg. Fraction:LPS vs. Pos. Fraction :PBS	-7.025	-20.07 to 6.024	No	ns	0.7577
											Neg. Fraction:LPS vs. Pos. Fraction :LPS	-36.95	-49.26 to -24.65	Yes	****	<0.0001
											Pos. Fraction :PBS vs. Pos. Fraction :LPS	-29.93	-42.98 to -16.88	Yes	****	<0.0001
												Source of Variation	% of total variation	P value	P value summary	Significant?
	Il1b	Input/Neg/Pos PBS	4	Input/Neg/Pos LPS	5						2 Way-ANOVA with Sidak's posthoc	Interaction	23.15	0.0002	***	Yes
												Row Factor	24.17	0.0002	***	Yes
												Column Factor	27.24	<0.0001	****	Yes
											Sidak's multiple comparisons test	Predicted (LS) mean diff.	95.00% CI of diff.	Significant?	Summary	Adjusted P Value
											Input:PBS vs. Input:LPS	-2.154	-9.747 to 5.440	No	ns	0.9986
											Input:PBS vs. Neg. Fraction:PBS	0.09858	-8.391 to 8.588	No	ns	>0.9999
											Input:PBS vs. Neg. Fraction:LPS	-3.083	-10.68 to 4.510	No	ns	0.958
											Input:PBS vs. Pos. Fraction :PBS	-0.1063	-8.047 to 7.835	No	ns	>0.9999
											Input:PBS vs. Pos. Fraction :LPS	-16.55	-24.14 to -8.954	Yes	****	<0.0001
											Input:LPS vs. Neg. Fraction:PBS	2.252	-5.341 to 9.845	No	ns	0.9977
											Input:LPS vs. Neg. Fraction:LPS	-0.9297	-7.506 to 5.646	No	ns	>0.9999
											Input:LPS vs. Pos. Fraction :PBS	2.047	-4.928 to 9.022	No	ns	0.998
											Input:LPS vs. Pos. Fraction :LPS	-14.39	-20.97 to -7.818	Yes	****	<0.0001
											Neg. Fraction:PBS vs. Neg. Fraction:LPS	-3.182	-10.78 to 4.411	No	ns	0.9465
											Neg. Fraction:PBS vs. Pos. Fraction :PBS	-0.2049	-8.146 to 7.736	No	ns	>0.9999
											Neg. Fraction:PBS vs. Pos. Fraction :LPS	-16.65	-24.24 to -9.053	Yes	****	<0.0001
											Neg. Fraction:LPS vs. Pos. Fraction :PBS	2.977	-3.998 to 9.952	No	ns	0.9387
											Neg. Fraction:LPS vs. Pos. Fraction :LPS	-13.46	-20.04 to -6.888	Yes	****	<0.0001
											Pos. Fraction :PBS vs. Pos. Fraction :LPS	-16.44	-23.42 to -9.466	Yes	****	<0.0001
												Source of Variation	% of total variation	P value	P value summary	Significant?
	TNFa	Input/Neg/Pos PBS	4	Input/Neg/Pos LPS	5						2 Way-ANOVA with Sidak's posthoc	Interaction	20.77	<0.0001	****	Yes
												Fraction	23.59	<0.0001	****	Yes
												Treatment	39.22	<0.0001	****	Yes
											Sidak's multiple comparisons test	Predicted (LS) mean diff.	95.00% CI of diff.	Significant?	Summary	Adjusted P Value
											Input:PBS vs. Input:LPS	-53.26	-125.0 to 18.47	No	ns	0.2961
											Input:PBS vs. Neg. Fraction:PBS	0.492	-75.12 to 76.10	No	ns	>0.9999
											Input:PBS vs. Neg. Fraction:LPS	-52.24	-124.0 to 19.49	No	ns	0.3222
											Input:PBS vs. Pos. Fraction :PBS	-5.293	-80.91 to 70.32	No	ns	>0.9999
											Input:PBS vs. Pos. Fraction :LPS	-226.9	-298.6 to -155.1	Yes	****	<0.0001
											Input:LPS vs. Neg. Fraction:PBS	53.76	-17.98 to 125.5	No	ns	0.2842
											Input:LPS vs. Neg. Fraction:LPS	1.025	-66.60 to 68.66	No	ns	>0.9999
											Input:LPS vs. Pos. Fraction :PBS	47.97	-23.76 to 119.7	No	ns	0.4461
											Input:LPS vs. Pos. Fraction :LPS	-173.6	-241.2 to -106.0	Yes	****	<0.0001
											Neg. Fraction:PBS vs. Neg. Fraction:LPS	-52.73	-124.5 to 19.00	No	ns	0.3095
											Neg. Fraction:PBS vs. Pos. Fraction :PBS	-5.785	-81.40 to 69.83	No	ns	>0.9999
											Neg. Fraction:PBS vs. Pos. Fraction :LPS	-227.4	-299.1 to -155.6	Yes	****	<0.0001
											Neg. Fraction:LPS vs. Pos. Fraction :PBS	46.95	-24.79 to 118.7	No	ns	0.479
											Neg. Fraction:LPS vs. Pos. Fraction :LPS	-174.6	-242.3 to -107.0	Yes	****	<0.0001
											Pos. Fraction :PBS vs. Pos. Fraction :LPS	-221.6	-293.3 to -149.8	Yes	****	<0.0001
	Condition	A	n	B	n	C	n	D	n		Test	Source of Variation	% of total variation	P value	P value summary	Significant?	Assumption
Supplemental Figure 16 A	Gpr84-mCG	PBS/Input	3	LPS/Input	4	PBS/Pos. Fraction (Cx3cr1-cre/ERT2(POS); NuTRAP(POS))	3	LPS/Pos. Fraction (Cx3cr1-cre/ERT2(POS); NuTRAP(POS))	4		RM two-way ANOVA with Holm-Sidak's posthoc	Fraction x Treatment	0.4224	0.4652	ns	No	Assume sphercity
												Fraction	89.29	<0.0001	****	Yes
												Treatment	0.8814	0.2307	ns	No
												Animal	2.368	0.6474	ns	No
											Holm-Sidak's multiple comparisons test	Predicted (LS) mean diff.	Significant?	Summary	Adjusted P Value
											INPUT - NEGATIVE
											PBS	33	Yes	***	0.0009
											LPS	37.88	Yes	***	0.0005
												Fixed effects (type III)	P value	P value summary	Statistically significant (P < 0.05)?	F (DFn, DFd)
Supplemental Figure 16B	Gpr84-RNA	PBS/Input	4	LPS/Input	5	PBS/Pos. Fraction (Cx3cr1-cre/ERT2(POS); NuTRAP(POS))	4	LPS/Pos. Fraction (Cx3cr1-cre/ERT2(POS); NuTRAP(POS))	5		Mixed-effects model with Holm-sidak's posthoc	Fraction	<0.0001	****	Yes	F (1, 6) = 2516	Assume sphercity
												Treatment	<0.0001	****	Yes	F (1, 7) = 70.38
												Fraction x Treatment	<0.0001	****	Yes	F (1, 6) = 113.5
											Holm-Sidak's multiple comparisons test	Predicted (LS) mean diff.	Significant?	Summary	Adjusted P Value
											INPUT - POSITIVE
											PBS	-2.689	Yes	****	<0.0001
											LPS	-4.139	Yes	****	<0.0001
Supplemental Figure 16C	Aif1-mCG	PBS/Input	3	LPS/Input	4	PBS/Pos. Fraction (Cx3cr1-cre/ERT2(POS); NuTRAP(POS))	3	LPS/Pos. Fraction (Cx3cr1-cre/ERT2(POS); NuTRAP(POS))	4		RM two-way ANOVA with Holm-Sidak's posthoc	Fraction x Treatment	0.8708	0.2763	ns	No
												Fraction	85.47	<0.0001	****	Yes
												Treatment	1.461	0.2791	ns	No
												Animal	4.96	0.2872	ns	No
											Holm-Sidak's multiple comparisons test	Predicted (LS) mean diff.	Significant?	Summary	Adjusted P Value
											INPUT - POSITIVE
											PBS	28.13	Yes	***	0.0008
											LPS	34.45	Yes	***	0.0003
												Fixed effects (type III)	P value	P value summary	Statistically significant (P < 0.05)?	F (DFn, DFd)
Supplemental Figure 16D	Aif1-RNA	PBS/Input	4	LPS/Input	5	PBS/Pos. Fraction (Cx3cr1-cre/ERT2(POS); NuTRAP(POS))	4	LPS/Pos. Fraction (Cx3cr1-cre/ERT2(POS); NuTRAP(POS))	5		Mixed-effects model with Holm-sidak's posthoc	Fraction	<0.0001	****	Yes	F (1, 6) = 3180
												Treatment	0.3981	ns	No	F (1, 7) = 0.8096
												Fraction x Treatment	0.6107	ns	No	F (1, 6) = 0.2882
											Holm-Sidak's multiple comparisons test	Predicted (LS) mean diff.	Significant?	Summary	Adjusted P Value
											INPUT - POSITIVE
											PBS	-4.318	Yes	****	<0.0001
											LPS	-4.401	Yes	****	<0.0001
												Source of Variation	% of total variation	P value	P value summary	Significant?
Supplemental Figure 16E	Fabp7-mCG	PBS/Input	3	LPS/Input	4	PBS/Pos. Fraction (Cx3cr1-cre/ERT2(POS); NuTRAP(POS))	3	LPS/Pos. Fraction (Cx3cr1-cre/ERT2(POS); NuTRAP(POS))	4		RM two-way ANOVA with Holm-Sidak's posthoc	Fraction x Treatment	3.526	0.4721	ns	No
												Fraction	1.428	0.6418	ns	No
												Treatment	13.47	0.3052	ns	No
												Animal	51.65	0.2729	ns	No
											Holm-Sidak's multiple comparisons test	Predicted (LS) mean diff.	Significant?	Summary	Adjusted P Value
											INPUT - NEGATIVE
											PBS	-0.3333	No	ns	0.859
											LPS	1.5	No	ns	0.6105
												Fixed effects (type III)	P value	P value summary	Statistically significant (P < 0.05)?	F (DFn, DFd)
Supplemental Figure 16F	Fabp7-RNA	PBS/Input	4	LPS/Input	5	PBS/Pos. Fraction (Cx3cr1-cre/ERT2(POS); NuTRAP(POS))	4	LPS/Pos. Fraction (Cx3cr1-cre/ERT2(POS); NuTRAP(POS))	5		Mixed-effects model with Holm-sidak's posthoc	Fraction	<0.0001	****	Yes	F (1, 6) = 377.7
												Treatment	0.0019	**	Yes	F (1, 7) = 23.43
												Fraction x Treatment	0.2094	ns	No	F (1, 6) = 1.976
											Holm-Sidak's multiple comparisons test	Predicted (LS) mean diff.	Significant?	Summary	Adjusted P Value
											INPUT - POSITIVE
											PBS	1.002	Yes	****	<0.0001
											LPS	1.159	Yes	****	<0.0001
												Source of Variation	% of total variation	P value	P value summary	Significant?
Supplemental Figure 16G	Eno2-mCG	PBS/Input	3	LPS/Input	4	PBS/Pos. Fraction (Cx3cr1-cre/ERT2(POS); NuTRAP(POS))	3	LPS/Pos. Fraction (Cx3cr1-cre/ERT2(POS); NuTRAP(POS))	4		RM two-way ANOVA with Holm-Sidak's posthoc	Fraction x Treatment	1.031	0.1768	ns	No
												Fraction	86.63	<0.0001	****	Yes
												Treatment	0.9889	0.3512	ns	No
												Animal	4.68	0.198	ns	No
											Holm-Sidak's multiple comparisons test	Predicted (LS) mean diff.	Significant?	Summary	Adjusted P Value
											INPUT - NEGATIVE
											PBS	-13.13	Yes	***	0.0004
											LPS	-16.35	Yes	***	0.0001
												Fixed effects (type III)	P value	P value summary	Statistically significant (P < 0.05)?	F (DFn, DFd)
Supplemental Figure 16H	Eno2-RNA	PBS/Input	4	LPS/Input	5	PBS/Pos. Fraction (Cx3cr1-cre/ERT2(POS); NuTRAP(POS))	4	LPS/Pos. Fraction (Cx3cr1-cre/ERT2(POS); NuTRAP(POS))	5		Mixed-effects model with Holm-sidak's posthoc	Fraction	0.5184	ns	No	F (1, 13) = 0.4406
												Treatment	<0.0001	****	Yes	F (1, 13) = 50.42
												Fraction x Treatment	0.0347	*	Yes	F (1, 13) = 5.558
											Holm-Sidak's multiple comparisons test	Predicted (LS) mean diff.	Significant?	Summary	Adjusted P Value
											INPUT - POSITIVE
											PBS	-0.0561	No	ns	0.264
											LPS	0.1001	No	ns	0.0917
	Condition	A	n	B	n	C	n	D	n		Test	Significant?	P value	t	df	stars
Supplemental Figure 17	DNA fraction new	Input	3	Pos. Fraction	4						unpaired t-test	yes	0.0093	4.107	5	**
	Condition	A	n	B	n	C	n	D	n		Test	Significant?	P value	t	df	stars
Supplemental Figure 22A	ACSA2+ cells (%)	Aldh1l1-cre/ERT2(NEG); NuTRAP(Pos)	3	Aldh1l1-cre/ERT2(Pos);NuTRAP(Pos)	4						Unpaired T-Test	yes	<0.0001	14.11	5	***
Supplemental Figure 22B	Cd11b+ cells (%)	Cx3cr1-cre/ERT2(NEG); NuTRAP(Pos)	3	Cx3cr1-cre/ERT2(Pos);NuTRAP(Pos)	3						Unpaired T-Test	yes	<0.0001	104.7	4	***
