# Supplementary material for: Inducible cell-specific mouse models for paired epigenetic and transcriptomic studies of microglia and astroglia
Source: Commun Biol. 2020 Nov 19;3:693. doi: 10.1038/s42003-020-01418-x (PMC7678837; doi:10.1038/s42003-020-01418-x)
Supplement: Supplementary file 9 — Supplementary Data 6 [file 42003_2020_1418_MOESM9_ESM.xlsx]

## Sheet: 976L EGFPmChGFAPDAPI 20X 12
Image processing applied	Properties
Item	information
[General]
Name	976L Aldh1l1Cre-NT+ EGFP mCh GFAP DAPI 20X 12.oif	Figure 2c-c'
Scan Mode	XYZ
Date	21/06/2018 16:27:25.980
File Version	1.2.6.0
System Name	FLUOVIEW FV1000
System Version	4.1.1.5
[Dimensions]
X Dimension *	1024, 0.0 - 635.283 [um], 0.621 [um/Pixel]
Y Dimension *	1024, 0.0 - 635.283 [um], 0.621 [um/Pixel]
Channel Dimension	4, 1.0 - 4.0 [Ch]
Z Dimension	30, 2522.2 - 2558.74 [um], 1.26 [um/Slice]
[Image]
Primary Dimensions	X * Y
Image Size	1024 * 1024 [Pixel]
Image Size(Unit Converted)	635.283 [um] * 635.283 [um]
Bits / Pixel	12 [bits]
[Acquisition]
Device	FV1000(Merge Ch Files)(Append Files)
Observation Mode	LSM
Objective Lens	UPLSAPO20X NA:0.75
Objective Lens Mag.	20X
Objective Lens NA	0.75
Scan Mode	XYZ
Scan Direction	Oneway
Sampling Speed	8.0 [us/Pixel]
Confocal	ON
C.A.	85 [um]
Sequential Mode	None
Integration Type	None
Integration Count	0
Region Mode	None
Find Mode	x1
Rotation	355.8 [deg]
Pan X	0 [um]
Pan Y	0 [um]
Zoom	x1.0
Laser 1 Wavelength	473 [nm]
Laser 1 Transmissivity	3.0 [%]
Laser 2 Wavelength	559 [nm]
Laser 2 Transmissivity	2.1 [%]
Laser 3 Wavelength	635 [nm]
Laser 3 Transmissivity	0.3 [%]
[Channel 1]
Channel Name	CHS1
Dye Name	EGFP
Spectrum Separation	ON
PMT Detection Mode	Analog
PMT Voltage	700 [V]
Excitation DM Name	DM405/473/559/635
Excitation DM Position	4
Excitation Wavelength	473 [nm]
Emission DM Name	SDM560
Emission DM Position	3
Emission Wavelength	461 [nm]
BF Position	485 [nm]
BF Range	60 [nm]
[Channel 2]
Channel Name	CHS2
Dye Name	Alexa Fluor 594
Spectrum Separation	ON
PMT Detection Mode	Analog
PMT Voltage	700 [V]
Excitation DM Name	DM405/473/559/635
Excitation DM Position	4
Excitation Wavelength	559 [nm]
Emission DM Name	SDM640
Emission DM Position	3
Emission Wavelength	0 [nm]
BF Position	570 [nm]
BF Range	55 [nm]
[Channel 3]
Channel Name	CH3
Dye Name	Alexa Fluor 647
Spectrum Separation	OFF
PMT Detection Mode	Analog
PMT Voltage	700 [V]
Excitation DM Name	DM405/473/559/635
Excitation DM Position	4
Excitation Wavelength	635 [nm]
Emission DM Name	Mirror
Emission DM Position	1
Emission Wavelength	0 [nm]
BF Name	BA655-755
[Channel 4]
Channel Name	CHS1
Dye Name	DAPI
Spectrum Separation	ON
PMT Detection Mode	Analog
PMT Voltage	700 [V]
Excitation DM Name	DM405/473
Excitation DM Position	2
Excitation Wavelength	405 [nm]
Emission DM Name	Mirror
Emission DM Position	1
Emission Wavelength	461 [nm]
BF Position	425 [nm]
BF Range	100 [nm]

## Sheet: 977L EGFPmChGFAPDAPI 20X 12
Image processing applied	Properties
Item	information
[General]
Name	977L Aldh1l1Cre+NT+ EGFP mCh GFAP DAPI 20X 12.oif	Figure 2d-d'
Scan Mode	XYZ
Date	21/06/2018 15:49:32.397
File Version	1.2.6.0
System Name	FLUOVIEW FV1000
System Version	4.1.1.5
[Dimensions]
X Dimension *	1024, 0.0 - 635.283 [um], 0.621 [um/Pixel]
Y Dimension *	1024, 0.0 - 635.283 [um], 0.621 [um/Pixel]
Channel Dimension	4, 1.0 - 4.0 [Ch]
Z Dimension	30, 2542.32 - 2578.86 [um], 1.26 [um/Slice]
[Image]
Primary Dimensions	X * Y
Image Size	1024 * 1024 [Pixel]
Image Size(Unit Converted)	635.283 [um] * 635.283 [um]
Bits / Pixel	12 [bits]
[Acquisition]
Device	FV1000(Merge Ch Files)(Append Files)
Observation Mode	LSM
Objective Lens	UPLSAPO20X NA:0.75
Objective Lens Mag.	20X
Objective Lens NA	0.75
Scan Mode	XYZ
Scan Direction	Oneway
Sampling Speed	8.0 [us/Pixel]
Confocal	ON
C.A.	85 [um]
Sequential Mode	None
Integration Type	None
Integration Count	0
Region Mode	None
Find Mode	x1
Rotation	355.8 [deg]
Pan X	0 [um]
Pan Y	0 [um]
Zoom	x1.0
Laser 1 Wavelength	473 [nm]
Laser 1 Transmissivity	3.0 [%]
Laser 2 Wavelength	559 [nm]
Laser 2 Transmissivity	2.1 [%]
Laser 3 Wavelength	635 [nm]
Laser 3 Transmissivity	0.3 [%]
[Channel 1]
Channel Name	CHS1
Dye Name	EGFP
Spectrum Separation	ON
PMT Detection Mode	Analog
PMT Voltage	700 [V]
Excitation DM Name	DM405/473/559/635
Excitation DM Position	4
Excitation Wavelength	473 [nm]
Emission DM Name	SDM560
Emission DM Position	3
Emission Wavelength	461 [nm]
BF Position	485 [nm]
BF Range	60 [nm]
[Channel 2]
Channel Name	CHS2
Dye Name	Alexa Fluor 594
Spectrum Separation	ON
PMT Detection Mode	Analog
PMT Voltage	700 [V]
Excitation DM Name	DM405/473/559/635
Excitation DM Position	4
Excitation Wavelength	559 [nm]
Emission DM Name	SDM640
Emission DM Position	3
Emission Wavelength	0 [nm]
BF Position	570 [nm]
BF Range	55 [nm]
[Channel 3]
Channel Name	CH3
Dye Name	Alexa Fluor 647
Spectrum Separation	OFF
PMT Detection Mode	Analog
PMT Voltage	700 [V]
Excitation DM Name	DM405/473/559/635
Excitation DM Position	4
Excitation Wavelength	635 [nm]
Emission DM Name	Mirror
Emission DM Position	1
Emission Wavelength	0 [nm]
BF Name	BA655-755
[Channel 4]
Channel Name	CHS1
Dye Name	DAPI
Spectrum Separation	ON
PMT Detection Mode	Analog
PMT Voltage	700 [V]
Excitation DM Name	DM405/473
Excitation DM Position	2
Excitation Wavelength	405 [nm]
Emission DM Name	Mirror
Emission DM Position	1
Emission Wavelength	461 [nm]
BF Position	425 [nm]
BF Range	100 [nm]

## Sheet: 977L EGFPmChGFAPDAPI 40xz1.5 23
Image processing applied	Properties
Item	information
[General]
Name	977L Aldh1l1Cre+NT+ EGFP mCh GFAP DAPI 40Xz1.5 M 23ed.oif	Figure 2 e-e'
Scan Mode	XYZ
Date	19/07/2018 14:12:51.266
File Version	1.2.6.0
System Name	FLUOVIEW FV1000
System Version	4.1.1.5
[Dimensions]
X Dimension *	1024, 0.0 - 211.761 [um], 0.207 [um/Pixel]
Y Dimension *	1024, 0.0 - 211.761 [um], 0.207 [um/Pixel]
Channel Dimension	4, 1.0 - 4.0 [Ch]
Z Dimension	50, 2574.25 - 2601.2 [um], 0.55 [um/Slice]
[Image]
Primary Dimensions	X * Y
Image Size	1024 * 1024 [Pixel]
Image Size(Unit Converted)	211.761 [um] * 211.761 [um]
Bits / Pixel	12 [bits]
[Acquisition]
Device	FV1000(Merge Ch Files)(Append Files)
Observation Mode	LSM
Objective Lens	UAPON40XW340 NA:1.15
Objective Lens Mag.	40X
Objective Lens NA	1.15
Scan Mode	XYZ
Scan Direction	Oneway
Sampling Speed	8.0 [us/Pixel]
Confocal	ON
C.A.	75 [um]
Sequential Mode	Frame
Integration Type	None
Integration Count	0
Region Mode	None
Find Mode	x1
Rotation	353.6 [deg]
Pan X	0 [um]
Pan Y	0 [um]
Zoom	x1.5
Laser 1 Wavelength	473 [nm]
Laser 1 Transmissivity	2.9 [%]
Laser 2 Wavelength	559 [nm]
Laser 2 Transmissivity	4.0 [%]
Laser 3 Wavelength	635 [nm]
Laser 3 Transmissivity	0.5 [%]
[Channel 1]
Channel Name	CHS1
Dye Name	EGFP
Spectrum Separation	ON
PMT Detection Mode	Analog
PMT Voltage	700 [V]
Excitation DM Name	DM405/473/559/635
Excitation DM Position	4
Excitation Wavelength	473 [nm]
Emission DM Name	SDM560
Emission DM Position	3
Emission Wavelength	461 [nm]
BF Position	485 [nm]
BF Range	60 [nm]
[Channel 2]
Channel Name	CHS2
Dye Name	Alexa Fluor 594
Spectrum Separation	ON
PMT Detection Mode	Analog
PMT Voltage	700 [V]
Excitation DM Name	DM405/473/559/635
Excitation DM Position	4
Excitation Wavelength	559 [nm]
Emission DM Name	SDM640
Emission DM Position	3
Emission Wavelength	0 [nm]
BF Position	570 [nm]
BF Range	55 [nm]
[Channel 3]
Channel Name	CH3
Dye Name	Alexa Fluor 647
Spectrum Separation	OFF
PMT Detection Mode	Analog
PMT Voltage	700 [V]
Excitation DM Name	DM405/473/559/635
Excitation DM Position	4
Excitation Wavelength	635 [nm]
Emission DM Name	Mirror
Emission DM Position	1
Emission Wavelength	0 [nm]
BF Name	BA655-755
[Channel 4]
Channel Name	CHS1
Dye Name	DAPI
Spectrum Separation	ON
PMT Detection Mode	Analog
PMT Voltage	700 [V]
Excitation DM Name	DM405/473
Excitation DM Position	2
Excitation Wavelength	405 [nm]
Emission DM Name	Mirror
Emission DM Position	1
Emission Wavelength	461 [nm]
BF Position	425 [nm]
BF Range	100 [nm]

## Sheet: 976R EGFPCD11bDAPI 20X
Image processing applied	Properties
Item	information
[General]
Name	976R Aldh1l1Cre-NT+ tamox EGFP CD11b DAPI 20X.oib		Figure 2f-f'
Scan Mode	XYZ
Date	31/07/2018 16:33:11.046
File Version	1.2.6.0
System Name	FLUOVIEW FV1000
System Version	4.1.1.5
[Dimensions]
X Dimension *	1024, 0.0 - 635.283 [um], 0.621 [um/Pixel]
Y Dimension *	1024, 0.0 - 635.283 [um], 0.621 [um/Pixel]
Channel Dimension	3, 1.0 - 3.0 [Ch]
Z Dimension	28, 2489.96 - 2455.94 [um], 1.26 [um/Slice]
[Image]
Primary Dimensions	X * Y
Image Size	1024 * 1024 [Pixel]
Image Size(Unit Converted)	635.283 [um] * 635.283 [um]
Bits / Pixel	12 [bits]
[Acquisition]
Device	FV1000
Observation Mode	LSM
Objective Lens	UPLSAPO20X NA:0.75
Objective Lens Mag.	20X
Objective Lens NA	0.75
Scan Mode	XYZ
Scan Direction	Oneway
Sampling Speed	8.0 [us/Pixel]
Confocal	ON
C.A.	85 [um]
Sequential Mode	Frame
Integration Type	None
Integration Count	0
Region Mode	None
Find Mode	x1
Rotation	358.5 [deg]
Pan X	0 [um]
Pan Y	0 [um]
Zoom	x1.0
Laser 1 Wavelength	405 [nm]
Laser 1 Transmissivity	3.6 [%]
Laser 2 Wavelength	473 [nm]
Laser 2 Transmissivity	2.5 [%]
Laser 3 Wavelength	635 [nm]
Laser 3 Transmissivity	3.0 [%]
[Channel 1]
Channel Name	CHS1
Dye Name	DAPI
Spectrum Separation	ON
PMT Detection Mode	Analog
PMT Voltage	700 [V]
Excitation DM Name	DM405/473/559/635
Excitation DM Position	4
Excitation Wavelength	405 [nm]
Emission DM Name	SDM473
Emission DM Position	5
Emission Wavelength	461 [nm]
BF Position	425 [nm]
BF Range	35 [nm]
[Channel 2]
Channel Name	CHS2
Dye Name	EGFP
Spectrum Separation	ON
PMT Detection Mode	Analog
PMT Voltage	700 [V]
Excitation DM Name	DM405/473/559/635
Excitation DM Position	4
Excitation Wavelength	473 [nm]
Emission DM Name	SDM640
Emission DM Position	3
Emission Wavelength	510 [nm]
BF Position	485 [nm]
BF Range	100 [nm]
[Channel 3]
Channel Name	CH3
Dye Name	Alexa Fluor 647
Spectrum Separation	OFF
PMT Detection Mode	Analog
PMT Voltage	700 [V]
Excitation DM Name	DM405/473/559/635
Excitation DM Position	4
Excitation Wavelength	635 [nm]
Emission DM Name	Mirror
Emission DM Position	1
Emission Wavelength	668 [nm]
BF Name	BA655-755

## Sheet: 977R EGFPCD11bDAPI 20X 12
Image processing applied	Properties
Item	information
[General]
Name	977R Aldh1l1Cre+NT+ EGFP CD11b DAPI 20X 12.oif	Figure 2 g-g'
Scan Mode	XYZ
Date	31/07/2018 14:45:46.122
File Version	1.2.6.0
System Name	FLUOVIEW FV1000
System Version	4.1.1.5
[Dimensions]
X Dimension *	1024, 0.0 - 635.283 [um], 0.621 [um/Pixel]
Y Dimension *	1024, 0.0 - 635.283 [um], 0.621 [um/Pixel]
Channel Dimension	3, 1.0 - 3.0 [Ch]
Z Dimension	30, 2567.98 - 2532.6 [um], 1.22 [um/Slice]
[Image]
Primary Dimensions	X * Y
Image Size	1024 * 1024 [Pixel]
Image Size(Unit Converted)	635.283 [um] * 635.283 [um]
Bits / Pixel	12 [bits]
[Acquisition]
Device	FV1000
Observation Mode	LSM
Objective Lens	UPLSAPO20X NA:0.75
Objective Lens Mag.	20X
Objective Lens NA	0.75
Scan Mode	XYZ
Scan Direction	Oneway
Sampling Speed	8.0 [us/Pixel]
Confocal	ON
C.A.	80 [um]
Sequential Mode	Frame
Integration Type	None
Integration Count	0
Region Mode	None
Find Mode	x1
Rotation	335.6 [deg]
Pan X	0 [um]
Pan Y	0 [um]
Zoom	x1.0
Laser 1 Wavelength	405 [nm]
Laser 1 Transmissivity	1.7 [%]
Laser 2 Wavelength	473 [nm]
Laser 2 Transmissivity	2.5 [%]
Laser 3 Wavelength	635 [nm]
Laser 3 Transmissivity	1.5 [%]
[Channel 1]
Channel Name	CHS1
Dye Name	DAPI
Spectrum Separation	ON
PMT Detection Mode	Analog
PMT Voltage	700 [V]
Excitation DM Name	DM405/473/559/635
Excitation DM Position	4
Excitation Wavelength	405 [nm]
Emission DM Name	SDM473
Emission DM Position	5
Emission Wavelength	461 [nm]
BF Position	425 [nm]
BF Range	35 [nm]
[Channel 2]
Channel Name	CHS2
Dye Name	EGFP
Spectrum Separation	ON
PMT Detection Mode	Analog
PMT Voltage	700 [V]
Excitation DM Name	DM405/473/559/635
Excitation DM Position	4
Excitation Wavelength	473 [nm]
Emission DM Name	SDM640
Emission DM Position	3
Emission Wavelength	510 [nm]
BF Position	485 [nm]
BF Range	100 [nm]
[Channel 3]
Channel Name	CH3
Dye Name	Alexa Fluor 647
Spectrum Separation	OFF
PMT Detection Mode	Analog
PMT Voltage	700 [V]
Excitation DM Name	DM405/473/559/635
Excitation DM Position	4
Excitation Wavelength	635 [nm]
Emission DM Name	Mirror
Emission DM Position	1
Emission Wavelength	668 [nm]
BF Name	BA655-755

## Sheet: 977R EGFPCD11bDAPI 40Xz1.5 23
Image processing applied	Properties
Item	information
[General]
Name	977R Aldh1l1Cre+NT+ EGFP CD11b DAPI 40Xz1.5 23.oib	Figure 2 h-h'
Scan Mode	XYZ
Date	31/07/2018 15:09:58.604
File Version	1.2.6.0
System Name	FLUOVIEW FV1000
System Version	4.1.1.5
[Dimensions]
X Dimension *	1024, 0.0 - 211.761 [um], 0.207 [um/Pixel]
Y Dimension *	1024, 0.0 - 211.761 [um], 0.207 [um/Pixel]
Channel Dimension	3, 1.0 - 3.0 [Ch]
Z Dimension	50, 2570.6 - 2540.22 [um], 0.62 [um/Slice]
[Image]
Primary Dimensions	X * Y
Image Size	1024 * 1024 [Pixel]
Image Size(Unit Converted)	211.761 [um] * 211.761 [um]
Bits / Pixel	12 [bits]
[Acquisition]
Device	FV1000
Observation Mode	LSM
Objective Lens	UAPON40XW340 NA:1.15
Objective Lens Mag.	40X
Objective Lens NA	1.15
Scan Mode	XYZ
Scan Direction	Oneway
Sampling Speed	8.0 [us/Pixel]
Confocal	ON
C.A.	95 [um]
Sequential Mode	Frame
Integration Type	None
Integration Count	0
Region Mode	None
Find Mode	x1
Rotation	335.6 [deg]
Pan X	0 [um]
Pan Y	0 [um]
Zoom	x1.5
Laser 1 Wavelength	405 [nm]
Laser 1 Transmissivity	2.3 [%]
Laser 2 Wavelength	473 [nm]
Laser 2 Transmissivity	3.0 [%]
Laser 3 Wavelength	635 [nm]
Laser 3 Transmissivity	2.5 [%]
[Channel 1]
Channel Name	CHS1
Dye Name	DAPI
Spectrum Separation	ON
PMT Detection Mode	Analog
PMT Voltage	700 [V]
Excitation DM Name	DM405/473/559/635
Excitation DM Position	4
Excitation Wavelength	405 [nm]
Emission DM Name	SDM473
Emission DM Position	5
Emission Wavelength	461 [nm]
BF Position	425 [nm]
BF Range	35 [nm]
[Channel 2]
Channel Name	CHS2
Dye Name	EGFP
Spectrum Separation	ON
PMT Detection Mode	Analog
PMT Voltage	700 [V]
Excitation DM Name	DM405/473/559/635
Excitation DM Position	4
Excitation Wavelength	473 [nm]
Emission DM Name	SDM640
Emission DM Position	3
Emission Wavelength	510 [nm]
BF Position	485 [nm]
BF Range	100 [nm]
[Channel 3]
Channel Name	CH3
Dye Name	Alexa Fluor 647
Spectrum Separation	OFF
PMT Detection Mode	Analog
PMT Voltage	700 [V]
Excitation DM Name	DM405/473/559/635
Excitation DM Position	4
Excitation Wavelength	635 [nm]
Emission DM Name	Mirror
Emission DM Position	1
Emission Wavelength	668 [nm]
BF Name	BA655-755

## Sheet: 976R EGFPNeuNDAPI 20X 12
Image processing applied	Properties
Item	information
[General]
Name	976R Aldh1l1Cre-NT+ EGFP NeuN DAPI 20X 12.oib	Figure 2 i-i'
Scan Mode	XYZ
Date	21/06/2018 17:16:37.553
File Version	1.2.6.0
System Name	FLUOVIEW FV1000
System Version	4.1.1.5
[Dimensions]
X Dimension *	1024, 0.0 - 635.283 [um], 0.621 [um/Pixel]
Y Dimension *	1024, 0.0 - 635.283 [um], 0.621 [um/Pixel]
Channel Dimension	3, 1.0 - 3.0 [Ch]
Z Dimension	30, 2556.58 - 2520.04 [um], 1.26 [um/Slice]
[Image]
Primary Dimensions	X * Y
Image Size	1024 * 1024 [Pixel]
Image Size(Unit Converted)	635.283 [um] * 635.283 [um]
Bits / Pixel	12 [bits]
[Acquisition]
Device	FV1000
Observation Mode	LSM
Objective Lens	UPLSAPO20X NA:0.75
Objective Lens Mag.	20X
Objective Lens NA	0.75
Scan Mode	XYZ
Scan Direction	Oneway
Sampling Speed	8.0 [us/Pixel]
Confocal	ON
C.A.	85 [um]
Sequential Mode	Frame
Integration Type	None
Integration Count	0
Region Mode	None
Find Mode	x1
Rotation	321.1 [deg]
Pan X	0 [um]
Pan Y	0 [um]
Zoom	x1.0
Laser 1 Wavelength	405 [nm]
Laser 1 Transmissivity	1.7 [%]
Laser 2 Wavelength	473 [nm]
Laser 2 Transmissivity	3.0 [%]
Laser 3 Wavelength	635 [nm]
Laser 3 Transmissivity	0.2 [%]
[Channel 1]
Channel Name	CHS1
Dye Name	DAPI
Spectrum Separation	ON
PMT Detection Mode	Analog
PMT Voltage	700 [V]
Excitation DM Name	DM405/473/559/635
Excitation DM Position	4
Excitation Wavelength	405 [nm]
Emission DM Name	SDM473
Emission DM Position	5
Emission Wavelength	461 [nm]
BF Position	425 [nm]
BF Range	35 [nm]
[Channel 2]
Channel Name	CHS2
Dye Name	EGFP
Spectrum Separation	ON
PMT Detection Mode	Analog
PMT Voltage	700 [V]
Excitation DM Name	DM405/473/559/635
Excitation DM Position	4
Excitation Wavelength	473 [nm]
Emission DM Name	SDM640
Emission DM Position	3
Emission Wavelength	510 [nm]
BF Position	485 [nm]
BF Range	100 [nm]
[Channel 3]
Channel Name	CH3
Dye Name	Alexa Fluor 647
Spectrum Separation	OFF
PMT Detection Mode	Analog
PMT Voltage	700 [V]
Excitation DM Name	DM405/473/559/635
Excitation DM Position	4
Excitation Wavelength	635 [nm]
Emission DM Name	Mirror
Emission DM Position	1
Emission Wavelength	668 [nm]
BF Name	BA655-755

## Sheet: 978 EGFPNeuNDAPI 20X 12
Image processing applied	Properties
Item	information
[General]
Name	978R Aldh1l1Cre+NT+ EGFP NeuN DAPI 20X 12.oib	Figure 2 j-j'
Scan Mode	XYZ
Date	21/06/2018 17:42:01.036
File Version	1.2.6.0
System Name	FLUOVIEW FV1000
System Version	4.1.1.5
[Dimensions]
X Dimension *	1024, 0.0 - 635.283 [um], 0.621 [um/Pixel]
Y Dimension *	1024, 0.0 - 635.283 [um], 0.621 [um/Pixel]
Channel Dimension	3, 1.0 - 3.0 [Ch]
Z Dimension	30, 2660.92 - 2624.38 [um], 1.26 [um/Slice]
[Image]
Primary Dimensions	X * Y
Image Size	1024 * 1024 [Pixel]
Image Size(Unit Converted)	635.283 [um] * 635.283 [um]
Bits / Pixel	12 [bits]
[Acquisition]
Device	FV1000
Observation Mode	LSM
Objective Lens	UPLSAPO20X NA:0.75
Objective Lens Mag.	20X
Objective Lens NA	0.75
Scan Mode	XYZ
Scan Direction	Oneway
Sampling Speed	8.0 [us/Pixel]
Confocal	ON
C.A.	85 [um]
Sequential Mode	Frame
Integration Type	None
Integration Count	0
Region Mode	None
Find Mode	x1
Rotation	347.5 [deg]
Pan X	0 [um]
Pan Y	0 [um]
Zoom	x1.0
Laser 1 Wavelength	405 [nm]
Laser 1 Transmissivity	1.7 [%]
Laser 2 Wavelength	473 [nm]
Laser 2 Transmissivity	3.0 [%]
Laser 3 Wavelength	635 [nm]
Laser 3 Transmissivity	0.2 [%]
[Channel 1]
Channel Name	CHS1
Dye Name	DAPI
Spectrum Separation	ON
PMT Detection Mode	Analog
PMT Voltage	700 [V]
Excitation DM Name	DM405/473/559/635
Excitation DM Position	4
Excitation Wavelength	405 [nm]
Emission DM Name	SDM473
Emission DM Position	5
Emission Wavelength	461 [nm]
BF Position	425 [nm]
BF Range	35 [nm]
[Channel 2]
Channel Name	CHS2
Dye Name	EGFP
Spectrum Separation	ON
PMT Detection Mode	Analog
PMT Voltage	700 [V]
Excitation DM Name	DM405/473/559/635
Excitation DM Position	4
Excitation Wavelength	473 [nm]
Emission DM Name	SDM640
Emission DM Position	3
Emission Wavelength	510 [nm]
BF Position	485 [nm]
BF Range	100 [nm]
[Channel 3]
Channel Name	CH3
Dye Name	Alexa Fluor 647
Spectrum Separation	OFF
PMT Detection Mode	Analog
PMT Voltage	700 [V]
Excitation DM Name	DM405/473/559/635
Excitation DM Position	4
Excitation Wavelength	635 [nm]
Emission DM Name	Mirror
Emission DM Position	1
Emission Wavelength	668 [nm]
BF Name	BA655-755

## Sheet: 978R EGFPNeuNDAPI40Xz1.5 23
Image processing applied	Properties
Item	information
[General]
Name	978R Aldh1l1Cre+NT+ EGFP NeuN DAPI 40Xz1.5 23.oib	Figure 2k-k'
Scan Mode	XYZ
Date	19/07/2018 14:35:12.709
File Version	1.2.6.0
System Name	FLUOVIEW FV1000
System Version	4.1.1.5
[Dimensions]
X Dimension *	1024, 0.0 - 211.761 [um], 0.207 [um/Pixel]
Y Dimension *	1024, 0.0 - 211.761 [um], 0.207 [um/Pixel]
Channel Dimension	3, 1.0 - 3.0 [Ch]
Z Dimension	47, 2558.85 - 2533.55 [um], 0.55 [um/Slice]
[Image]
Primary Dimensions	X * Y
Image Size	1024 * 1024 [Pixel]
Image Size(Unit Converted)	211.761 [um] * 211.761 [um]
Bits / Pixel	12 [bits]
[Acquisition]
Device	FV1000
Observation Mode	LSM
Objective Lens	UAPON40XW340 NA:1.15
Objective Lens Mag.	40X
Objective Lens NA	1.15
Scan Mode	XYZ
Scan Direction	Oneway
Sampling Speed	8.0 [us/Pixel]
Confocal	ON
C.A.	95 [um]
Sequential Mode	Frame
Integration Type	None
Integration Count	0
Region Mode	None
Find Mode	x1
Rotation	353.6 [deg]
Pan X	0 [um]
Pan Y	0 [um]
Zoom	x1.5
Laser 1 Wavelength	405 [nm]
Laser 1 Transmissivity	2.0 [%]
Laser 2 Wavelength	473 [nm]
Laser 2 Transmissivity	2.9 [%]
Laser 3 Wavelength	635 [nm]
Laser 3 Transmissivity	0.5 [%]
[Channel 1]
Channel Name	CHS1
Dye Name	DAPI
Spectrum Separation	ON
PMT Detection Mode	Analog
PMT Voltage	700 [V]
Excitation DM Name	DM405/473/559/635
Excitation DM Position	4
Excitation Wavelength	405 [nm]
Emission DM Name	SDM473
Emission DM Position	5
Emission Wavelength	461 [nm]
BF Position	425 [nm]
BF Range	35 [nm]
[Channel 2]
Channel Name	CHS2
Dye Name	EGFP
Spectrum Separation	ON
PMT Detection Mode	Analog
PMT Voltage	700 [V]
Excitation DM Name	DM405/473/559/635
Excitation DM Position	4
Excitation Wavelength	473 [nm]
Emission DM Name	SDM640
Emission DM Position	3
Emission Wavelength	510 [nm]
BF Position	485 [nm]
BF Range	100 [nm]
[Channel 3]
Channel Name	CH3
Dye Name	Alexa Fluor 647
Spectrum Separation	OFF
PMT Detection Mode	Analog
PMT Voltage	700 [V]
Excitation DM Name	DM405/473/559/635
Excitation DM Position	4
Excitation Wavelength	635 [nm]
Emission DM Name	Mirror
Emission DM Position	1
Emission Wavelength	668 [nm]
BF Name	BA655-755

## Sheet: Photoshop processing Fig2
Figure 22 Photoshop adjustements				The experimental file is OIF [capture with virtual channel to image in 4 colors: red, green, blue, and gray (pseudocolor for DAPI)]. For figure preparation, OIF was used to save RGB display and DAPI gray display separately with FV1000 software.
Figure 2 panels c-c'-d-d'-e-e': EGFP (green)/mCherry-A594 (red)/GFAP-A647 (blue)/DAPI (gray: virtual channel)
RGB adjustements							gray adjustements
Image<Adjustements<Levels<Channel<green							no adjustements (raw)
Input levels: 15-1-140 (EGFP enhanced equally in all pictures)
Image<Adjustements<Levels<Channel<Red
Input levels: 15-1-140 (mCherry enhanced equally in all pictures)
Image<Adjustements<Levels<Channel<Blue
Input levels: 35-1-255 (GFAP enhanced equally in all pictures)
After each channel was adjusted (in RGB and gray separated images respectively), both images were merged together to represent the 4 color image:
Steps: Select the gray image<Edit<Copy<Paste special<Paste in place (on RGB image)<Layers<Screen<link both layers<Copy/Save merged image
Figure 2 panels f-f'-g-g'-h-h': DAPI (blue)/EGFP (green)/CD11b-A647 (red)								The experimental file is OIB [capture with 3 colors: red, green, blue. OIB file was used to save RGB display with FV1000 software.
RGB adjustements
Image<Adjustements<Levels<Channel<Blue
Input levels: 0-1-255 (DAPI unprocessed in all pictures)
Image<Adjustements<Levels<Channel<green
Input levels: 50-1-255 (EGFP enhanced equally in all pictures)
Image<Adjustements<Levels<Channel<Red
Input levels: 10-1-165 (CD11b enhanced equally in all pictures)
Figure 2 panels i-i'-j-j'-k-k': DAPI (blue)/EGFP (green)/NeuN-A594 (red)								The experimental file is OIB [capture with 3 colors: red, green, blue. OIB file was used to save RGB display with FV1000 software.
RGB adjustements
Image<Adjustements<Levels<Channel<Blue
Input levels: 0-1-255 (DAPI unprocessed in all pictures)
Image<Adjustements<Levels<Channel<green
Input levels: 50-1-255 (EGFP enhanced equally in all pictures)
Image<Adjustements<Levels<Channel<Red
Input levels: 20-1-255 (NeuN enhanced equally in all pictures)

[truncated: 42 more sheets: 294 input 20Xz2, 294 DAPI neg FX mCh 20Xz2, 294 pos FX 20Xz2, Photoshop processing Fig 4, 258 CD11b mCh EGFP DAPI 20Xz1.5, 674 CD11b mCh EGFP DAPI 20Xz1.5, 674 CD11b mCh EGFP DAPI 40Xz1.5, 258 EGFP NeuN GFAP 20Xz1.5, 674 EGFP NeuN GFAP 20Xz1.5, 674 EGFP NeuN GFAP 40Xz1.5, Photoshop processing Figure 5, 501 input 20Xz2, 501 neg FX 20Xz2, 501 Pos FX 20Xz2, Photoshop processing Figure 8, 605 GFP mCh DAPI CTX 20X, 608 GFP nCh DAPI CTX 20X, 605 GFP mCh DAPI CB 20X, 608 GFP mCh DAPI CB 20X, 363 GFP mCh DAPI HC 10 20X …]
