# Supplementary material for: Inducible cell-specific mouse models for paired epigenetic and transcriptomic studies of microglia and astroglia
Source: Commun Biol. 2020 Nov 19;3:693. doi: 10.1038/s42003-020-01418-x (PMC7678837; doi:10.1038/s42003-020-01418-x)
Supplement: Supplementary file 10 — Supplementary Data 7 [file 42003_2020_1418_MOESM10_ESM.xlsx]

## Sheet: Figure 2b-Aldh1l1 FC
Figure 2b. Cell counts/brain sample (Flow cytometry)
Aldh1l1cre/ERT2 Neg; NuTRAP Pos	Aldh1l1cre/ERT2 Neg; NuTRAP Pos	Aldh1l1cre/ERT2 Pos; NuTRAP Pos	Aldh1l1cre/ERT2 Pos; NuTRAP Pos
EGFP+ cells/brain sample	ACSA2+EGFP+ cells/brain sample	EGFP+ cells/brain sample	ACSA2+EGFP+ cells/brain sample
266.4	99.9	167233	155844
333	299.7	191908	186580
166.5	99.9	141925	134765
		121778	116916

## Sheet: Figure 3a-Aldh1l1 qPCR
Figure 3a. Normalized RQ values from TRAP-qPCR.
	Input						Neg. Fraction						Pos. Fraction
Aldh1l1	0.94697	1.0625	0.97822	0.997159	0.979167	1.03598	1.02936	0.988636	1.16856	1.15625	1.02841	1.01231	21.8172	29.1449	30.1326	25.2879	24.697	20.3579
Fabp7	1.07972	1.02681	0.996581	1.09376	0.802231	1.0009	1.09699	0.836782	1.03437	1.13155	0.832464	0.909124	30.0162	24.9707	29.444	25.0247	23.9439	19.1855
Gfap	0.923361	0.980609	0.926131	1.08033	1.13758	0.951985	0.817175	0.927054	0.928901	0.940905	0.806094	0.750693	23.5263	33.2059	26.9335	28.3684	32.8135	20.7784
Elovl2	0.933562	0.963435	0.947565	0.991442	1.04372	1.12027	0.969037	1.20616	0.96997	0.953166	0.899953	0.947565	17.6443	24.3361	25.0549	22.6351	22.89	18.9065
Aqp4	0.862193	0.871677	0.824256	0.898405	0.835465	1.708	0.816497	0.798391	0.776836	0.899267	0.851847	1.51832	20.9487	25.7985	24.4604	19.2769	18.7225	33.4764
Kcnj10	1.0154	1.10069	0.854967	0.980877	1.01946	1.0286	1.05195	0.990015	1.02962	1.02251	1.19716	1.1078	21.7346	27.7956	23.9635	21.2158	24.3584	19.6114
Cx3cr1	1.21457	0.940081	0.993522	1.0166	0.997166	0.838057	1.16721	0.993522	0.975304	0.986235	1.00931	1.11862	0.417814	0.439676	0.41417	0.419028	0.326721	0.341296
C1qa	0.983929	1.06166	1.12758	0.874713	1.03116	0.920958	1.06264	0.868809	1.21909	1.18465	1.19154	1.01049	0.309938	0.375861	0.349295	0.28042	0.359134	0.223352
Gpr84	1.2215	1.31067	0.808632	0.92101	0.936889	0.801303	1.78705	1.03583	1.1592	1.08469	1.07003	1.00285	1.00652	0.510586	0.62785	0.221091	0.289495	0.296824
Aif1	1.10355	0.919257	1.02299	1.06272	0.957881	0.933603	1.12452	1.05279	1.04837	1.06051	0.977745	0.876219	0.568328	0.816627	0.617988	0.816627	0.816627	0.485562
Eno2	1.066	0.926843	0.916535	1.09606	1.02563	0.968933	0.995562	0.986972	0.924266	0.936292	0.978382	0.828919	1.04882	0.858984	1.09434	1.03851	1.00931	0.896779
Kcnb2	1.11462	1.09456	1.16032	0.756827	0.908415	0.965261	0.929593	0.912874	1.25172	0.870518	1.03548	1.06781	0.794724	0.969719	0.908415	1.0522	0.877206	0.883894
Syt2	0.90978	1.08537	0.930705	0.964367	1.04898	1.0608	0.876118	1.08537	1.06535	1.04716	1.08355	1.22184	0.66414	0.881577	0.639575	0.790599	0.957089	0.876118
Syt4	1.04932	0.991605	1.05142	0.977964	0.989507	0.940189	1.10703	1.11018	1.08185	1.05561	1.01259	1.01259	0.484785	0.721931	0.591815	0.571878	0.572928	0.651626
Mog	0.912548	1.01019	1.05947	0.924411	1.06585	1.02753	0.986464	1.05399	1.09962	0.896122	1.08046	1.01384	0.347681	0.461749	0.335817	0.360456	0.377795	0.244563
Neu4	0.982157	0.919299	1.08725	0.93305	1.04698	1.03127	1.03912	1.04305	1.21788	1.11671	1.07645	1.10296	0.600098	0.628581	0.676707	0.618759	0.638402	0.476346
Opalin	1.12888	1.04534	1.00809	0.834243	1.09614	0.8873	1.23951	1.25306	0.939229	1.00358	1.07357	0.931326	0.398495	0.41317	0.301411	0.290122	0.361242	0.265287

## Sheet: Figure 4b-Aldh1l1 nuclei %
Figure 4b.Percentage of mCherry+/Biotin+ nuclei in INTACT nuclei suspension (Aldh1l1cre/ERT2+; NuTRAP+)
Aldh1l1cre/ERT2 Pos; NuTRAP Pos	Aldh1l1cre/ERT2 Pos; NuTRAP Pos
Input	Positive fraction
6.22409	92.1414
9.689	92.0476
5.28721	89.2222

## Sheet: Figure 4c-e Aldh1l1-NuTRAP BSAS
Figure 4c. Astrocyte marker gene BSAS (% mCG).
Primer	Aldh1l1			Fabp7			Gfap			Kcnj10
Mouse Number	Input	Neg. fraction	Pos. fraction	Input	Neg. fraction	Pos. fraction	Input	Neg. fraction	Pos. fraction	Input	Neg. fraction	Pos. fraction
560	35.43	36	18.86	47.5	48	26	93	93.5	85.75	31	37.75	11.47
562	30.57	31.43	16.71	50	49.5	27	92.75	93.5	85	33.25	30.13	14.38
635	32	35.86	18.43	45	43.5	29.5	93.75	93.5	84.75	33	36.63	16
636	32	33.43	19.57	48	46	29.5	92	93.5	84.5	36.88	30.63	17.13
637	35.14	35.43	22.29	45.5	46	27.5	93.25	91.75	85.25	28.25	27.25	16.75
692	30.29	32.43	17.71	42.5	48.5	24.5	93	92.75	85.75	32.63	27.88	11.13
Figure 4d. Microglia marker gene BSAS (% mCG).
Primer	Cx3cr1			C1qa			Gpr84			Aif1
Mouse Number	Input	Neg. fraction	Pos. fraction	Input	Neg. fraction	Pos. fraction	Input	Neg. fraction	Pos. fraction	Input	Neg. fraction	Pos. fraction
560	51.25	49.5	50.5	73.33	76.67	77	72	72.5	75.5	80.5	76.5	83.25
562	43.75	47	45.75	76.67	76.67	77	69	70	72	78.5	77.75	76.75
635	45	38.75	49.5	77.33	73.33	73.33	71.5	70	77	78.75	77	80.5
636	43.5	43.25	51.5	78	77.33	77	67.5	70.5	75	77.75	80	77.75
637	42.75	42.25	50.25	75.33	76	68.33	71.5	70	74	78.25	78	82.25
692	42.25	42.75	47.75	77	78.67	69.33	70.5	70.5	74	80	78	77
Figure 4e. Neuron marker gene BSAS (% mCG).
Primer	Eno2			Syt2			Syt4
Mouse Number	Input	Neg. fraction	Pos. fraction	Input	Neg. fraction	Pos. fraction	Input	Neg. fraction	Pos. fraction
560	35.2	33.4	58.6	30.25	32.13	40.25	3.44	1.88	5.33
562	37.8	33.2	57.6	28.25	23.75	32.75	2.59	2.99	3.99
635	35.4	30.2	58.6	23.5	27.25	28.25	2.65	1.83	4.83
636	30.6	31.6	54.4	26.75	30.25	36.5	2.95	2.48	5.33
637	34.2	29.6	55.2	28.25	26	32.75	2.17	2.83	3.83
692	32.2	32.6	61.4	23.5	18.88	31.38	2.67	1.62	3.71

## Sheet: Figure 5b-Cx3cr1 FC
Figure 5b. Cell counts/brain sample (Flow cytometry)
Cx3cr1cre/ERT2 Neg; NuTRAP Pos	Cx3cr1cre/ERT2 Neg; NuTRAP Pos	Cx3cr1cre/ERT2 Pos; NuTRAP Pos	Cx3cr1cre/ERT2 Pos; NuTRAP Pos
EGFP+ cells/brain sample	Cd11b+EGFP+ cells/brain sample	EGFP+ cells/brain sample	Cd11b+EGFP+ cells/brain sample
233.1	0	35264.7	34365.6
666	33.3	14119.2	13752.9
299.7	0	28737.9	27505.8

## Sheet: Figure 6a-Cx3cr1 qPCR
Figure 6a. Normalized RQ values from TRAP-qPCR.
	Input						Neg. Fraction						Pos. Fraction
Aldh1l1	0.95816	0.943788	0.978282	1.10093	0.908336	1.11051	1.00032	0.955286	1.02906	1.02331	1.03194	1.03385	0.601725	0.577771	0.54711	0.83839	0.854679	0.659214
Fabp7	0.847556	0.766777	1.28376	1.22908	1.09735	0.775476	1.25891	1.51864	1.30737	1.63173	0.652444	0.821458	0.64623	1.29122	1.26139	1.51988	1.24275	1.3546
Gfap	1.05411	0.960295	0.839072	1.01616	1.07836	1.052	1.08363	1.08679	1.04357	1.15004	1.13422	0.976107	0.516514	0.544975	0.484891	0.709417	0.790583	0.534434
Elovl2	0.832147	1.06409	1.02848	1.06714	1.01729	0.990844	0.431333	0.516785	0.386572	0.936928	1.04985	0.876907	0.644964	0.441506	0.477111	1.04883	1.21872	1.09766
Aqp4	0.91659	1.00733	1.033	1.03116	0.920257	1.09166	0.879927	1.033	1.02108	1.00092	0.988084	1.00458	0.463795	0.568286	0.363886	0.719523	0.479377	0.409716
Kcnj10	0.856164	1.03425	1.05051	1.00599	0.96661	1.08647	0.892979	0.982877	0.931507	1.01884	0.906678	0.987158	0.484589	0.446062	0.456336	0.672089	0.581336	0.433219
Cx3cr1	0.989609	0.955962	0.923305	1.02721	0.96091	1.143	0.846116	1.11232	0.853043	0.902524	0.918357	0.847105	28.763	25.8961	26.1148	35.8664	39.7427	26.2395
C1qa	0.969775	0.974624	0.912559	1.09197	0.99402	1.05706	0.705996	0.848553	0.719573	0.771941	0.833037	0.813641	39.8917	36.2463	34.4096	49.1841	54.1852	40.4008
Gpr84	0.870575	1.4469	0.995067	0.872316	1.06558	0.749565	0.658154	1.14219	0.927162	0.571968	0.543239	0.755659	31.5905	24.6555	24.3926	36.4457	28.419	20.489
Aif1	1.07239	0.951206	0.885791	1.06273	1.01126	1.01662	0.886863	1.00161	1.03056	1.04558	0.877212	0.801072	29.9753	28.622	26.0826	35.8413	40.0225	30.8365
Eno2	0.942655	0.999214	0.936057	1.04823	0.992616	1.08123	1.07274	1.00676	0.942655	0.948311	1.00487	0.987903	0.641948	0.708877	0.794658	0.772035	0.637235	0.729615
Kcnb2	0.978633	1.08433	0.854347	1.15283	1.0031	0.926766	1.02561	1.01289	1.09509	1.22133	1.08433	1.09118	0.679171	0.841624	0.806394	0.811287	0.720274	0.783885
Syt2	0.960922	1.082	1.0032	0.945548	0.996477	1.01185	1.05221	1.21557	1.11755	1.08872	1.13581	1.01089	0.643818	0.632287	0.680333	0.675529	0.775464	0.644779
Syt4	1.09509	1.03815	0.919876	1.06005	0.966965	0.919876	1.03377	1.12794	1.17722	1.26154	1.0272	1.16737	0.503742	0.55083	0.568352	0.54426	0.510312	0.526738
Mog	1.0413	1.05797	0.929885	0.970496	0.969455	1.03089	1.084	1.03714	1.1017	1.04235	0.918431	1.19958	0.078098	0.099965	0.076015	0.08018	0.091635	0.082263
Neu4	0.936183	1.03729	0.956779	1.06257	0.994227	1.01295	0.977376	1.00452	1.38836	1.23015	1.0401	1.18521	0.268685	0.306132	0.23311	0.278046	0.267748	0.294898
Opalin	1.16982	1.11133	0.922987	0.942874	0.83642	1.01657	1.12654	1.45525	1.20725	1.1862	1.00838	1.20725	0.12985	0.147397	0.094755	0.093585	0.120491	0.093585

## Sheet: Fig 7a-Cx3cr1 Hipp qPCR
Figure 7a. The enrichment of microglial transcriptome in the Cx3cr1-NuTRAP brain is scalable to small brain regions such as hippocampus. TRAP-isolated RNA from input and positive fractions of dissected hippocampus were examined by qPCR for enrichment/depletion of selected cell-specific genes for astrocytes, microglia, neurons, and oligodendrocytes.
	Input			Neg. Fraction			Pos Fraction
Aldh1l1	1.181	0.987	0.832	0.886	0.5	0.676	0.619	0.221	0.264
Gfap	0.983	1.069	0.843	1.135	0.643	0.917	0.569	0.348	0.26
Cx3cr1	1.121	0.856	1.023	0.587	0.493	0.544	20.337	22.929	15.957
C1qa	1.138	0.901	0.961	0.536	0.339	0.422	25.126	14.76	14.925
Npas4	1.214	0.938	0.848	1.157	0.686	0.692	0.316	0.204	0.172
Mog	1.126	1.013	0.86	0.71	0.37	0.432	0.043	0.024	0.022

## Sheet: Figure 8b-Cx3cr1 Nuclei %
Figure 8b.Percentage of mCherry+/Biotin+ nuclei in INTACT nuclei suspension (Cx3cr1cre/ERT2+; NuTRAP+)
Cx3cr1cre/ERT2 Pos; NuTRAP Pos	Cx3cr1cre/ERT2 Pos; NuTRAP Pos
Input	Positive fraction
2.11379	83.0952
0.944444	90.2857
1.87511	96.6667
3.0693	100
2.80139	100

## Sheet: Figure 8c-e Cx3cr1-NuTRAP BSAS
Figure 8c. Astrocyte marker gene BSAS (% mCG).
Primer	Aldh1l1			Fabp7			Gfap			Kcnj10
Mouse Number	Input	Neg. fraction	Pos. fraction	Input	Neg. fraction	Pos. fraction	Input	Neg. fraction	Pos. fraction	Input	Neg. fraction	Pos. fraction
526	30	37.14	26.29	46	52	45.5	93.5	93.75	91	26.88	29.63	35.13
527	37.86	37.14	23.29	51	48	49	91.75	93.75	90.75	36.13	33.13	48
528	36.71	36	25.57	43.5	44.5	47.5	93.25	94	92.75	34.88	31.88	44.38
529	33.43	33.29	26.71	47	53.5	52	91.5	92.75	92	32.63	32	40.88
530	33.29	32.71	20.43	49	48	33.5	93.25	91.5	93.25	29.25	24.99	42.97
531	39.57	36.14	25.14	50.5	48	46.5	92.5	94.5	90.5	34.38	22	39.13
Figure 8d. Microglia marker gene BSAS (% mCG).
Primer	Cx3cr1			C1qa			Gpr84			Aif1
Mouse Number	Input	Neg. fraction	Pos. fraction	Input	Neg. fraction	Pos. fraction	Input	Neg. fraction	Pos. fraction	Input	Neg. fraction	Pos. fraction
526	43	44.75	36.25	72.5	73.83	61.67	69	70.5	56	77	80.75	61.25
527	48.5	40	26	74.67	76.67	57.67	73	74	51	76.75	77	58
528	42.75	44.25	32.75	71.5	75.33	62.67	70	72	56	79.25	78	59.5
529	43.25	42.25	31	74.67	72.67	64.67	70	71	52	78.5	79.5	63
530	38.25	40.5	24.75	73.5	75.83	53.67	71.5	70	41.5	78.75	80.75	60.25
531	42.25	44	33.25	70.5	71.5	62.17	70	71	53.5	77	79	no seq data
Figure 8e. Neuron marker gene BSAS (% mCG).
Primer	Eno2			Syt2			Syt4
Mouse Number	Input	Neg. fraction	Pos. fraction	Input	Neg. fraction	Pos. fraction	Input	Neg. fraction	Pos. fraction
526	38.4	32.4	39.4	36.13	25.63	29.13	3.5	3.17	8.5
527	38.4	32.8	44	31	24.5	25.75	3.5	3.33	11.5
528	32	34.6	42.8	22	27.75	26.88	3.12	2.67	7.83
529	29.8	29.6	41.2	25.75	25.63	26.38	2.5	2.06	8
530	31.4	29.8	52.2	24.88	27.75	12.83	2.67	2.67	12.18
531	31.4	32.8	44.4	27.38	27.38	21	1.95	1.95	8.67

## Sheet: Fig 10a-i
Figure 10a. Site-specific mCG (%) for Aldh1l1 BSAS primer (Input, Aldh1l1-Pos, Cx3cr1-Pos).
Site (with respect to TSS)	Input												Cx3cr1-NuTRAP Pos. Fraction						Aldh1l1-NuTRAP Pos. Fraction
-53	17	20	20	17	18	20	17	19	17	16	20	15	13	9	12	18	9	14	12	9	11	11	14	10
-16	24	30	28	24	22	24	28	22	24	24	26	23	18	18	19	19	23	18	17	14	16	16	19	14
-2	37	45	45	41	37	47	44	35	40	43	46	38	35	28	37	30	26	35	23	21	22	22	27	21
54	22	32	23	24	26	32	29	24	25	22	28	24	22	19	20	18	10	18	16	11	14	14	18	14
64	39	48	50	43	47	56	47	41	43	44	47	40	34	27	34	36	26	32	22	20	24	27	29	21
115	43	56	57	50	54	62	51	45	46	45	49	46	36	37	36	39	31	39	26	25	24	29	29	24
119	28	34	34	35	29	36	32	28	29	30	30	26	26	25	21	27	18	20	16	17	18	18	20	20
Figure 10b. Site-specific mCG (%) for Fabp7 BSAS primer (Input, Aldh1l1-Pos, Cx3cr1-Pos).
Site (with respect to TSS)	Input												Cx3cr1-NuTRAP Pos. Fraction						Aldh1l1-NuTRAP Pos. Fraction
-416	70	80	70	74	76	80	70	75	73	72	69	71	73	73	75	78	56	75	40	37	45	47	42	37
-388	22	22	17	20	22	21	25	25	17	24	22	14	18	25	20	26	11	18	12	17	14	12	13	12
Figure 10c. Site-specific mCG (%) for Gfap BSAS primer (Input, Aldh1l1-Pos, Cx3cr1-Pos).
Site (with respect to TSS)	Input												Cx3cr1-NuTRAP Pos. Fraction						Aldh1l1-NuTRAP Pos. Fraction
-232	94	88	96	91	93	93	89	94	91	89	91	93	85	92	90	91	98	89	86	85	86	88	88	88
-347	89	85	89	91	88	87	91	87	91	87	91	88	90	85	88	87	82	83	72	70	71	69	69	71
-383	98	99	97	94	98	96	99	98	97	99	98	98	96	97	99	96	100	97	98	97	98	96	97	98
-387	93	95	91	90	94	94	93	92	96	93	93	93	93	89	94	94	93	93	87	88	84	85	87	86
Figure 10d. Site-specific mCG (%) for Kcnj10 BSAS primer (Input, Aldh1l1-Pos, Cx3cr1-Pos).
Site (with respect to TSS)	Input												Cx3cr1-NuTRAP Pos. Fraction						Aldh1l1-NuTRAP Pos. Fraction
-679	59	62	68	63	59	69	58	61	68	72	57	62	71	77	77	69	71	59	22	29	30	38	33	22
-673	45	62	61	65	58	53	66	57	54	64	56	58	55	71	70	62	72	59	28	31	29	35	34	25
-658	51	63	60	58	49	53	52	52	55	54	50	53	48	74	61	69	59	51	15	26	25	27	32	17
-579	16	30	26	16	16	29	17	19	23	26	19	26	21	28	30	26	9	30	7	4	10	7	7	5
-572	23	36	35	34	30	38	25	31	28	41	25	26	36	47	40	31	44	41	7	10	18	13	13	10
-503	10	14	18	11	10	12	15	17	15	19	7	19	22	31	30	29	39	29	7	7	6	9	6	5
-500	7	15	9	10	9	18	10	17	14	14	9	13	23	33	36	26	49	29	5	6	8	6	5	4
-477	4	7	2	4	3	3	5	12	7	5	3	4	5	23	11	15	0.73	15	0.8	2	2	2	4	1
Figure 10e. Site-specific mCG (%) for Cx3cr1 BSAS primer (Input, Aldh1l1-Pos, Cx3cr1-Pos).
Site (with respect to TSS)	Input												Cx3cr1-NuTRAP Pos. Fraction						Aldh1l1-NuTRAP Pos. Fraction
-322	46	56	42	50	37	40	58	46	48	44	50	49	38	29	39	35	31	33	52	48	60	61	53	51
-342	47	54	48	49	45	48	55	46	49	53	50	40	41	28	36	31	26	34	54	49	52	57	51	50
-437	22	25	24	19	18	27	32	23	24	18	20	22	17	15	18	18	8	25	27	26	23	26	31	25
-552	57	59	57	55	53	54	60	60	59	59	51	58	49	32	38	40	34	41	69	60	63	62	66	65
Figure 10f. Site-specific mCG (%) for C1qa BSAS primer (Input, Aldh1l1-Pos, Cx3cr1-Pos).
Site (with respect to TSS)	Input												Cx3cr1-NuTRAP Pos. Fraction						Aldh1l1-NuTRAP Pos. Fraction
-577	54	60	49	57	56	49	53	47	43	42	53	33	44	27	41	48	27	44	50	44	52	48	53	39
-620	83	84	85	78	82	85	80	81	77	81	82	82	69	52	65	77	67	66	78	79	83	84	85	79
-665	89	85	91	89	85	88	90	90	86	89	86	84	66	54	76	74	49	70	82	92	90	90	93	88
-937	64	71	68	69	64	65	64	66	68	69	69	72	47	44	45	51	22	46	71	72	66	69	60	64
-949	84	94	92	94	92	89	87	93	91	93	90	91	63	51	62	66	35	69	91	92	92	91	87	87
-962	64	65	63	73	64	70	69	71	73	72	67	68	50	36	44	49	34	52	69	67	62	71	58	57
Figure 10g. Site-specific mCG (%) for Aif1 BSAS primer (Input, Aldh1l1-Pos, Cx3cr1-Pos).
Site (with respect to TSS)	Input												Cx3cr1-NuTRAP Pos. Fraction						Aldh1l1-NuTRAP Pos. Fraction
2866	78	75	80	81	79	76	83	78	81	78	82	80	66	59	63	64	58	no seq data	88	78	83	79	81	77
2862	70	70	72	70	75	65	72	70	71	68	72	73	54	55	54	60	57	no seq data	77	74	72	69	79	70
2828	85	85	88	87	86	87	90	86	87	87	86	88	65	63	63	69	69	no seq data	91	84	91	87	90	89
2801	75	77	77	76	75	80	77	80	76	78	73	79	60	55	58	59	57	no seq data	77	71	76	76	79	72
Figure 10h. Site-specific mCG (%) for Gpr84 BSAS primer (Input, Aldh1l1-Pos, Cx3cr1-Pos).
Site (with respect to TSS)	Input												Cx3cr1-NuTRAP Pos. Fraction						Aldh1l1-NuTRAP Pos. Fraction
-581	71	75	72	72	73	72	74	72	76	66	72	73	58	53	59	54	40	54	78	73	81	76	74	76
-597	67	71	68	68	70	68	70	66	67	69	71	68	54	49	53	50	43	53	73	71	73	74	74	72
Figure 10i. Pearson correlation coefficients (r) between average mCG (%) from BSAS and gene expression (qPCR).
		Cx3cr1-NuTRAP	Aldh1l1-NuTRAP
	Aldh1l1	0.775769	-0.950368
	Kcnj10	-0.685016	-0.918141
	Fabp7	ns	-0.949287
	Gfap	ns	-0.976233
	C1qa	-0.9279	ns
	Cx3cr1	-0.89481	ns
	Gpr84	-0.92686	ns
	Aif1	-0.957028	ns
	Eno2	-0.855353	ns
	Syt2	ns	-0.723517
	Syt4	-0.908887	-0.876363

[truncated: 7 more sheets: Fig 11d-f LPS BSAS, Supp Fig 13a-h, Supp Fig 15b, Supp Fig 16- LPS qPCR, Supp Fig 18, Supp Fig 17- LPS BSAS, Supp Fig 23 FC]
